# Supplementary material for: In vitro HIV DNA integration in STAT3 drives T cell persistence—A model of HIV-associated T cell lymphoma
Source: PLoS Pathog. 2025 Jul 8;21(7):e1013087. doi: 10.1371/journal.ppat.1013087 (PMC12251285; doi:10.1371/journal.ppat.1013087)
Supplement: S1 Data — (XLSX) [file ppat.1013087.s008.xlsx]

## Sheet: Sheet1
	Key to Data for Rist et al
	Sheet		Data Type		Figure(s) sed for
	1A		Imntegration site assay, day 17		2
	1B		Integration site assay , day 126		2
	2A,		Bulk RNAseq,raw counts day 126		3, S1
	2B		Bulk RNAseq,TPM day 126		3,S1
	3A		GFP sorted RNAseq, raw, day 126		5,6,7, S3
	3B		GFP sorted RNAseq, TPM, day 126		5,6,7S3

## Sheet: 1A Integrgation Sites Day 17
chr	start	end	breakpoints	HIV_orientation	sample	gene	gene_orientation
chr1	176613	176613	1	-	rep5	.	.
chr1	690458	690458	1	+	rep1	.	.
chr1	723012	723012	1	-	rep1	.	.
chr1	745891	745891	1	+	rep4	.	.
chr1	772731	772731	1	+	rep2	LOC643837	+
chr1	775094	775094	1	+	rep6	LOC643837	+
chr1	776699	776699	1	-	rep6	LOC643837	+
chr1	1003513	1003513	1	-	rep2	.	.
chr1	1036583	1036583	2	-	rep5	.	.
chr1	1036716	1036716	2	+	rep4	.	.
chr1	1045111	1045111	1	-	rep3	.	.
chr1	1150778	1150778	3	-	rep2	.	.
chr1	1154864	1154864	1	-	rep1	SDF4	-
chr1	1159338	1159338	1	-	rep3	.	.
chr1	1161332	1161332	2	+	rep5	.	.
chr1	1187178	1187178	1	+	rep4	.	.
chr1	1190851	1190851	1	+	rep4	UBE2J2	-
chr1	1198357	1198357	1	-	rep4	UBE2J2	-
chr1	1246387	1246387	6	+	rep6	PUSL1	+
chr1	1246389	1246389	1	+	rep6	PUSL1	+
chr1	1246390	1246390	1	+	rep6	PUSL1	+
chr1	1251957	1251957	1	+	rep4	CPSF3L	-
chr1	1261106	1261106	1	-	rep4	GLTPD1	+
chr1	1321441	1321441	1	-	rep2	CCNL2	-
chr1	1324431	1324431	1	-	rep2	CCNL2	-
chr1	1324529	1324529	1	-	rep4	CCNL2	-
chr1	1327602	1327602	1	+	rep5	.	.
chr1	1330794	1330794	1	-	rep4	.	.
chr1	1330804	1330804	1	+	rep1	.	.
chr1	1345705	1345705	1	+	rep4	.	.
chr1	1349783	1349783	1	-	rep4	.	.
chr1	1487640	1487640	1	-	rep3	SSU72	-
chr1	1502087	1502087	1	+	rep6	SSU72	-
chr1	1502088	1502088	1	+	rep6	SSU72	-
chr1	1504833	1504833	1	-	rep4	SSU72	-
chr1	1545550	1545550	1	+	rep4	.	.
chr1	1545551	1545551	1	+	rep4	.	.
chr1	1577352	1577352	1	+	rep5	.	.
chr1	1599229	1599229	1	-	rep5	SLC35E2B	-
chr1	1618666	1618666	1	-	rep2	.	.
chr1	1621964	1621964	1	-	rep5	.	.
chr1	1640562	1640562	1	+	rep5	.	.
chr1	1665588	1665588	1	-	rep5	SLC35E2	-
chr1	1675239	1675239	1	-	rep5	SLC35E2	-
chr1	1755101	1755101	1	+	rep5	GNB1	-
chr1	1757598	1757598	1	-	rep3	GNB1	-
chr1	1764296	1764296	1	+	rep2	GNB1	-
chr1	1781117	1781117	1	-	rep4	GNB1	-
chr1	1794818	1794818	1	-	rep3	GNB1	-
chr1	1796514	1796514	1	-	rep3	GNB1	-
chr1	1816822	1816822	1	+	rep5	GNB1	-
chr1	2167638	2167638	1	+	rep4	SKI	+
chr1	2170667	2170667	1	+	rep5	SKI	+
chr1	2170916	2170916	1	-	rep5	SKI	+
chr1	2180876	2180876	1	+	rep1	SKI	+
chr1	2240827	2240827	1	+	rep4	SKI	+
chr1	2329507	2329507	1	+	rep4	RER1	+
chr1	2329509	2329509	1	+	rep4	RER1	+
chr1	2514149	2514149	1	-	rep2	.	.
chr1	2514869	2514869	1	-	rep4	.	.
chr1	2515856	2515856	1	-	rep3	.	.
chr1	3751735	3751735	1	+	rep5	CEP104	-
chr1	3789366	3789366	1	-	rep3	.	.
chr1	3814968	3814968	2	-	rep1	C1orf174	-
chr1	3814968	3814968	1	-	rep2	C1orf174	-
chr1	6105818	6105818	1	+	rep5	KCNAB2	+
chr1	6105819	6105819	1	+	rep5	KCNAB2	+
chr1	6284078	6284078	1	+	rep5	ICMT	-
chr1	6877221	6877221	1	+	rep3	CAMTA1	+
chr1	6933499	6933499	1	-	rep4	.	.
chr1	8053892	8053892	1	+	rep6	.	.
chr1	8462003	8462003	1	-	rep4	RERE	-
chr1	8542328	8542328	1	-	rep5	.	.
chr1	8549371	8549371	1	+	rep4	.	.
chr1	8549373	8549373	1	+	rep4	.	.
chr1	8551841	8551841	1	-	rep5	.	.
chr1	8566446	8566446	2	+	rep4	.	.
chr1	8586995	8586995	1	-	rep4	.	.
chr1	8610369	8610369	1	-	rep6	.	.
chr1	8624206	8624206	1	+	rep2	.	.
chr1	8628009	8628009	1	-	rep4	.	.
chr1	8687747	8687747	1	-	rep5	.	.
chr1	8697886	8697886	2	+	rep4	.	.
chr1	8712301	8712301	1	+	rep3	.	.
chr1	8713166	8713166	1	-	rep2	.	.
chr1	8725874	8725874	1	+	rep3	.	.
chr1	8734628	8734628	1	+	rep4	.	.
chr1	8754862	8754862	1	-	rep2	.	.
chr1	8929793	8929793	1	+	rep1	ENO1	-
chr1	8954648	8954648	1	+	rep3	.	.
chr1	8954650	8954650	1	+	rep3	.	.
chr1	8993625	8993625	1	+	rep3	.	.
chr1	9000982	9000982	1	-	rep5	.	.
chr1	9016037	9016037	1	+	rep2	.	.
chr1	9016038	9016038	1	+	rep2	.	.
chr1	9021640	9021640	1	+	rep3	.	.
chr1	9021887	9021887	2	+	rep5	.	.
chr1	9233813	9233813	1	-	rep4	mir-34	-
chr1	9692328	9692328	1	-	rep3	.	.
chr1	9695632	9695632	1	-	rep6	.	.
chr1	9717237	9717237	1	-	rep3	PIK3CD	+
chr1	9728708	9728708	1	-	rep4	PIK3CD	+
chr1	9751225	9751225	1	+	rep3	PIK3CD	+
chr1	9751362	9751362	1	-	rep2	PIK3CD	+
chr1	9763541	9763541	1	+	rep5	PIK3CD	+
chr1	9763542	9763542	1	+	rep5	PIK3CD	+
chr1	9764025	9764025	1	-	rep3	PIK3CD	+
chr1	9992168	9992168	1	-	rep3	LZIC	-
chr1	10401096	10401096	1	-	rep5	.	.
chr1	10476313	10476313	1	+	rep4	PGD	+
chr1	10581652	10581652	1	+	rep3	.	.
chr1	11188982	11188982	1	+	rep6	MTOR	-
chr1	11292364	11292364	1	+	rep5	.	.
chr1	11874934	11874934	1	+	rep4	CLCN6	+
chr1	11891428	11891428	1	+	rep4	.	.
chr1	12021386	12021386	1	-	rep4	PLOD1	+
chr1	12043759	12043759	1	-	rep2	MFN2	+
chr1	12043761	12043761	1	-	rep2	MFN2	+
chr1	12073518	12073518	1	-	rep5	MFN2	+
chr1	12085921	12085921	1	+	rep5	MIIP	+
chr1	12220276	12220276	1	-	rep2	.	.
chr1	12255344	12255344	1	-	rep2	TNFRSF1B	+
chr1	12325146	12325146	4	-	rep6	.	.
chr1	12348114	12348114	1	-	rep4	.	.
chr1	12351897	12351897	1	+	rep4	.	.
chr1	12400120	12400120	2	-	rep3	.	.
chr1	12438435	12438435	1	-	rep5	.	.
chr1	12440314	12440314	1	-	rep5	.	.
chr1	12484631	12484631	1	+	rep5	.	.
chr1	12485615	12485615	1	+	rep5	.	.
chr1	12502527	12502527	1	+	rep4	.	.
chr1	14043859	14043859	1	-	rep2	.	.
chr1	14089336	14089336	1	-	rep1	PRDM2	+
chr1	15019178	15019178	1	+	rep6	KAZN	+
chr1	15733101	15733101	1	+	rep5	.	.
chr1	15785519	15785519	1	+	rep1	CELA2A	+
chr1	15846337	15846337	1	-	rep1	CASP9	-
chr1	15868987	15868987	1	-	rep5	DNAJC16	+
chr1	15884283	15884283	2	-	rep2	DNAJC16	+
chr1	15975735	15975735	1	-	rep6	.	.
chr1	15982768	15982768	1	+	rep3	.	.
chr1	16167769	16167769	1	-	rep4	FLJ37453	-
chr1	16201800	16201800	1	-	rep4	SPEN	+
chr1	16216141	16216141	1	+	rep1	SPEN	+
chr1	16219581	16219581	1	-	rep4	SPEN	+
chr1	16231351	16231351	1	-	rep4	SPEN	+
chr1	16248481	16248481	1	-	rep5	SPEN	+
chr1	16248947	16248947	1	+	rep1	SPEN	+
chr1	16249917	16249917	1	-	rep2	SPEN	+
chr1	16289170	16289170	1	-	rep3	ZBTB17	-
chr1	16639975	16639975	2	-	rep5	FBXO42	-
chr1	17228626	17228626	1	+	rep4	CROCC	+
chr1	19275152	19275152	1	+	rep4	IFFO2	-
chr1	19417375	19417375	1	-	rep3	.	.
chr1	19462504	19462504	1	+	rep2	.	.
chr1	19510354	19510354	1	+	rep2	.	.
chr1	19527147	19527147	1	-	rep1	.	.
chr1	20232805	20232805	1	-	rep5	OTUD3	+
chr1	20601686	20601686	1	+	rep3	.	.
chr1	21256265	21256265	1	+	rep5	EIF4G3	-
chr1	22036803	22036803	1	+	rep5	.	.
chr1	22077421	22077421	1	-	rep2	.	.
chr1	22410182	22410182	1	+	rep5	CDC42	+
chr1	23351520	23351520	1	-	rep1	KDM1A	+
chr1	23357971	23357971	1	+	rep3	KDM1A	+
chr1	23377261	23377261	1	+	rep5	KDM1A	+
chr1	23439475	23439475	1	-	rep1	LUZP1	-
chr1	23456567	23456567	1	+	rep4	LUZP1	-
chr1	23634895	23634895	1	+	rep5	.	.
chr1	23636580	23636580	2	-	rep5	HNRNPR	-
chr1	23648877	23648877	1	-	rep1	.	.
chr1	23653520	23653520	1	+	rep4	.	.
chr1	23655010	23655010	1	-	rep4	.	.
chr1	23847352	23847352	1	-	rep5	E2F2	-
chr1	24038349	24038349	1	-	rep2	.	.
chr1	24041963	24041963	1	+	rep5	.	.
chr1	24108137	24108137	2	+	rep5	PITHD1	+
chr1	24109100	24109100	2	-	rep1	PITHD1	+
chr1	24142336	24142336	1	+	rep6	HMGCL	-
chr1	24288043	24288043	1	-	rep4	PNRC2	+
chr1	24301216	24301216	1	-	rep4	SRSF10	-
chr1	24804463	24804463	1	+	rep2	.	.
chr1	24849906	24849906	1	+	rep4	RCAN3	+
chr1	24851993	24851993	1	+	rep4	RCAN3	+
chr1	24860500	24860500	1	+	rep2	RCAN3	+
chr1	24977737	24977737	1	+	rep4	SRRM1	+
chr1	24984286	24984286	1	+	rep5	SRRM1	+
chr1	24989734	24989734	1	+	rep2	SRRM1	+
chr1	25030720	25030720	1	+	rep2	.	.
chr1	25079453	25079453	1	+	rep5	CLIC4	+
chr1	25105108	25105108	1	-	rep3	CLIC4	+
chr1	25161859	25161859	1	+	rep4	CLIC4	+
chr1	25329597	25329597	1	-	rep2	.	.
chr1	25332624	25332624	1	-	rep4	.	.
chr1	25668714	25668714	1	+	rep4	TMEM50A	+
chr1	25789057	25789057	1	-	rep5	.	.
chr1	25801706	25801706	1	-	rep2	.	.
chr1	25961419	25961419	1	+	rep3	MAN1C1	+
chr1	25961420	25961420	1	+	rep3	MAN1C1	+
chr1	25993051	25993051	1	+	rep3	MAN1C1	+
chr1	26021785	26021785	1	-	rep3	MAN1C1	+
chr1	26442667	26442667	1	+	rep1	PDIK1L	+
chr1	26567017	26567017	1	+	rep4	CEP85	+
chr1	26568382	26568382	1	+	rep5	CEP85	+
chr1	26587355	26587355	1	+	rep5	CEP85	+
chr1	26592926	26592926	1	-	rep5	CEP85	+
chr1	26593004	26593004	1	-	rep5	CEP85	+
chr1	26710367	26710367	1	-	rep4	.	.
chr1	26769460	26769460	1	+	rep3	DHDDS	+
chr1	26784834	26784834	1	-	rep4	DHDDS	+
chr1	26793894	26793894	1	+	rep5	AL050085	-
chr1	26793894	26793894	1	+	rep5	DHDDS	+
chr1	26824860	26824860	1	+	rep2	.	.
chr1	26828858	26828858	1	+	rep4	.	.
chr1	26860408	26860408	2	-	rep5	.	.
chr1	26867665	26867665	1	-	rep5	.	.
chr1	27038671	27038671	1	+	rep4	.	.
chr1	27081578	27081578	1	-	rep5	ARID1A	+
chr1	27308524	27308524	1	+	rep5	BC016143	+
chr1	27607488	27607488	1	-	rep5	WDTC1	+
chr1	27662166	27662166	2	-	rep4	TMEM222	+
chr1	27750299	27750299	1	+	rep2	WASF2	-
chr1	27759830	27759830	1	+	rep1	WASF2	-
chr1	27761693	27761693	1	-	rep2	WASF2	-
chr1	27775182	27775182	1	+	rep4	WASF2	-
chr1	27775782	27775782	1	+	rep3	WASF2	-
chr1	27785826	27785826	1	+	rep3	WASF2	-
chr1	27791045	27791045	2	+	rep2	WASF2	-
chr1	28067598	28067598	1	+	rep2	FAM76A	+
chr1	28097980	28097980	1	+	rep4	.	.
chr1	28120691	28120691	1	-	rep4	STX12	+
chr1	28129503	28129503	1	+	rep3	STX12	+
chr1	28142418	28142418	1	-	rep2	STX12	+
chr1	28218315	28218315	1	+	rep6	RPA2	-
chr1	28223844	28223844	1	-	rep4	RPA2	-
chr1	28327955	28327955	1	-	rep5	EYA3	-
chr1	28371745	28371745	1	+	rep2	EYA3	-
chr1	28377427	28377427	2	-	rep4	EYA3	-
chr1	28382236	28382236	2	+	rep4	EYA3	-
chr1	28388600	28388600	1	+	rep3	EYA3	-
chr1	28388601	28388601	1	+	rep3	EYA3	-
chr1	28390347	28390347	1	+	rep1	EYA3	-
chr1	28401734	28401734	1	+	rep4	EYA3	-
chr1	28401735	28401735	1	+	rep4	EYA3	-
chr1	28532902	28532902	1	-	rep4	DNAJC8	-
chr1	28542099	28542099	1	+	rep5	DNAJC8	-
chr1	28742378	28742378	1	+	rep1	PHACTR4	+
chr1	29002696	29002696	1	-	rep5	GMEB1	+
chr1	29074657	29074657	1	+	rep5	YTHDF2	+
chr1	29255535	29255535	1	-	rep5	EPB41	+
chr1	29311970	29311970	2	-	rep1	EPB41	+
chr1	29385478	29385478	1	-	rep6	.	.
chr1	29497546	29497546	2	-	rep4	SRSF4	-
chr1	30279915	30279915	1	-	rep4	.	.
chr1	31414372	31414372	1	+	rep2	PUM1	-
chr1	31425597	31425597	1	-	rep2	PUM1	-
chr1	31500769	31500769	1	+	rep2	.	.
chr1	32381732	32381732	1	-	rep1	PTP4A2	-
chr1	32382609	32382609	1	-	rep5	PTP4A2	-
chr1	32386567	32386567	1	+	rep4	.	.
chr1	32389552	32389552	1	-	rep4	.	.
chr1	32389745	32389745	1	+	rep5	.	.
chr1	32400772	32400772	1	+	rep6	.	.
chr1	32416311	32416311	1	+	rep6	.	.
chr1	32463449	32463449	1	-	rep4	.	.
chr1	32489399	32489399	1	-	rep3	KHDRBS1	+
chr1	32519047	32519047	1	+	rep2	.	.
chr1	32553316	32553316	1	-	rep1	TMEM39B	+
chr1	32554729	32554729	1	+	rep2	TMEM39B	+
chr1	32558579	32558579	1	-	rep4	TMEM39B	+
chr1	32590449	32590449	1	-	rep5	KPNA6	+
chr1	32624720	32624720	2	+	rep4	KPNA6	+
chr1	32692372	32692372	1	-	rep5	EIF3I	+
chr1	32723583	32723583	1	+	rep4	.	.
chr1	32732612	32732612	1	-	rep4	.	.
chr1	32762793	32762793	1	+	rep1	HDAC1	+
chr1	33150213	33150213	1	+	rep4	RBBP4	+
chr1	33150213	33150213	1	+	rep4	SYNC	-
chr1	33303965	33303965	2	-	rep5	.	.
chr1	33303966	33303966	1	-	rep5	.	.
chr1	33415082	33415082	1	-	rep1	RNF19B	-
chr1	33597086	33597086	1	+	rep1	.	.
chr1	33813530	33813530	2	+	rep2	PHC2	-
chr1	35458096	35458096	1	-	rep2	ZMYM6	-
chr1	35483744	35483744	1	-	rep2	.	.
chr1	35501265	35501265	2	+	rep2	.	.
chr1	35652758	35652758	2	-	rep2	SFPQ	-
chr1	35826861	35826861	1	+	rep5	ZMYM4	+
chr1	35837771	35837771	1	+	rep4	ZMYM4	+
chr1	35857747	35857747	1	+	rep3	ZMYM4	+
chr1	35857993	35857993	1	-	rep1	ZMYM4	+
chr1	35860208	35860208	1	-	rep1	ZMYM4	+
chr1	35867351	35867351	1	+	rep4	ZMYM4	+
chr1	35868323	35868323	1	+	rep4	ZMYM4	+
chr1	36016271	36016271	1	-	rep4	.	.
chr1	36077987	36077987	1	+	rep2	PSMB2	-
chr1	36202962	36202962	1	-	rep4	CLSPN	-
chr1	36312165	36312165	1	-	rep4	AGO4	+
chr1	36412743	36412743	1	-	rep5	AGO3	+
chr1	36417671	36417671	1	+	rep5	AGO3	+
chr1	36420326	36420326	1	-	rep5	AGO3	+
chr1	36469916	36469916	1	-	rep3	.	.
chr1	36506326	36506326	1	-	rep1	.	.
chr1	36696434	36696434	1	+	rep4	.	.
chr1	36698440	36698440	1	-	rep4	.	.
chr1	36747305	36747305	2	-	rep5	THRAP3	+
chr1	36749152	36749152	1	+	rep2	THRAP3	+
chr1	36944973	36944973	1	+	rep5	CSF3R	-
chr1	38051980	38051980	1	+	rep2	GNL2	-
chr1	38141005	38141005	1	-	rep4	.	.
chr1	38291691	38291691	1	+	rep2	MTF1	-
chr1	38398558	38398558	1	-	rep1	.	.
chr1	38668660	38668660	1	+	rep4	.	.
chr1	39314039	39314039	1	-	rep4	RRAGC	-
chr1	39355858	39355858	1	-	rep3	RHBDL2	-
chr1	39677330	39677330	2	+	rep3	.	.
chr1	39702542	39702542	1	+	rep5	.	.
chr1	39717554	39717554	1	+	rep4	.	.
chr1	40316584	40316584	1	-	rep6	TRIT1	-
chr1	40320569	40320569	2	+	rep2	.	.
chr1	40532227	40532227	1	+	rep3	.	.
chr1	40648598	40648598	1	+	rep4	RLF	+
chr1	40670318	40670318	1	+	rep6	RLF	+
chr1	40691930	40691930	2	+	rep3	RLF	+
chr1	40784172	40784172	1	-	rep2	.	.
chr1	40887351	40887351	2	-	rep2	.	.
chr1	41003284	41003284	1	-	rep4	ZNF684	+
chr1	41176967	41176967	1	+	rep4	NFYC	+
chr1	41195696	41195696	1	+	rep3	NFYC	+
chr1	41693638	41693638	1	+	rep4	.	.
chr1	41695795	41695795	1	-	rep1	.	.
chr1	42099939	42099939	1	+	rep4	.	.
chr1	42102307	42102307	1	-	rep3	.	.
chr1	42386975	42386975	1	-	rep4	.	.
chr1	42730845	42730845	1	+	rep3	FOXJ3	-
chr1	42740876	42740876	1	+	rep1	FOXJ3	-
chr1	42753529	42753529	1	-	rep1	FOXJ3	-
chr1	42771301	42771301	1	-	rep1	FOXJ3	-
chr1	42789429	42789429	1	+	rep2	FOXJ3	-
chr1	42996686	42996686	1	-	rep3	CCDC30	+
chr1	43151478	43151478	1	-	rep4	YBX1	+
chr1	43155527	43155527	1	-	rep5	YBX1	+
chr1	43160035	43160035	1	+	rep5	YBX1	+
chr1	43174236	43174236	3	-	rep5	.	.
chr1	43178213	43178213	1	-	rep4	.	.
chr1	43235864	43235864	1	+	rep1	C1orf50	+
chr1	43239049	43239049	1	+	rep1	C1orf50	+
chr1	43277732	43277732	1	-	rep2	CCDC23	-
chr1	43400971	43400971	1	-	rep5	SLC2A1	-
chr1	43415800	43415800	1	+	rep5	SLC2A1	-
chr1	43453398	43453398	1	-	rep3	.	.
chr1	43819705	43819705	2	-	rep1	.	.
chr1	43825944	43825944	1	-	rep4	CDC20	+
chr1	43873351	43873351	1	+	rep5	.	.
chr1	44176262	44176262	1	+	rep4	ST3GAL3	+
chr1	44176340	44176340	1	+	rep2	ST3GAL3	+
chr1	44181469	44181469	3	-	rep2	ST3GAL3	+
chr1	44222704	44222704	1	+	rep1	ST3GAL3	+
chr1	44297324	44297324	1	-	rep5	ST3GAL3	+
chr1	44311741	44311741	1	+	rep2	ST3GAL3	+
chr1	44312162	44312162	1	-	rep4	ST3GAL3	+
chr1	44986704	44986704	1	+	rep4	RNF220	+
chr1	45106493	45106493	1	+	rep5	RNF220	+
chr1	45177724	45177724	1	+	rep6	C1orf228	+
chr1	45188665	45188665	1	-	rep6	C1orf228	+
chr1	45208565	45208565	1	+	rep3	KIF2C	+
chr1	45208731	45208731	1	+	rep1	KIF2C	+
chr1	45209120	45209120	1	-	rep4	KIF2C	+
chr1	45210005	45210005	1	-	rep6	KIF2C	+
chr1	45211090	45211090	1	+	rep4	KIF2C	+
chr1	45211702	45211702	2	-	rep2	KIF2C	+
chr1	45226632	45226632	1	+	rep6	KIF2C	+
chr1	45244648	45244648	1	-	rep1	.	.
chr1	45270194	45270194	1	-	rep2	PLK3	+
chr1	45270769	45270769	1	-	rep4	PLK3	+
chr1	45283394	45283394	1	-	rep4	.	.
chr1	45416505	45416505	1	+	rep2	EIF2B3	-
chr1	45424921	45424921	1	-	rep2	EIF2B3	-
chr1	45773716	45773716	1	-	rep1	.	.
chr1	45910796	45910796	1	+	rep2	TESK2	-
chr1	45911060	45911060	1	-	rep3	TESK2	-
chr1	45919244	45919244	1	+	rep4	TESK2	-
chr1	45979440	45979440	1	+	rep2	PRDX1	-
chr1	46007667	46007667	1	-	rep2	.	.
chr1	46119998	46119998	1	-	rep5	.	.
chr1	46124180	46124180	1	-	rep5	.	.
chr1	46124784	46124784	1	+	rep3	.	.
chr1	46147818	46147818	2	-	rep5	.	.
chr1	46148180	46148180	1	+	rep4	.	.
chr1	46149727	46149727	1	-	rep2	.	.
chr1	46293157	46293157	1	+	rep3	.	.
chr1	46301783	46301783	1	-	rep2	.	.
chr1	46305827	46305827	1	+	rep2	.	.
chr1	46305828	46305828	1	+	rep2	.	.
chr1	46595930	46595930	1	-	rep5	.	.
chr1	46821726	46821726	3	-	rep2	NSUN4	+
chr1	46928506	46928506	1	+	rep4	.	.
chr1	47146216	47146216	1	+	rep3	EFCAB14-AS1	+
chr1	47146216	47146216	1	+	rep3	EFCAB14	-
chr1	47162714	47162714	1	-	rep5	EFCAB14	-
chr1	47732509	47732509	1	-	rep5	STIL	-
chr1	51030130	51030130	1	+	rep2	FAF1	-
chr1	51208149	51208149	1	+	rep1	.	.
chr1	52227272	52227272	2	-	rep4	OSBPL9	+
chr1	52283023	52283023	1	+	rep5	NRD1	-
chr1	52526251	52526251	1	-	rep4	BTF3L4	+
chr1	52837883	52837883	1	-	rep5	.	.
chr1	52872482	52872482	1	-	rep4	PRPF38A	+
chr1	52935802	52935802	1	-	rep1	ZCCHC11	-
chr1	52938778	52938778	1	-	rep4	ZCCHC11	-
chr1	52942609	52942609	1	+	rep2	ZCCHC11	-
chr1	52961587	52961587	1	-	rep1	ZCCHC11	-
chr1	52973204	52973204	1	-	rep5	ZCCHC11	-
chr1	54139743	54139743	1	-	rep1	GLIS1	-
chr1	54233633	54233633	1	-	rep4	NDC1	-
chr1	54502066	54502066	1	-	rep1	TMEM59	-
chr1	55187816	55187816	1	+	rep1	TTC4	+
chr1	55187816	55187816	1	+	rep1	HEATR8-TTC4	+
chr1	55560701	55560701	1	+	rep3	USP24	-
chr1	55599078	55599078	1	+	rep5	USP24	-
chr1	55610383	55610383	1	-	rep4	USP24	-
chr1	55648605	55648605	1	+	rep4	USP24	-
chr1	55648606	55648606	1	+	rep4	USP24	-
chr1	56401288	56401288	1	-	rep4	.	.
chr1	56419433	56419433	1	+	rep5	.	.
chr1	57155142	57155142	1	+	rep5	PRKAA2	+
chr1	58992561	58992561	1	-	rep1	OMA1	-
chr1	58992594	58992594	1	-	rep4	OMA1	-
chr1	59322836	59322836	1	-	rep6	LOC100131060	+
chr1	59858800	59858800	2	-	rep3	FGGY	+
chr1	60131510	60131510	1	+	rep2	.	.
chr1	60135071	60135071	1	-	rep5	.	.
chr1	61682425	61682425	1	+	rep5	NFIA	+
chr1	62228760	62228760	1	+	rep5	INADL	+
chr1	63157745	63157745	1	+	rep2	.	.
chr1	63321174	63321174	1	-	rep4	ATG4C	+
chr1	63943978	63943978	1	-	rep5	ITGB3BP	-
chr1	64001566	64001566	1	-	rep4	EFCAB7	+
chr1	65403478	65403478	1	-	rep4	.	.
chr1	65413840	65413840	2	-	rep4	.	.
chr1	66832447	66832447	2	-	rep4	PDE4B	+
chr1	66834543	66834543	1	-	rep5	PDE4B	+
chr1	67437152	67437152	1	+	rep1	.	.
chr1	67728549	67728549	1	-	rep4	.	.
chr1	67820587	67820587	1	+	rep2	IL12RB2	+
chr1	67831294	67831294	1	+	rep3	IL12RB2	+
chr1	68184629	68184629	1	+	rep3	GNG12	-
chr1	70623227	70623227	1	+	rep2	LRRC40	-
chr1	70738284	70738284	1	-	rep4	.	.
chr1	70740240	70740240	1	+	rep3	.	.
chr1	70769200	70769200	1	+	rep4	.	.
chr1	70780719	70780719	1	-	rep2	.	.
chr1	70855418	70855418	1	+	rep4	.	.
chr1	71307798	71307798	2	-	rep5	.	.
chr1	71376762	71376762	1	+	rep1	PTGER3	-
chr1	71540060	71540060	1	-	rep5	ZRANB2	-
chr1	74671322	74671322	1	-	rep5	FPGT	+
chr1	74671322	74671322	1	-	rep5	FPGT-TNNI3K	+
chr1	75172649	75172649	1	-	rep3	CRYZ	-
chr1	75173061	75173061	1	-	rep1	CRYZ	-
chr1	75225631	75225631	1	+	rep6	TYW3	+
chr1	76953161	76953161	2	-	rep2	ST6GALNAC3	+
chr1	76962179	76962179	1	+	rep1	ST6GALNAC3	+
chr1	77623459	77623459	2	-	rep3	PIGK	-
chr1	77776516	77776516	1	+	rep4	AK5	+
chr1	78255663	78255663	1	-	rep2	.	.
chr1	78301081	78301081	1	-	rep3	FAM73A	+
chr1	78429807	78429807	1	+	rep4	FUBP1	-
chr1	81277050	81277050	1	+	rep4	.	.
chr1	82671611	82671611	2	+	rep5	.	.
chr1	82671612	82671612	1	+	rep5	.	.
chr1	83342500	83342500	1	+	rep2	.	.
chr1	83532337	83532337	1	-	rep4	.	.
chr1	83645279	83645279	1	+	rep4	.	.
chr1	84637786	84637786	1	-	rep4	PRKACB	+
chr1	84666896	84666896	2	-	rep4	.	.
chr1	85007445	85007445	1	+	rep2	.	.
chr1	85130122	85130122	1	-	rep1	SSX2IP	-
chr1	86122120	86122120	1	-	rep6	ZNHIT6	-
chr1	87192056	87192056	1	+	rep4	SH3GLB1	+
chr1	87807476	87807476	1	-	rep4	LMO4	+
chr1	88363835	88363835	1	-	rep5	.	.
chr1	89300037	89300037	1	+	rep2	PKN2	+
chr1	89484477	89484477	1	-	rep3	GBP3	-
chr1	89526341	89526341	1	+	rep4	GBP1	-
chr1	89526342	89526342	1	+	rep4	GBP1	-
chr1	89634781	89634781	1	-	rep4	GBP7	-
chr1	90006280	90006280	1	-	rep3	LRRC8B	+
chr1	90171335	90171335	1	+	rep3	LRRC8C	+
chr1	92786602	92786602	1	+	rep5	RPAP2	+
chr1	92800494	92800494	1	-	rep4	RPAP2	+
chr1	92802920	92802920	1	+	rep4	RPAP2	+
chr1	92812269	92812269	2	+	rep2	RPAP2	+
chr1	92938167	92938167	2	-	rep2	.	.
chr1	93005933	93005933	1	+	rep2	.	.
chr1	93029193	93029193	1	-	rep2	.	.
chr1	93029732	93029732	1	-	rep1	EVI5	-
chr1	93035476	93035476	2	+	rep2	EVI5	-
chr1	93036102	93036102	1	-	rep3	EVI5	-
chr1	93038175	93038175	1	-	rep1	EVI5	-
chr1	93040945	93040945	1	-	rep3	EVI5	-
chr1	93044507	93044507	1	-	rep2	EVI5	-
chr1	93319971	93319971	1	+	rep1	FAM69A	-
chr1	93582936	93582936	1	+	rep4	MTF2	+
chr1	97272732	97272732	1	+	rep4	.	.
chr1	97886917	97886917	1	+	rep3	DPYD	-
chr1	97939018	97939018	1	+	rep4	DPYD	-
chr1	97972153	97972153	1	-	rep5	DPYD	-
chr1	98034302	98034302	1	-	rep4	DPYD	-
chr1	98135031	98135031	1	+	rep4	DPYD	-
chr1	98644644	98644644	1	+	rep4	.	.
chr1	100345901	100345901	1	+	rep4	AGL	+
chr1	100350304	100350304	1	-	rep2	AGL	+
chr1	100546354	100546354	1	+	rep4	HIAT1	+
chr1	100742668	100742668	2	-	rep4	.	.
chr1	100854361	100854361	1	+	rep5	CDC14A	+
chr1	100859658	100859658	1	-	rep5	.	.
chr1	101372785	101372785	1	+	rep3	SLC30A7	+
chr1	101395532	101395532	1	+	rep5	SLC30A7	+
chr1	101399698	101399698	1	+	rep4	SLC30A7	+
chr1	101424616	101424616	1	+	rep3	SLC30A7	+
chr1	101516173	101516173	1	-	rep4	BX538249	+
chr1	101620882	101620882	1	-	rep6	.	.
chr1	101771905	101771905	1	-	rep2	.	.
chr1	104078563	104078563	1	-	rep4	RNPC3	+
chr1	104109434	104109434	1	-	rep6	AMY2B	+
chr1	104695360	104695360	1	-	rep2	.	.
chr1	106542092	106542092	1	+	rep1	.	.
chr1	107601235	107601235	1	-	rep5	PRMT6	+
chr1	108250723	108250723	1	+	rep2	.	.
chr1	108401759	108401759	3	-	rep4	.	.
chr1	108459433	108459433	1	+	rep4	.	.
chr1	108486247	108486247	1	+	rep5	.	.
chr1	109160414	109160414	1	+	rep4	FAM102B	+
chr1	109267556	109267556	1	-	rep4	FNDC7	+
chr1	109339703	109339703	2	-	rep4	.	.
chr1	109532770	109532770	1	+	rep5	WDR47	-
chr1	109957812	109957812	1	-	rep5	PSMA5	-
chr1	110339290	110339290	3	-	rep4	.	.
chr1	110548843	110548843	1	-	rep5	AHCYL1	+
chr1	110885482	110885482	1	-	rep5	.	.
chr1	110945157	110945157	1	+	rep4	LAMTOR5	-
chr1	111488874	111488874	1	+	rep4	.	.
chr1	112005389	112005389	2	+	rep4	.	.
chr1	112061640	112061640	1	+	rep2	.	.
chr1	112168082	112168082	1	+	rep1	RAP1A	+
chr1	112168083	112168083	1	+	rep1	RAP1A	+
chr1	112173916	112173916	1	-	rep4	RAP1A	+
chr1	112178811	112178811	1	-	rep5	RAP1A	+
chr1	112253328	112253328	1	-	rep5	RAP1A	+
chr1	113180597	113180597	1	+	rep1	CAPZA1	+
chr1	113489065	113489065	2	-	rep4	SLC16A1	-
chr1	113946744	113946744	1	+	rep5	MAGI3	+
chr1	114330336	114330336	1	-	rep1	RSBN1	-
chr1	114425962	114425962	1	-	rep4	BCL2L15	-
chr1	114425962	114425962	1	-	rep4	AP4B1-AS1	+
chr1	114500089	114500089	1	+	rep2	HIPK1	+
chr1	114978033	114978033	1	-	rep1	.	.
chr1	114982796	114982796	1	+	rep2	.	.
chr1	115020987	115020987	1	+	rep1	.	.
chr1	115020987	115020987	1	+	rep2	.	.
chr1	116895047	116895047	1	-	rep4	.	.
chr1	117090307	117090307	2	+	rep3	.	.
chr1	117090308	117090308	1	+	rep3	.	.
chr1	117616710	117616710	1	-	rep2	TTF2	+
chr1	120387516	120387516	1	+	rep1	.	.
chr1	120560948	120560948	2	-	rep4	NOTCH2	-
chr1	120563829	120563829	1	+	rep5	NOTCH2	-
chr1	120564997	120564997	1	-	rep4	NOTCH2	-
chr1	120593729	120593729	1	+	rep5	NOTCH2	-
chr1	120594097	120594097	1	+	rep6	NOTCH2	-
chr1	120605629	120605629	1	-	rep2	.	.
chr1	120763331	120763331	1	-	rep2	.	.
chr1	120816028	120816028	1	-	rep3	.	.
chr1	120844221	120844221	1	+	rep1	FAM72B	+
chr1	120845773	120845773	1	+	rep4	FAM72B	+
chr1	121300340	121300340	1	+	rep4	EMBP1	+
chr1	121347388	121347388	1	+	rep4	.	.
chr1	142567945	142567945	1	-	rep1	.	.
chr1	142818762	142818762	1	-	rep4	BC071797	+
chr1	142818762	142818762	1	-	rep4	BC053679	-
chr1	142818762	142818762	1	-	rep4	BC029473	-
chr1	142818762	142818762	1	-	rep4	CR936796	+
chr1	142870129	142870129	1	-	rep2	BC053679	-
chr1	142870129	142870129	1	-	rep2	BC029473	-
chr1	142870129	142870129	1	-	rep2	CR936796	+
chr1	142941989	142941989	1	+	rep1	CR936796	+
chr1	143229765	143229765	1	+	rep5	CR936796	+
chr1	143263479	143263479	1	-	rep4	.	.
chr1	143358593	143358593	1	-	rep5	.	.
chr1	143750901	143750901	1	-	rep2	.	.
chr1	143759116	143759116	1	-	rep3	.	.
chr1	143906278	143906278	1	-	rep4	FAM72D	-
chr1	143910338	143910338	1	-	rep1	FAM72D	-
chr1	143988727	143988727	1	+	rep2	SRGAP2B	+
chr1	143988729	143988729	1	+	rep2	SRGAP2B	+
chr1	143997117	143997117	1	-	rep2	SRGAP2B	+
chr1	144187276	144187276	1	+	rep5	NBPF8	+
chr1	144204945	144204945	1	+	rep3	NBPF8	+
chr1	144219052	144219052	1	+	rep5	NBPF8	+
chr1	144329662	144329662	1	+	rep5	LINC00623	-
chr1	144329662	144329662	1	+	rep5	LOC728875	-
chr1	144329662	144329662	1	+	rep5	NBPF8	+
chr1	144334211	144334211	1	-	rep4	LINC00623	-
chr1	144334211	144334211	1	-	rep4	LOC728875	-
chr1	144334211	144334211	1	-	rep4	NBPF8	+
chr1	144355433	144355433	1	-	rep3	NBPF8	+
chr1	144389059	144389059	1	+	rep1	NBPF8	+
chr1	144504493	144504493	1	-	rep5	NBPF8	+
chr1	144509913	144509913	1	+	rep5	NBPF8	+
chr1	144514460	144514460	1	-	rep4	NBPF8	+
chr1	144518075	144518075	1	-	rep2	AK094156	-
chr1	144518075	144518075	1	-	rep2	NBPF8	+
chr1	144832658	144832658	1	-	rep2	AX747132	-
chr1	144916890	144916890	1	-	rep4	.	.
chr1	144923603	144923603	1	+	rep4	.	.
chr1	144923604	144923604	1	+	rep4	.	.
chr1	144926796	144926796	1	+	rep2	.	.
chr1	145002728	145002728	1	+	rep5	.	.
chr1	145002729	145002729	1	+	rep5	.	.
chr1	145102865	145102865	1	+	rep2	SEC22B	+
chr1	145119702	145119702	1	+	rep5	.	.
chr1	145238443	145238443	1	+	rep1	NOTCH2NL	+
chr1	145238443	145238443	1	+	rep1	NBPF10	+
chr1	145244738	145244738	1	+	rep2	NOTCH2NL	+
chr1	145244738	145244738	1	+	rep2	NBPF10	+
chr1	145244740	145244740	1	+	rep2	NOTCH2NL	+
chr1	145244740	145244740	1	+	rep2	NBPF10	+
chr1	145256995	145256995	1	+	rep2	NOTCH2NL	+
chr1	145256995	145256995	1	+	rep2	NBPF10	+
chr1	145257331	145257331	1	-	rep1	NOTCH2NL	+
chr1	145257331	145257331	1	-	rep1	NBPF10	+
chr1	145260392	145260392	1	+	rep4	NOTCH2NL	+
chr1	145260392	145260392	1	+	rep4	NBPF10	+
chr1	145260426	145260426	1	-	rep4	NOTCH2NL	+
chr1	145260426	145260426	1	-	rep4	NBPF10	+
chr1	145277079	145277079	1	+	rep1	NOTCH2NL	+
chr1	145277079	145277079	1	+	rep1	NBPF10	+
chr1	145285311	145285311	1	-	rep4	NOTCH2NL	+
chr1	145285311	145285311	1	-	rep4	NBPF10	+
chr1	145330703	145330703	1	+	rep3	.	.
chr1	145365307	145365307	1	+	rep3	.	.
chr1	145451255	145451255	1	-	rep2	.	.
chr1	145491999	145491999	1	+	rep4	LIX1L	+
chr1	145630867	145630867	2	+	rep2	RNF115	+
chr1	146238433	146238433	1	-	rep5	.	.
chr1	146771655	146771655	1	+	rep3	.	.
chr1	147877596	147877596	1	+	rep2	AK311108	+
chr1	147921908	147921908	1	+	rep4	FLJ39739	-
chr1	147922687	147922687	2	-	rep4	FLJ39739	-
chr1	147923761	147923761	1	-	rep1	FLJ39739	-
chr1	147925410	147925410	1	-	rep4	FLJ39739	-
chr1	147946615	147946615	1	-	rep3	.	.
chr1	147950310	147950310	1	-	rep1	.	.
chr1	148015730	148015730	1	-	rep3	NBPF14	-
chr1	148198163	148198163	1	+	rep1	NBPF14	-
chr1	148271094	148271094	1	-	rep3	.	.
chr1	148314233	148314233	1	-	rep5	.	.
chr1	148318815	148318815	1	-	rep3	.	.
chr1	148328325	148328325	1	-	rep3	.	.
chr1	148577177	148577177	1	-	rep1	NBPF15	+
chr1	148739263	148739263	1	-	rep1	.	.
chr1	148810932	148810932	1	-	rep1	.	.
chr1	148811610	148811610	1	+	rep1	.	.
chr1	148814592	148814592	1	+	rep3	.	.
chr1	148835113	148835113	1	+	rep2	.	.
chr1	149524998	149524998	1	-	rep5	.	.
chr1	149558722	149558722	1	+	rep1	.	.
chr1	149581323	149581323	1	-	rep4	AB074166	+
chr1	149581323	149581323	1	-	rep4	LINC00869	+
chr1	149586423	149586423	1	-	rep4	LINC00869	+
chr1	149818724	149818724	1	+	rep2	.	.
chr1	149851402	149851402	1	+	rep1	.	.
chr1	149897768	149897768	1	+	rep2	SF3B4	-
chr1	150057749	150057749	1	-	rep1	.	.
chr1	150072322	150072322	1	+	rep4	.	.
chr1	150074791	150074791	1	+	rep5	.	.
chr1	150102572	150102572	1	-	rep4	.	.
chr1	150196277	150196277	2	-	rep5	ANP32E	-
chr1	150198113	150198113	1	+	rep5	ANP32E	-
chr1	150321302	150321302	1	+	rep4	.	.
chr1	150343306	150343306	1	-	rep2	RPRD2	+
chr1	150395873	150395873	1	-	rep4	RPRD2	+
chr1	150625536	150625536	1	+	rep3	GOLPH3L	-
chr1	150797062	150797062	1	+	rep3	.	.
chr1	150799542	150799542	1	-	rep2	.	.
chr1	150801709	150801709	1	-	rep1	.	.
chr1	150812818	150812818	1	-	rep3	.	.
chr1	150815111	150815111	1	-	rep3	.	.
chr1	150921804	150921804	1	-	rep2	.	.
chr1	151078473	151078473	1	-	rep2	.	.
chr1	151136772	151136772	1	+	rep1	LYSMD1	-
chr1	151136772	151136772	1	+	rep1	TNFAIP8L2-SCNM1	+
chr1	151206300	151206300	1	+	rep3	PIP5K1A	+
chr1	151219366	151219366	1	-	rep5	PIP5K1A	+
chr1	151281303	151281303	1	-	rep1	PI4KB	-
chr1	151295428	151295428	1	-	rep1	PI4KB	-
chr1	151379573	151379573	1	-	rep4	POGZ	-
chr1	151405215	151405215	1	+	rep2	POGZ	-
chr1	151632333	151632333	1	+	rep5	SNX27	+
chr1	151647436	151647436	1	+	rep3	SNX27	+
chr1	153436479	153436479	1	-	rep1	.	.
chr1	153626720	153626720	1	-	rep4	.	.
chr1	153638501	153638501	1	+	rep1	ILF2	-
chr1	153739478	153739478	1	-	rep5	INTS3	+
chr1	153805501	153805501	1	+	rep5	GATAD2B	-
chr1	153858836	153858836	2	-	rep3	GATAD2B	-
chr1	153867413	153867413	1	+	rep3	GATAD2B	-
chr1	153885153	153885153	1	+	rep4	GATAD2B	-
chr1	153886889	153886889	1	-	rep4	GATAD2B	-
chr1	154139770	154139770	1	-	rep1	TPM3	-
chr1	154147720	154147720	1	+	rep4	.	.
chr1	154185198	154185198	1	+	rep2	C1orf43	-
chr1	154209752	154209752	1	+	rep6	.	.
chr1	154211451	154211451	1	+	rep1	.	.
chr1	154218618	154218618	1	-	rep1	.	.
chr1	154220859	154220859	1	-	rep4	.	.
chr1	154235351	154235351	1	-	rep4	.	.
chr1	154383565	154383565	1	+	rep2	IL6R	+
chr1	154385315	154385315	1	+	rep5	IL6R	+
chr1	154590435	154590435	1	+	rep4	.	.
chr1	154591499	154591499	1	+	rep3	.	.
chr1	154598359	154598359	1	+	rep3	.	.
chr1	154735527	154735527	1	-	rep1	KCNN3	-
chr1	154888875	154888875	1	-	rep3	.	.
chr1	154949295	154949295	1	-	rep2	CKS1B	+
chr1	155049425	155049425	1	+	rep5	EFNA3	+
chr1	155158768	155158768	1	+	rep4	MUC1	-
chr1	155191498	155191498	1	+	rep3	.	.
chr1	155212308	155212308	1	+	rep4	.	.
chr1	155307098	155307098	1	+	rep1	ASH1L	-
chr1	155323277	155323277	3	-	rep4	ASH1L	-
chr1	155335875	155335875	2	-	rep4	ASH1L	-
chr1	155337593	155337593	1	-	rep2	ASH1L	-
chr1	155363146	155363146	1	-	rep4	ASH1L	-
chr1	155366774	155366774	1	-	rep3	ASH1L	-
chr1	155378980	155378980	1	+	rep4	ASH1L	-
chr1	155383468	155383468	2	-	rep3	ASH1L	-
chr1	155425839	155425839	1	+	rep2	ASH1L	-
chr1	155437646	155437646	1	+	rep2	ASH1L	-
chr1	155456069	155456069	1	+	rep3	ASH1L	-
chr1	155491480	155491480	1	+	rep5	ASH1L	-
chr1	155633552	155633552	1	-	rep3	YY1AP1	-
chr1	155642554	155642554	1	-	rep4	YY1AP1	-
chr1	155651148	155651148	1	-	rep4	.	.
chr1	155676271	155676271	1	-	rep4	DAP3	+
chr1	155694367	155694367	1	-	rep4	DAP3	+
chr1	155707268	155707268	1	-	rep4	DAP3	+
chr1	155707907	155707907	1	+	rep4	DAP3	+
chr1	155733872	155733872	1	-	rep5	GON4L	-
chr1	155766337	155766337	1	+	rep2	.	.
chr1	155781741	155781741	1	-	rep4	.	.
chr1	155783629	155783629	1	-	rep2	.	.
chr1	155794607	155794607	1	-	rep5	.	.
chr1	155799212	155799212	1	-	rep1	.	.
chr1	155807959	155807959	1	-	rep4	.	.
chr1	155820215	155820215	1	+	rep3	.	.
chr1	155869174	155869174	1	+	rep4	RIT1	-
chr1	155874150	155874150	1	-	rep2	RIT1	-
chr1	155901456	155901456	1	-	rep3	KIAA0907	-
chr1	155927358	155927358	1	+	rep4	.	.
chr1	155932846	155932846	1	+	rep4	.	.
chr1	156133448	156133448	3	+	rep4	SEMA4A	+
chr1	156147710	156147710	1	+	rep1	.	.
chr1	156277288	156277288	2	-	rep3	.	.
chr1	156436578	156436578	1	+	rep1	MEF2D	-
chr1	156569642	156569642	2	-	rep5	GPATCH4	-
chr1	156656384	156656384	2	-	rep2	.	.
chr1	157800289	157800289	1	-	rep2	.	.
chr1	158350499	158350499	1	+	rep1	.	.
chr1	158913532	158913532	1	-	rep5	.	.
chr1	158989366	158989366	1	-	rep5	.	.
chr1	159016647	159016647	1	+	rep4	.	.
chr1	159383511	159383511	1	-	rep4	BC038194	-
chr1	160289028	160289028	1	+	rep2	COPA	-
chr1	160304965	160304965	1	+	rep3	COPA	-
chr1	160422205	160422205	1	-	rep6	.	.
chr1	160445003	160445003	1	+	rep5	.	.
chr1	160522122	160522122	1	-	rep1	CD84	-
chr1	160585288	160585288	1	-	rep3	SLAMF1	-
chr1	160702835	160702835	1	-	rep5	.	.
chr1	160709398	160709398	1	+	rep5	SLAMF7	+
chr1	160712389	160712389	1	+	rep3	SLAMF7	+
chr1	160712390	160712390	1	+	rep3	SLAMF7	+
chr1	160819343	160819343	1	+	rep3	CD244	-
chr1	161031673	161031673	1	+	rep5	ARHGAP30	-
chr1	161032094	161032094	1	+	rep5	ARHGAP30	-
chr1	161130764	161130764	1	-	rep5	USP21	+
chr1	161302269	161302269	1	-	rep3	SDHC	+
chr1	161308611	161308611	1	-	rep3	SDHC	+
chr1	161602643	161602643	1	+	rep1	.	.
chr1	161770148	161770148	1	+	rep4	ATF6	+
chr1	161823745	161823745	1	-	rep5	ATF6	+
chr1	161900981	161900981	1	+	rep4	.	.
chr1	162487748	162487748	1	+	rep5	UHMK1	+
chr1	163254642	163254642	1	+	rep4	.	.
chr1	165725572	165725572	1	-	rep2	TMCO1	-
chr1	166811432	166811432	1	-	rep4	POGK	+
chr1	166832912	166832912	1	+	rep1	.	.
chr1	167428779	167428779	1	+	rep5	CD247	-
chr1	167439101	167439101	1	-	rep2	CD247	-
chr1	167466366	167466366	1	+	rep4	CD247	-
chr1	167940118	167940118	1	-	rep4	DCAF6	+
chr1	168525899	168525899	1	-	rep4	.	.
chr1	169169962	169169962	1	-	rep2	NME7	-
chr1	169208382	169208382	1	-	rep4	NME7	-
chr1	169593239	169593239	2	+	rep5	.	.
chr1	169811955	169811955	1	+	rep1	.	.
chr1	169961360	169961360	1	-	rep1	KIFAP3	-
chr1	169974501	169974501	1	-	rep5	KIFAP3	-
chr1	170035058	170035058	1	-	rep3	.	.
chr1	170370466	170370466	1	-	rep1	.	.
chr1	170509929	170509929	2	+	rep1	.	.
chr1	170519330	170519330	2	-	rep4	.	.
chr1	170749301	170749301	1	-	rep6	.	.
chr1	171118460	171118460	1	+	rep3	FMO6P	+
chr1	171550200	171550200	1	+	rep4	.	.
chr1	171556422	171556422	1	+	rep3	.	.
chr1	172144199	172144199	2	-	rep4	.	.
chr1	172226640	172226640	2	-	rep5	.	.
chr1	172240316	172240316	1	+	rep5	.	.
chr1	172407705	172407705	1	-	rep2	C1orf105	+
chr1	172545387	172545387	1	+	rep4	SUCO	+
chr1	172549748	172549748	1	-	rep2	SUCO	+
chr1	172551940	172551940	1	+	rep3	SUCO	+
chr1	172559035	172559035	2	-	rep5	SUCO	+
chr1	172570101	172570101	1	-	rep3	SUCO	+
chr1	172685979	172685979	1	+	rep4	.	.
chr1	173160290	173160290	1	+	rep6	TNFSF4	-
chr1	173250317	173250317	1	-	rep2	LOC100506023	-
chr1	173276027	173276027	2	-	rep2	LOC100506023	-
chr1	173410606	173410606	1	+	rep4	BC136808	-
chr1	173410606	173410606	1	+	rep4	LOC100506023	-
chr1	173452514	173452514	1	-	rep3	PRDX6	+
chr1	173736149	173736149	1	-	rep4	.	.
chr1	173774086	173774086	1	+	rep1	CENPL	-
chr1	173774087	173774087	1	+	rep1	CENPL	-
chr1	173803003	173803003	1	-	rep2	DARS2	+
chr1	173911801	173911801	1	+	rep4	RC3H1	-
chr1	173924692	173924692	1	-	rep1	RC3H1	-
chr1	173929978	173929978	1	+	rep4	RC3H1	-
chr1	173931797	173931797	1	+	rep1	RC3H1	-
chr1	173943931	173943931	1	-	rep5	RC3H1	-
chr1	174889568	174889568	1	+	rep4	.	.
chr1	175179879	175179879	2	-	rep4	.	.
chr1	175179989	175179989	1	+	rep5	.	.
chr1	175992437	175992437	1	+	rep3	RFWD2	-
chr1	176694948	176694948	1	-	rep5	.	.
chr1	178890423	178890423	1	+	rep1	.	.
chr1	179014765	179014765	1	-	rep4	FAM20B	+
chr1	179176257	179176257	1	-	rep4	.	.
chr1	179504652	179504652	1	+	rep2	.	.
chr1	179964244	179964244	1	+	rep5	CEP350	+
chr1	180036984	180036984	1	-	rep4	.	.
chr1	180751601	180751601	2	-	rep5	XPR1	+
chr1	182706482	182706482	1	+	rep4	.	.
chr1	182831482	182831482	1	+	rep3	DHX9	+
chr1	183500573	183500573	1	-	rep4	SMG7	+
chr1	183635177	183635177	1	-	rep2	RGL1	+
chr1	183859281	183859281	1	+	rep1	RGL1	+
chr1	184140881	184140881	1	-	rep4	.	.
chr1	185208771	185208771	1	+	rep3	SWT1	+
chr1	185531678	185531678	1	+	rep6	AF508906	-
chr1	186261262	186261262	1	+	rep2	RNU6-72P	-
chr1	186261262	186261262	1	+	rep2	MIR548F1	-
chr1	186292280	186292280	1	-	rep5	TPR	-
chr1	186292280	186292280	1	-	rep5	MIR548F1	-
chr1	186307689	186307689	1	-	rep5	TPR	-
chr1	186307689	186307689	1	-	rep5	MIR548F1	-
chr1	186381044	186381044	1	+	rep3	C1orf27	+
chr1	186381044	186381044	1	+	rep3	MIR548F1	-
chr1	187046087	187046087	1	-	rep4	.	.
chr1	188513502	188513502	1	+	rep4	.	.
chr1	189009949	189009949	1	-	rep6	.	.
chr1	192509270	192509270	2	-	rep3	.	.
chr1	192521620	192521620	1	+	rep4	.	.
chr1	192869453	192869453	1	-	rep6	.	.
chr1	192997743	192997743	1	-	rep3	UCHL5	-
chr1	193163616	193163616	1	-	rep5	CDC73	+
chr1	193378989	193378989	1	-	rep1	.	.
chr1	193448704	193448704	1	-	rep4	.	.
chr1	193538258	193538258	1	-	rep4	.	.
chr1	193675810	193675810	1	+	rep5	.	.
chr1	197063797	197063797	1	-	rep4	ASPM	-
chr1	197081505	197081505	2	-	rep2	ASPM	-
chr1	197142320	197142320	1	-	rep4	ZBTB41	-
chr1	198434765	198434765	1	+	rep1	.	.
chr1	198434774	198434774	1	+	rep4	.	.
chr1	198434775	198434775	1	+	rep4	.	.
chr1	198496071	198496071	1	-	rep1	ATP6V1G3	-
chr1	198498030	198498030	1	-	rep1	ATP6V1G3	-
chr1	198844341	198844341	5	+	rep6	MIR181A1HG	-
chr1	198890790	198890790	1	+	rep3	MIR181A1HG	-
chr1	200314001	200314001	1	-	rep2	LINC00862	-
chr1	200561291	200561291	1	+	rep5	KIF14	-
chr1	201435429	201435429	1	-	rep4	.	.
chr1	201831177	201831177	1	-	rep5	IPO9	+
chr1	201939551	201939551	1	+	rep3	TIMM17A	+
chr1	202120115	202120115	1	+	rep4	PTPN7	-
chr1	202121517	202121517	1	-	rep4	PTPN7	-
chr1	202305854	202305854	1	-	rep4	UBE2T	-
chr1	202383755	202383755	1	+	rep4	PPP1R12B	+
chr1	202475484	202475484	1	-	rep1	.	.
chr1	202720101	202720101	1	-	rep2	KDM5B	-
chr1	202721275	202721275	1	+	rep1	KDM5B	-
chr1	202732803	202732803	1	+	rep4	KDM5B	-
chr1	202746307	202746307	1	+	rep4	KDM5B	-
chr1	202972351	202972351	1	+	rep5	LOC401980	-
chr1	203262122	203262122	1	+	rep5	.	.
chr1	203811953	203811953	1	+	rep1	ZC3H11A	+
chr1	204520488	204520488	2	-	rep4	.	.
chr1	204523533	204523533	1	+	rep2	.	.
chr1	205066597	205066597	1	-	rep2	RBBP5	-
chr1	205577841	205577841	1	-	rep4	ELK4	-
chr1	205584963	205584963	1	+	rep4	ELK4	-
chr1	205695568	205695568	1	+	rep5	NUCKS1	-
chr1	205695570	205695570	1	+	rep5	NUCKS1	-
chr1	205706760	205706760	1	-	rep4	NUCKS1	-
chr1	205708147	205708147	1	+	rep4	NUCKS1	-
chr1	206115524	206115524	1	-	rep3	.	.
chr1	206145611	206145611	1	-	rep1	FAM72A	+
chr1	206523388	206523388	1	-	rep5	SRGAP2C	+
chr1	206523388	206523388	1	-	rep5	SRGAP2	+
chr1	206570779	206570779	1	-	rep5	SRGAP2C	+
chr1	206570779	206570779	1	-	rep5	SRGAP2	+
chr1	206646857	206646857	1	+	rep1	IKBKE	+
chr1	206672936	206672936	1	-	rep2	.	.
chr1	206724455	206724455	1	-	rep2	.	.
chr1	206750949	206750949	1	+	rep2	.	.
chr1	206758217	206758217	1	-	rep2	RASSF5	+
chr1	206864369	206864369	1	+	rep5	MAPKAPK2	+
chr1	207117529	207117529	1	+	rep6	PIGR	-
chr1	207142089	207142089	1	+	rep4	.	.
chr1	207498913	207498913	1	-	rep1	CD55	+
chr1	207546700	207546700	1	-	rep2	.	.
chr1	211473725	211473725	2	+	rep5	RCOR3	+
chr1	211473726	211473726	1	+	rep5	RCOR3	+
chr1	211838406	211838406	1	-	rep5	NEK2	-
chr1	212273433	212273433	1	-	rep3	DTL	+
chr1	212322705	212322705	1	-	rep6	.	.
chr1	212520506	212520506	1	+	rep3	PPP2R5A	+
chr1	212562316	212562316	1	-	rep4	TMEM206	-
chr1	213040751	213040751	1	+	rep3	FLVCR1	+
chr1	213065224	213065224	1	-	rep3	FLVCR1	+
chr1	214442417	214442417	1	-	rep4	.	.
chr1	214810586	214810586	1	+	rep2	CENPF	+
chr1	214955447	214955447	1	-	rep4	.	.
chr1	214992735	214992735	1	-	rep3	.	.
chr1	215144086	215144086	2	-	rep4	.	.
chr1	215764680	215764680	2	-	rep4	KCTD3	+
chr1	215775627	215775627	1	+	rep3	KCTD3	+
chr1	215779648	215779648	1	+	rep4	KCTD3	+
chr1	216618142	216618142	1	+	rep3	.	.
chr1	217749989	217749989	1	+	rep1	.	.
chr1	218572160	218572160	1	-	rep4	TGFB2	+
chr1	220250433	220250433	1	+	rep4	BPNT1	-
chr1	220250433	220250433	1	+	rep4	RNU5F-1	+
chr1	220337574	220337574	1	+	rep4	RAB3GAP2	-
chr1	220970548	220970548	2	+	rep2	2025-03-01	+
chr1	221887500	221887500	1	-	rep5	DUSP10	-
chr1	221931715	221931715	1	+	rep3	.	.
chr1	222203633	222203633	1	+	rep2	.	.
chr1	222734931	222734931	1	-	rep4	TAF1A	-
chr1	222752085	222752085	1	-	rep5	.	.
chr1	222754997	222754997	1	-	rep5	.	.
chr1	222841061	222841061	1	-	rep1	.	.
chr1	223071089	223071089	1	+	rep4	DISP1	+
chr1	223132804	223132804	1	+	rep4	DISP1	+
chr1	223891703	223891703	1	+	rep4	CAPN2	+
chr1	223971837	223971837	2	+	rep5	TP53BP2	-
chr1	224438497	224438497	1	-	rep2	NVL	-
chr1	224581261	224581261	1	+	rep4	WDR26	-
chr1	225587503	225587503	1	-	rep3	.	.
chr1	225605681	225605681	1	-	rep6	LBR	-
chr1	226470400	226470400	1	-	rep4	LIN9	-
chr1	226512821	226512821	1	-	rep2	.	.
chr1	226880230	226880230	1	-	rep4	ITPKB	-
chr1	226914609	226914609	1	-	rep5	ITPKB	-
chr1	226918665	226918665	1	-	rep2	ITPKB	-
chr1	226921948	226921948	1	-	rep4	ITPKB	-
chr1	227282404	227282404	1	+	rep4	.	.
chr1	227282405	227282405	1	+	rep4	.	.
chr1	227947421	227947421	1	+	rep3	SNAP47	+
chr1	228430133	228430133	1	+	rep5	.	.
chr1	228872308	228872308	1	-	rep2	RHOU	+
chr1	229273245	229273245	3	-	rep4	.	.
chr1	229326998	229326998	1	-	rep5	.	.
chr1	229439673	229439673	1	+	rep4	RAB4A	+
chr1	229628012	229628012	1	+	rep6	NUP133	-
chr1	231709833	231709833	1	+	rep1	TSNAX-DISC1	+
chr1	233050187	233050187	1	+	rep4	.	.
chr1	233069505	233069505	1	-	rep6	.	.
chr1	234298408	234298408	1	-	rep1	SLC35F3	+
chr1	234843068	234843068	1	-	rep5	.	.
chr1	235126181	235126181	1	+	rep6	.	.
chr1	235126208	235126208	1	+	rep6	.	.
chr1	235328665	235328665	1	-	rep3	ARID4B	-
chr1	235385348	235385348	1	+	rep3	.	.
chr1	235408497	235408497	1	-	rep3	.	.
chr1	235488453	235488453	1	-	rep3	.	.
chr1	235500925	235500925	1	-	rep4	GGPS1	+
chr1	235889362	235889362	1	+	rep4	LYST	-
chr1	235935308	235935308	3	-	rep4	.	.
chr1	235992509	235992509	1	-	rep3	.	.
chr1	236022274	236022274	1	-	rep3	.	.
chr1	236027287	236027287	1	-	rep3	.	.
chr1	236415131	236415131	1	+	rep5	ERO1LB	-
chr1	236987695	236987695	2	-	rep2	.	.
chr1	236989481	236989481	1	-	rep5	.	.
chr1	236991316	236991316	1	-	rep6	.	.
chr1	237706731	237706731	1	+	rep1	.	.
chr1	240381984	240381984	1	+	rep6	.	.
chr1	241422926	241422926	1	-	rep3	.	.
chr1	241679226	241679226	1	-	rep1	FH	-
chr1	242184891	242184891	1	+	rep1	.	.
chr1	243317425	243317425	1	+	rep4	.	.
chr1	243360802	243360802	1	+	rep3	.	.
chr1	243423827	243423827	1	+	rep2	.	.
chr1	243480626	243480626	1	+	rep4	.	.
chr1	243480629	243480629	1	+	rep4	.	.
chr1	243543254	243543254	1	-	rep4	.	.
chr1	243720548	243720548	1	-	rep5	AKT3	-
chr1	244010713	244010713	1	-	rep6	.	.
chr1	244567723	244567723	1	+	rep4	.	.
chr1	244839662	244839662	2	+	rep5	DESI2	+
chr1	245301695	245301695	1	+	rep5	.	.
chr1	245596544	245596544	1	-	rep4	.	.
chr1	246297410	246297410	1	+	rep5	.	.
chr1	246830192	246830192	1	+	rep4	.	.
chr1	247269142	247269142	1	-	rep5	.	.
chr1	248374149	248374149	1	-	rep4	.	.
chr1	249216568	249216568	1	-	rep2	.	.
chr10	655397	655397	1	+	rep3	DIP2C	-
chr10	882023	882023	1	+	rep3	LARP4B	-
chr10	898114	898114	1	+	rep5	LARP4B	-
chr10	955537	955537	1	-	rep3	LARP4B	-
chr10	1096904	1096904	1	+	rep4	WDR37	+
chr10	1096905	1096905	1	+	rep4	WDR37	+
chr10	1139204	1139204	1	-	rep4	WDR37	+
chr10	2401136	2401136	1	+	rep2	.	.
chr10	4085425	4085425	1	-	rep4	.	.
chr10	5746116	5746116	2	+	rep3	C10orf18	+
chr10	5746116	5746116	2	+	rep3	FAM208B	+
chr10	5748728	5748728	1	+	rep3	C10orf18	+
chr10	5748728	5748728	1	+	rep3	FAM208B	+
chr10	5762439	5762439	1	+	rep1	FAM208B	+
chr10	5770627	5770627	1	+	rep4	FAM208B	+
chr10	5848639	5848639	1	-	rep5	GDI2	-
chr10	5921180	5921180	1	+	rep2	ANKRD16	-
chr10	6399881	6399881	1	-	rep5	.	.
chr10	6682061	6682061	1	+	rep3	.	.
chr10	7770454	7770454	1	-	rep1	ITIH2	+
chr10	7868898	7868898	1	-	rep4	TAF3	+
chr10	8023401	8023401	1	+	rep1	TAF3	+
chr10	8123971	8123971	1	-	rep3	.	.
chr10	8195444	8195444	1	+	rep1	.	.
chr10	9062708	9062708	4	-	rep4	.	.
chr10	9070915	9070915	1	-	rep5	.	.
chr10	10485769	10485769	1	-	rep4	.	.
chr10	11253546	11253546	1	+	rep2	CELF2	+
chr10	11900878	11900878	1	-	rep2	PROSER2	+
chr10	11900878	11900878	1	-	rep2	PROSER2-AS1	-
chr10	12004396	12004396	1	+	rep3	UPF2	-
chr10	12270586	12270586	2	-	rep4	.	.
chr10	12374506	12374506	1	-	rep5	.	.
chr10	12760761	12760761	1	-	rep4	CAMK1D	+
chr10	14279410	14279410	1	+	rep1	FRMD4A	-
chr10	14521694	14521694	1	-	rep4	.	.
chr10	14595284	14595284	1	+	rep5	.	.
chr10	14605594	14605594	1	+	rep2	.	.
chr10	14689258	14689258	1	-	rep1	.	.
chr10	14758075	14758075	1	-	rep1	.	.
chr10	14938298	14938298	1	+	rep5	SUV39H2	+
chr10	14969371	14969371	1	+	rep4	DCLRE1C	-
chr10	14989592	14989592	1	+	rep5	DCLRE1C	-
chr10	15170269	15170269	1	-	rep5	NMT2	-
chr10	16484089	16484089	1	+	rep4	PTER	+
chr10	16827670	16827670	1	-	rep1	RSU1	-
chr10	17110709	17110709	1	+	rep4	CUBN	-
chr10	17216479	17216479	1	-	rep4	TRDMT1	-
chr10	17584430	17584430	1	-	rep4	.	.
chr10	17715453	17715453	1	+	rep3	STAM	+
chr10	17722123	17722123	1	-	rep2	STAM	+
chr10	17821515	17821515	1	-	rep4	TMEM236	+
chr10	18721569	18721569	1	-	rep2	CACNB2	+
chr10	18901951	18901951	1	+	rep4	NSUN6	-
chr10	18901952	18901952	1	+	rep4	NSUN6	-
chr10	18904852	18904852	2	-	rep1	NSUN6	-
chr10	18911681	18911681	1	+	rep6	NSUN6	-
chr10	18915746	18915746	1	+	rep6	NSUN6	-
chr10	18943418	18943418	1	-	rep2	.	.
chr10	19251665	19251665	1	+	rep5	.	.
chr10	20080199	20080199	1	+	rep6	.	.
chr10	22025649	22025649	1	+	rep5	.	.
chr10	23958479	23958479	1	+	rep4	.	.
chr10	24240007	24240007	1	-	rep4	KIAA1217	+
chr10	24496799	24496799	1	-	rep6	KIAA1217	+
chr10	24884698	24884698	2	-	rep1	ARHGAP21	-
chr10	26849668	26849668	1	+	rep5	.	.
chr10	27046144	27046144	1	+	rep4	ABI1	-
chr10	27046145	27046145	1	+	rep4	ABI1	-
chr10	27060446	27060446	1	-	rep5	ABI1	-
chr10	27445860	27445860	1	+	rep5	MASTL	+
chr10	27525334	27525334	1	-	rep5	ACBD5	-
chr10	27525902	27525902	1	+	rep3	ACBD5	-
chr10	27839005	27839005	1	-	rep1	.	.
chr10	28832297	28832297	1	-	rep3	WAC	+
chr10	29352707	29352707	1	-	rep4	.	.
chr10	29702846	29702846	2	+	rep4	PTCHD3P1	+
chr10	30614046	30614046	1	-	rep4	MTPAP	-
chr10	31472317	31472317	1	-	rep5	.	.
chr10	32037208	32037208	1	-	rep4	.	.
chr10	32129383	32129383	2	+	rep3	.	.
chr10	32285356	32285356	1	+	rep4	.	.
chr10	32318658	32318658	1	-	rep5	KIF5B	-
chr10	32595665	32595665	1	-	rep4	EPC1	-
chr10	34665248	34665248	1	+	rep5	PARD3	-
chr10	35744348	35744348	1	-	rep4	CCNY	+
chr10	37770863	37770863	1	-	rep4	.	.
chr10	37814862	37814862	1	-	rep3	.	.
chr10	42400564	42400564	1	-	rep4	.	.
chr10	43645570	43645570	1	+	rep2	CSGALNACT2	+
chr10	44403926	44403926	1	+	rep4	.	.
chr10	45567511	45567511	1	+	rep5	.	.
chr10	46063501	46063501	1	+	rep1	.	.
chr10	46117382	46117382	1	-	rep4	ZFAND4	-
chr10	46163441	46163441	1	+	rep4	.	.
chr10	46185168	46185168	1	-	rep6	.	.
chr10	46331791	46331791	1	+	rep6	AGAP4	-
chr10	46722068	46722068	1	+	rep6	.	.
chr10	47227382	47227382	1	+	rep4	AGAP9	-
chr10	47227382	47227382	1	+	rep4	BMS1P6	-
chr10	47897967	47897967	1	+	rep4	FAM21B	+
chr10	48201921	48201921	1	-	rep4	.	.
chr10	49633046	49633046	1	+	rep1	MAPK8	+
chr10	51125584	51125584	1	-	rep4	PARG	-
chr10	51130278	51130278	1	+	rep2	PARG	-
chr10	51235401	51235401	1	+	rep6	PARG	-
chr10	51379658	51379658	1	+	rep3	TIMM23	+
chr10	51379658	51379658	1	+	rep3	TIMM23B	+
chr10	51474863	51474863	1	+	rep6	AGAP7	-
chr10	51474863	51474863	1	+	rep6	TIMM23	+
chr10	51474863	51474863	1	+	rep6	TIMM23B	+
chr10	51756338	51756338	1	-	rep2	AGAP6	+
chr10	51877424	51877424	1	-	rep1	FAM21A	+
chr10	52237031	52237031	1	-	rep4	SGMS1	-
chr10	53845619	53845619	1	-	rep5	.	.
chr10	54575630	54575630	1	+	rep2	.	.
chr10	55394263	55394263	1	+	rep6	.	.
chr10	58113776	58113776	1	-	rep5	.	.
chr10	59136988	59136988	1	-	rep3	.	.
chr10	59997329	59997329	1	-	rep3	IPMK	-
chr10	60017739	60017739	1	-	rep4	IPMK	-
chr10	60044464	60044464	1	+	rep5	CISD1	+
chr10	60151153	60151153	1	+	rep2	TFAM	+
chr10	61048185	61048185	1	-	rep3	FAM13C	-
chr10	62029883	62029883	1	-	rep4	.	.
chr10	62358167	62358167	1	-	rep3	.	.
chr10	62413648	62413648	1	-	rep4	.	.
chr10	63693816	63693816	1	+	rep2	ARID5B	+
chr10	64958857	64958857	1	+	rep4	.	.
chr10	65015207	65015207	1	-	rep5	.	.
chr10	65018936	65018936	1	+	rep4	.	.
chr10	65119869	65119869	1	+	rep4	.	.
chr10	67362698	67362698	1	-	rep2	.	.
chr10	68598551	68598551	1	+	rep5	CTNNA3	-
chr10	69555662	69555662	1	-	rep4	.	.
chr10	69685374	69685374	1	+	rep4	HERC4	-
chr10	69699876	69699876	1	-	rep3	HERC4	-
chr10	69782043	69782043	1	-	rep1	.	.
chr10	70080784	70080784	1	+	rep5	.	.
chr10	70276706	70276706	3	-	rep4	SLC25A16	-
chr10	70458027	70458027	1	-	rep2	.	.
chr10	70696979	70696979	1	+	rep3	.	.
chr10	70724062	70724062	1	-	rep3	DDX21	+
chr10	70759961	70759961	1	+	rep4	KIAA1279	+
chr10	70764677	70764677	1	+	rep1	KIAA1279	+
chr10	70832420	70832420	1	+	rep3	.	.
chr10	70856049	70856049	1	+	rep5	SRGN	+
chr10	70946261	70946261	1	+	rep4	SUPV3L1	+
chr10	71087062	71087062	1	+	rep2	HK1	+
chr10	71291142	71291142	1	+	rep4	.	.
chr10	71960197	71960197	1	+	rep4	.	.
chr10	72174881	72174881	1	+	rep4	EIF4EBP2	+
chr10	72174882	72174882	1	+	rep4	EIF4EBP2	+
chr10	72174883	72174883	1	+	rep4	EIF4EBP2	+
chr10	72417446	72417446	1	-	rep5	.	.
chr10	72591115	72591115	1	+	rep1	.	.
chr10	72591116	72591116	1	+	rep1	.	.
chr10	72599843	72599843	1	+	rep4	.	.
chr10	73498508	73498508	1	-	rep3	.	.
chr10	73500513	73500513	5	-	rep4	.	.
chr10	73872312	73872312	1	+	rep5	ANAPC16	+
chr10	73872312	73872312	1	+	rep5	ASCC1	-
chr10	73896476	73896476	1	-	rep5	ANAPC16	+
chr10	73896476	73896476	1	-	rep5	ASCC1	-
chr10	73912366	73912366	1	+	rep4	ANAPC16	+
chr10	73912366	73912366	1	+	rep4	ASCC1	-
chr10	73940028	73940028	1	+	rep2	ANAPC16	+
chr10	73940028	73940028	1	+	rep2	ASCC1	-
chr10	73991405	73991405	1	-	rep1	ANAPC16	+
chr10	74011511	74011511	1	-	rep5	.	.
chr10	74262029	74262029	1	+	rep4	MICU1	-
chr10	74273757	74273757	1	-	rep5	MICU1	-
chr10	74290674	74290674	1	+	rep4	.	.
chr10	74462657	74462657	1	-	rep2	MCU	+
chr10	74616489	74616489	1	-	rep5	MCU	+
chr10	74785800	74785800	1	-	rep3	P4HA1	-
chr10	74811658	74811658	1	+	rep5	P4HA1	-
chr10	74851899	74851899	1	-	rep4	.	.
chr10	74893347	74893347	1	-	rep4	.	.
chr10	74981380	74981380	1	+	rep5	FAM149B1	+
chr10	74985876	74985876	1	-	rep4	FAM149B1	+
chr10	74999030	74999030	1	-	rep4	FAM149B1	+
chr10	75125495	75125495	1	-	rep3	.	.
chr10	75199370	75199370	1	+	rep1	PPP3CB	-
chr10	75200111	75200111	1	-	rep4	PPP3CB	-
chr10	75238370	75238370	1	-	rep3	.	.
chr10	75462693	75462693	1	-	rep5	BMS1P4	-
chr10	75477524	75477524	1	+	rep4	BMS1P4	-
chr10	75535676	75535676	1	+	rep4	.	.
chr10	75620460	75620460	1	+	rep4	CAMK2G	-
chr10	75915027	75915027	1	+	rep1	ADK	+
chr10	75927272	75927272	1	+	rep2	ADK	+
chr10	76229571	76229571	1	+	rep2	ADK	+
chr10	76600971	76600971	1	-	rep5	KAT6B	+
chr10	76634492	76634492	1	+	rep5	KAT6B	+
chr10	76634494	76634494	1	+	rep5	KAT6B	+
chr10	76719415	76719415	1	+	rep5	KAT6B	+
chr10	76719416	76719416	1	+	rep5	KAT6B	+
chr10	76929169	76929169	1	+	rep2	SAMD8	+
chr10	77509453	77509453	1	+	rep4	.	.
chr10	78445804	78445804	1	-	rep3	.	.
chr10	79761188	79761188	1	+	rep2	POLR3A	-
chr10	84072931	84072931	1	+	rep4	NRG3	+
chr10	85180600	85180600	1	-	rep4	.	.
chr10	85911103	85911103	1	-	rep1	GHITM	+
chr10	85970305	85970305	1	-	rep5	CDHR1	+
chr10	86184231	86184231	2	-	rep3	.	.
chr10	88235195	88235195	1	-	rep5	.	.
chr10	88305719	88305719	1	+	rep1	.	.
chr10	89009184	89009184	1	+	rep4	NUTM2A-AS1	-
chr10	89248234	89248234	1	-	rep4	.	.
chr10	89503604	89503604	1	-	rep3	PAPSS2	+
chr10	89513171	89513171	1	+	rep1	ATAD1	-
chr10	89637084	89637084	1	-	rep3	PTEN	+
chr10	89655017	89655017	1	-	rep5	PTEN	+
chr10	89678401	89678401	1	+	rep2	PTEN	+
chr10	89706443	89706443	2	-	rep4	PTEN	+
chr10	90156348	90156348	1	-	rep5	RNLS	-
chr10	90805800	90805800	1	+	rep5	.	.
chr10	90805801	90805801	1	+	rep5	.	.
chr10	90838086	90838086	1	-	rep3	.	.
chr10	93040462	93040462	1	-	rep2	.	.
chr10	93241987	93241987	1	-	rep1	LOC100188947	-
chr10	93613708	93613708	2	-	rep4	TNKS2	+
chr10	93712090	93712090	1	+	rep4	BTAF1	+
chr10	93729380	93729380	2	-	rep4	.	.
chr10	94057333	94057333	1	-	rep2	2025-03-05	+
chr10	94063181	94063181	1	+	rep3	2025-03-05	+
chr10	94412534	94412534	1	-	rep5	KIF11	+
chr10	95261004	95261004	1	+	rep3	CEP55	+
chr10	95447159	95447159	1	+	rep2	FRA10AC1	-
chr10	95449283	95449283	1	+	rep2	FRA10AC1	-
chr10	96355956	96355956	1	-	rep4	HELLS	+
chr10	97434039	97434039	1	+	rep3	TCTN3	-
chr10	97799022	97799022	1	+	rep4	ENTPD1-AS1	-
chr10	97906054	97906054	1	-	rep4	ZNF518A	+
chr10	99021752	99021752	2	-	rep3	ARHGAP19	-
chr10	99021752	99021752	2	-	rep3	ARHGAP19-SLIT1	-
chr10	99041874	99041874	1	-	rep1	ARHGAP19-SLIT1	-
chr10	99201481	99201481	1	+	rep2	EXOSC1	-
chr10	99211671	99211671	1	+	rep4	ZDHHC16	+
chr10	99233909	99233909	1	+	rep3	.	.
chr10	99250720	99250720	1	+	rep5	.	.
chr10	99422729	99422729	1	-	rep5	PI4K2A	+
chr10	99485282	99485282	1	+	rep2	.	.
chr10	99986644	99986644	1	-	rep6	R3HCC1L	+
chr10	100316696	100316696	1	+	rep4	HPSE2	-
chr10	101929291	101929291	1	-	rep2	ERLIN1	-
chr10	101943642	101943642	1	-	rep2	ERLIN1	-
chr10	101955105	101955105	1	+	rep4	CHUK	-
chr10	101964613	101964613	1	+	rep4	CHUK	-
chr10	101966836	101966836	1	+	rep3	CHUK	-
chr10	101975773	101975773	2	-	rep2	CHUK	-
chr10	102264376	102264376	1	-	rep4	SEC31B	-
chr10	102688052	102688052	1	-	rep1	.	.
chr10	102688389	102688389	1	+	rep5	.	.
chr10	102716339	102716339	1	-	rep2	.	.
chr10	103170082	103170082	1	+	rep4	BTRC	+
chr10	103172605	103172605	1	+	rep5	BTRC	+
chr10	103219686	103219686	1	+	rep4	BTRC	+
chr10	103246070	103246070	1	+	rep1	.	.
chr10	103280739	103280739	1	-	rep4	.	.
chr10	103544819	103544819	1	-	rep3	MGEA5	-
chr10	103565948	103565948	2	-	rep4	.	.
chr10	103704293	103704293	1	+	rep2	C10orf76	-
chr10	103729851	103729851	1	+	rep4	C10orf76	-
chr10	103759237	103759237	1	-	rep4	.	.
chr10	103886597	103886597	1	-	rep3	.	.
chr10	103925762	103925762	1	+	rep1	.	.
chr10	104044456	104044456	3	+	rep3	GBF1	+
chr10	104045416	104045416	1	+	rep5	GBF1	+
chr10	104047786	104047786	1	-	rep3	GBF1	+
chr10	104053005	104053005	1	+	rep1	GBF1	+
chr10	104068068	104068068	1	-	rep3	GBF1	+
chr10	104086229	104086229	1	-	rep4	GBF1	+
chr10	104091767	104091767	1	+	rep1	GBF1	+
chr10	104156570	104156570	1	-	rep5	NFKB2	+
chr10	104186133	104186133	1	-	rep4	.	.
chr10	104197022	104197022	1	+	rep2	.	.
chr10	104231715	104231715	1	-	rep4	TMEM180	+
chr10	104282267	104282267	1	+	rep1	SUFU	+
chr10	104418218	104418218	1	+	rep3	.	.
chr10	104466373	104466373	1	-	rep4	ARL3	-
chr10	104468426	104468426	1	+	rep4	ARL3	-
chr10	104470350	104470350	1	-	rep4	ARL3	-
chr10	104480670	104480670	2	-	rep4	SFXN2	+
chr10	104481322	104481322	1	+	rep4	SFXN2	+
chr10	104484284	104484284	1	-	rep2	SFXN2	+
chr10	104573260	104573260	1	+	rep1	WBP1L	+
chr10	104867897	104867897	1	+	rep2	NT5C2	-
chr10	104867898	104867898	1	+	rep2	NT5C2	-
chr10	104943628	104943628	1	-	rep1	.	.
chr10	104950050	104950050	1	-	rep5	.	.
chr10	105162969	105162969	1	+	rep4	PDCD11	+
chr10	105181037	105181037	1	-	rep2	PDCD11	+
chr10	105425281	105425281	1	-	rep4	SH3PXD2A	-
chr10	105768860	105768860	1	+	rep1	SLK	+
chr10	111821421	111821421	1	-	rep3	ADD3	+
chr10	111844546	111844546	1	+	rep5	ADD3	+
chr10	111859766	111859766	1	+	rep1	ADD3	+
chr10	111891553	111891553	1	-	rep5	ADD3	+
chr10	111893083	111893083	1	-	rep1	ADD3	+
chr10	112333584	112333584	1	-	rep5	SMC3	+
chr10	112335752	112335752	1	-	rep3	SMC3	+
chr10	112651887	112651887	1	-	rep5	PDCD4	+
chr10	112744504	112744504	1	-	rep1	SHOC2	+
chr10	112869852	112869852	1	+	rep3	.	.
chr10	114130612	114130612	1	+	rep5	.	.
chr10	114216878	114216878	1	+	rep5	.	.
chr10	114262479	114262479	1	+	rep1	.	.
chr10	115594988	115594988	1	-	rep2	DCLRE1A	-
chr10	115910719	115910719	1	-	rep5	.	.
chr10	116236129	116236129	1	-	rep4	ABLIM1	-
chr10	118144187	118144187	1	-	rep5	.	.
chr10	119075802	119075802	1	-	rep4	PDZD8	-
chr10	119120037	119120037	1	-	rep4	PDZD8	-
chr10	119388017	119388017	1	-	rep3	.	.
chr10	119766988	119766988	1	+	rep4	RAB11FIP2	-
chr10	119767158	119767158	1	+	rep2	RAB11FIP2	-
chr10	120462156	120462156	1	-	rep5	CACUL1	-
chr10	120868804	120868804	1	+	rep4	.	.
chr10	120876525	120876525	1	-	rep5	.	.
chr10	120904562	120904562	1	+	rep4	SFXN4	-
chr10	121330420	121330420	1	+	rep4	.	.
chr10	121341343	121341343	1	+	rep4	TIAL1	-
chr10	121484886	121484886	1	-	rep5	.	.
chr10	121533167	121533167	1	+	rep5	INPP5F	+
chr10	121567118	121567118	1	+	rep3	.	.
chr10	124154271	124154271	1	+	rep4	PLEKHA1	+
chr10	124159679	124159679	1	+	rep5	PLEKHA1	+
chr10	124918701	124918701	1	+	rep4	BUB3	+
chr10	124924392	124924392	1	+	rep3	.	.
chr10	126310438	126310438	1	+	rep6	FAM53B	-
chr10	126310443	126310443	1	+	rep6	FAM53B	-
chr10	126381182	126381182	2	+	rep3	FAM53B	-
chr10	126544471	126544471	1	+	rep1	.	.
chr10	126659509	126659509	1	-	rep4	ZRANB1	+
chr10	127439510	127439510	1	-	rep4	.	.
chr10	127778595	127778595	1	-	rep4	ADAM12	-
chr10	128123489	128123489	1	-	rep4	C10orf90	-
chr10	128123489	128123489	1	-	rep5	C10orf90	-
chr10	131497966	131497966	1	+	rep2	MGMT	+
chr10	131974014	131974014	1	-	rep2	GLRX3	+
chr10	133978181	133978181	1	+	rep5	JAKMIP3	+
chr10	134356170	134356170	1	-	rep1	INPP5A	+
chr10	135095408	135095408	1	-	rep4	TUBGCP2	-
chr10	135096164	135096164	1	-	rep3	TUBGCP2	-
chr10	135222301	135222301	1	+	rep2	MTG1	+
chr11	216050	216050	1	-	rep3	SIRT3	-
chr11	223406	223406	1	-	rep3	SIRT3	-
chr11	239041	239041	2	-	rep4	PSMD13	+
chr11	239456	239456	1	-	rep3	PSMD13	+
chr11	239923	239923	1	+	rep2	PSMD13	+
chr11	241965	241965	1	-	rep2	PSMD13	+
chr11	242376	242376	1	+	rep5	PSMD13	+
chr11	243912	243912	1	+	rep4	PSMD13	+
chr11	244005	244005	1	-	rep2	PSMD13	+
chr11	244505	244505	1	+	rep5	PSMD13	+
chr11	245783	245783	1	-	rep2	PSMD13	+
chr11	246071	246071	1	-	rep2	PSMD13	+
chr11	246075	246075	1	+	rep4	PSMD13	+
chr11	246940	246940	1	-	rep4	PSMD13	+
chr11	248383	248383	1	+	rep5	PSMD13	+
chr11	249980	249980	1	-	rep2	PSMD13	+
chr11	294081	294081	1	+	rep4	.	.
chr11	306228	306228	1	-	rep4	.	.
chr11	308814	308814	1	-	rep5	IFITM2	+
chr11	320151	320151	1	+	rep1	IFITM3	-
chr11	320151	320151	1	+	rep1	BC040735	+
chr11	329256	329256	1	-	rep2	.	.
chr11	329894	329894	1	+	rep5	.	.
chr11	336933	336933	1	+	rep4	.	.
chr11	340244	340244	1	-	rep5	.	.
chr11	343479	343479	1	-	rep5	.	.
chr11	474893	474893	1	-	rep3	PTDSS2	+
chr11	511657	511657	1	+	rep3	.	.
chr11	532610	532610	2	-	rep3	HRAS	-
chr11	564898	564898	1	+	rep1	.	.
chr11	583378	583378	1	+	rep5	.	.
chr11	602200	602200	2	-	rep4	PHRF1	+
chr11	606088	606088	1	-	rep2	PHRF1	+
chr11	621451	621451	1	-	rep2	CDHR5	-
chr11	648792	648792	1	+	rep4	DEAF1	-
chr11	651614	651614	2	+	rep4	DEAF1	-
chr11	665256	665256	1	-	rep3	DEAF1	-
chr11	669647	669647	1	+	rep1	DEAF1	-
chr11	673047	673047	2	-	rep5	DEAF1	-
chr11	680758	680758	1	-	rep5	DEAF1	-
chr11	684412	684412	1	-	rep3	DEAF1	-
chr11	686416	686416	1	+	rep3	DEAF1	-
chr11	686660	686660	1	-	rep4	DEAF1	-
chr11	693352	693352	1	-	rep4	.	.
chr11	755970	755970	1	-	rep4	TALDO1	+
chr11	760694	760694	1	-	rep3	TALDO1	+
chr11	806975	806975	1	-	rep2	.	.
chr11	811825	811825	1	+	rep4	RPLP2	+
chr11	813379	813379	1	-	rep5	.	.
chr11	824151	824151	1	-	rep5	PNPLA2	+
chr11	897646	897646	1	-	rep2	CHID1	-
chr11	931688	931688	1	-	rep2	.	.
chr11	939765	939765	1	-	rep3	.	.
chr11	940890	940890	1	-	rep5	.	.
chr11	962274	962274	1	-	rep5	.	.
chr11	968374	968374	1	+	rep2	.	.
chr11	968379	968379	1	+	rep2	.	.
chr11	1731487	1731487	1	-	rep4	.	.
chr11	2401265	2401265	2	-	rep2	CD81	+
chr11	2476634	2476634	1	+	rep1	KCNQ1	+
chr11	2476638	2476638	1	+	rep1	KCNQ1	+
chr11	2957748	2957748	1	-	rep3	.	.
chr11	2994493	2994493	1	-	rep3	.	.
chr11	3052020	3052020	1	-	rep2	AX747870	+
chr11	3517373	3517373	1	-	rep5	.	.
chr11	3703740	3703740	1	-	rep5	NUP98	-
chr11	3718836	3718836	1	-	rep4	NUP98	-
chr11	3743870	3743870	1	-	rep5	.	.
chr11	3754604	3754604	1	+	rep4	.	.
chr11	3879676	3879676	1	+	rep5	STIM1	+
chr11	3883938	3883938	1	+	rep3	STIM1	+
chr11	3941832	3941832	1	+	rep3	STIM1	+
chr11	3942219	3942219	1	+	rep5	STIM1	+
chr11	3962225	3962225	1	+	rep2	STIM1	+
chr11	3983852	3983852	2	-	rep3	STIM1	+
chr11	4150543	4150543	1	+	rep1	.	.
chr11	5660501	5660501	1	+	rep3	TRIM34	+
chr11	5660501	5660501	1	+	rep3	TRIM6-TRIM34	+
chr11	5725402	5725402	1	-	rep4	TRIM22	+
chr11	6510578	6510578	1	+	rep3	.	.
chr11	6749114	6749114	1	-	rep2	.	.
chr11	6763898	6763898	1	+	rep2	.	.
chr11	6968457	6968457	1	-	rep5	ZNF215	+
chr11	7518337	7518337	1	+	rep2	OLFML1	+
chr11	7518337	7518337	1	+	rep2	AK128569	-
chr11	7551555	7551555	1	-	rep5	.	.
chr11	7581664	7581664	1	+	rep4	.	.
chr11	7581665	7581665	1	+	rep4	.	.
chr11	7958046	7958046	1	+	rep4	.	.
chr11	9219669	9219669	1	-	rep4	.	.
chr11	9425054	9425054	1	-	rep3	IPO7	+
chr11	9704261	9704261	2	+	rep5	SWAP70	+
chr11	9870870	9870870	1	-	rep5	U80769	+
chr11	10260399	10260399	1	+	rep2	.	.
chr11	10555331	10555331	1	+	rep4	RNF141	-
chr11	10871434	10871434	1	+	rep2	ZBED5	-
chr11	10877145	10877145	1	-	rep2	ZBED5	-
chr11	11930355	11930355	1	+	rep5	USP47	+
chr11	11970690	11970690	1	+	rep4	.	.
chr11	12192992	12192992	1	+	rep5	MICAL2	+
chr11	12536284	12536284	1	-	rep2	.	.
chr11	13460390	13460390	1	-	rep3	BTBD10	-
chr11	13734064	13734064	1	-	rep4	FAR1	+
chr11	14373623	14373623	1	+	rep3	RRAS2	-
chr11	14502548	14502548	2	+	rep4	COPB1	-
chr11	14508757	14508757	1	-	rep3	COPB1	-
chr11	14509365	14509365	2	-	rep1	COPB1	-
chr11	14581353	14581353	1	-	rep3	.	.
chr11	14583439	14583439	2	+	rep5	.	.
chr11	14703859	14703859	1	+	rep4	PDE3B	+
chr11	14707524	14707524	1	-	rep1	PDE3B	+
chr11	14733478	14733478	1	+	rep4	PDE3B	+
chr11	14750000	14750000	1	-	rep4	PDE3B	+
chr11	14793405	14793405	1	-	rep2	PDE3B	+
chr11	16281032	16281032	1	-	rep3	SOX6	-
chr11	16534544	16534544	1	+	rep4	.	.
chr11	16840266	16840266	1	-	rep1	.	.
chr11	17148641	17148641	1	-	rep2	PIK3C2A	-
chr11	17313426	17313426	1	-	rep4	.	.
chr11	18600436	18600436	1	-	rep2	UEVLD	-
chr11	18751500	18751500	2	-	rep3	PTPN5	-
chr11	19177359	19177359	1	-	rep4	ZDHHC13	+
chr11	20221821	20221821	1	+	rep5	.	.
chr11	20383728	20383728	1	+	rep3	.	.
chr11	20479273	20479273	1	+	rep2	PRMT3	+
chr11	22857551	22857551	1	+	rep4	.	.
chr11	22867707	22867707	2	-	rep4	.	.
chr11	23101759	23101759	1	+	rep5	.	.
chr11	23636816	23636816	1	+	rep4	.	.
chr11	24416892	24416892	1	+	rep5	.	.
chr11	27353851	27353851	1	+	rep4	.	.
chr11	28202774	28202774	1	-	rep5	.	.
chr11	31397969	31397969	1	-	rep3	DNAJC24	+
chr11	31484703	31484703	1	-	rep2	IMMP1L	-
chr11	33160415	33160415	1	-	rep2	CSTF3	-
chr11	33754233	33754233	1	-	rep5	.	.
chr11	34100099	34100099	2	-	rep2	CAPRIN1	+
chr11	34116426	34116426	1	-	rep5	CAPRIN1	+
chr11	34243378	34243378	1	-	rep1	ABTB2	-
chr11	35050831	35050831	1	+	rep3	.	.
chr11	35050833	35050833	1	+	rep3	.	.
chr11	35174935	35174935	1	+	rep1	.	.
chr11	35196480	35196480	1	-	rep5	.	.
chr11	35203708	35203708	1	-	rep1	.	.
chr11	35221320	35221320	1	+	rep2	CD44	+
chr11	35233235	35233235	1	+	rep5	CD44	+
chr11	35361664	35361664	1	-	rep2	SLC1A2	-
chr11	36512808	36512808	1	-	rep3	TRAF6	-
chr11	36584780	36584780	1	+	rep5	.	.
chr11	37914071	37914071	1	+	rep3	.	.
chr11	38013946	38013946	1	+	rep4	.	.
chr11	38596447	38596447	2	-	rep4	.	.
chr11	39974082	39974082	1	+	rep1	.	.
chr11	41074143	41074143	1	-	rep5	.	.
chr11	43362318	43362318	2	-	rep5	.	.
chr11	43422659	43422659	1	-	rep6	TTC17	+
chr11	43744671	43744671	1	-	rep1	HSD17B12	+
chr11	44171887	44171887	1	+	rep3	EXT2	+
chr11	44375082	44375082	1	-	rep2	.	.
chr11	46059984	46059984	1	+	rep6	.	.
chr11	46079455	46079455	1	-	rep1	.	.
chr11	46128043	46128043	1	-	rep2	.	.
chr11	46138012	46138012	1	+	rep3	.	.
chr11	46516475	46516475	1	-	rep1	AMBRA1	-
chr11	46521003	46521003	1	+	rep2	AMBRA1	-
chr11	46589661	46589661	1	-	rep4	.	.
chr11	46612637	46612637	1	+	rep3	.	.
chr11	46768279	46768279	1	+	rep2	CKAP5	-
chr11	46768280	46768280	1	+	rep2	CKAP5	-
chr11	46807316	46807316	2	-	rep2	.	.
chr11	46822492	46822492	1	-	rep5	.	.
chr11	46824314	46824314	1	+	rep5	.	.
chr11	46839743	46839743	1	-	rep3	.	.
chr11	46842699	46842699	1	-	rep4	.	.
chr11	46847359	46847359	1	+	rep5	.	.
chr11	47046296	47046296	1	-	rep4	C11orf49	+
chr11	47052137	47052137	1	-	rep5	C11orf49	+
chr11	47116341	47116341	1	-	rep1	C11orf49	+
chr11	47256156	47256156	1	-	rep1	DDB2	+
chr11	47284331	47284331	1	-	rep2	NR1H3	+
chr11	47302780	47302780	1	+	rep5	.	.
chr11	47492771	47492771	1	+	rep1	CELF1	-
chr11	47502384	47502384	1	-	rep4	CELF1	-
chr11	47519850	47519850	1	-	rep1	.	.
chr11	47526813	47526813	1	+	rep2	.	.
chr11	47850757	47850757	1	+	rep3	NUP160	-
chr11	47851256	47851256	1	+	rep4	NUP160	-
chr11	48005667	48005667	1	-	rep2	PTPRJ	+
chr11	48032701	48032701	2	-	rep4	PTPRJ	+
chr11	48813846	48813846	1	-	rep1	.	.
chr11	48843238	48843238	1	+	rep1	.	.
chr11	50747514	50747514	1	+	rep1	.	.
chr11	50761730	50761730	1	+	rep1	.	.
chr11	51478809	51478809	1	-	rep5	.	.
chr11	57199708	57199708	2	-	rep5	.	.
chr11	57556634	57556634	1	+	rep4	TMX2-CTNND1	+
chr11	57556634	57556634	1	+	rep4	CTNND1	+
chr11	58351897	58351897	1	+	rep3	ZFP91	+
chr11	58351897	58351897	1	+	rep3	ZFP91-CNTF	+
chr11	58355523	58355523	1	-	rep5	ZFP91	+
chr11	58355523	58355523	1	-	rep5	ZFP91-CNTF	+
chr11	59354058	59354058	1	+	rep2	OSBP	-
chr11	59370273	59370273	3	-	rep4	.	.
chr11	59410605	59410605	2	-	rep4	.	.
chr11	59428789	59428789	1	+	rep1	.	.
chr11	59429817	59429817	1	+	rep2	.	.
chr11	59480086	59480086	1	+	rep2	.	.
chr11	59573940	59573940	1	+	rep4	MRPL16	-
chr11	60590363	60590363	1	-	rep4	.	.
chr11	60746718	60746718	1	+	rep4	CD6	+
chr11	60811377	60811377	1	+	rep4	.	.
chr11	60842076	60842076	1	-	rep4	.	.
chr11	61193060	61193060	1	-	rep4	CPSF7	-
chr11	61572203	61572203	2	+	rep5	FADS1	-
chr11	61599762	61599762	2	-	rep4	FADS2	+
chr11	61810699	61810699	1	-	rep4	.	.
chr11	62028198	62028198	1	+	rep2	.	.
chr11	62126610	62126610	1	-	rep4	ASRGL1	+
chr11	62331565	62331565	1	-	rep4	EEF1G	-
chr11	62336776	62336776	1	+	rep4	EEF1G	-
chr11	62347734	62347734	1	-	rep4	TUT1	-
chr11	62354107	62354107	1	+	rep2	TUT1	-
chr11	62364747	62364747	1	-	rep1	MTA2	-
chr11	62396873	62396873	1	-	rep5	GANAB	-
chr11	62398234	62398234	1	+	rep2	GANAB	-
chr11	62400925	62400925	1	+	rep1	GANAB	-
chr11	62402919	62402919	1	+	rep1	GANAB	-
chr11	62406238	62406238	1	+	rep5	GANAB	-
chr11	62430040	62430040	1	-	rep3	.	.
chr11	62458857	62458857	1	-	rep4	BSCL2	-
chr11	62458857	62458857	1	-	rep4	HNRNPUL2-BSCL2	-
chr11	62466627	62466627	1	-	rep1	BSCL2	-
chr11	62466627	62466627	1	-	rep1	HNRNPUL2-BSCL2	-
chr11	62468202	62468202	1	+	rep3	BSCL2	-
chr11	62468202	62468202	1	+	rep3	HNRNPUL2-BSCL2	-
chr11	62468751	62468751	1	+	rep2	BSCL2	-
chr11	62468751	62468751	1	+	rep2	HNRNPUL2-BSCL2	-
chr11	62474293	62474293	1	-	rep2	HNRNPUL2-BSCL2	-
chr11	62486178	62486178	1	+	rep1	HNRNPUL2-BSCL2	-
chr11	62486178	62486178	1	+	rep1	HNRNPUL2	-
chr11	62493966	62493966	1	-	rep4	HNRNPUL2-BSCL2	-
chr11	62493966	62493966	1	-	rep4	HNRNPUL2	-
chr11	62498757	62498757	1	-	rep3	TTC9C	+
chr11	62501400	62501400	1	+	rep4	TTC9C	+
chr11	62502758	62502758	1	-	rep4	TTC9C	+
chr11	62507198	62507198	1	-	rep5	.	.
chr11	62507663	62507663	1	+	rep4	.	.
chr11	62549427	62549427	1	-	rep1	.	.
chr11	62578699	62578699	1	-	rep5	STX5	-
chr11	62587484	62587484	1	-	rep1	STX5	-
chr11	62588123	62588123	1	-	rep6	STX5	-
chr11	62588371	62588371	1	+	rep2	STX5	-
chr11	62590635	62590635	1	-	rep4	STX5	-
chr11	62594433	62594433	1	-	rep4	STX5	-
chr11	62596046	62596046	1	+	rep4	STX5	-
chr11	62598317	62598317	1	-	rep4	STX5	-
chr11	62619491	62619491	1	-	rep4	SNHG1	-
chr11	62637983	62637983	1	-	rep4	.	.
chr11	62640523	62640523	1	+	rep5	.	.
chr11	62654308	62654308	1	+	rep3	.	.
chr11	62656828	62656828	1	-	rep1	.	.
chr11	63301248	63301248	1	+	rep5	.	.
chr11	63397342	63397342	1	-	rep4	ATL3	-
chr11	63410609	63410609	1	+	rep3	.	.
chr11	63417224	63417224	1	-	rep1	.	.
chr11	63417924	63417924	1	-	rep4	.	.
chr11	63424835	63424835	1	-	rep2	.	.
chr11	63427800	63427800	1	+	rep1	.	.
chr11	63615017	63615017	1	+	rep3	.	.
chr11	63622264	63622264	1	+	rep4	.	.
chr11	63622265	63622265	1	+	rep4	.	.
chr11	63624905	63624905	1	-	rep1	.	.
chr11	63638480	63638480	1	+	rep4	.	.
chr11	63660829	63660829	1	-	rep4	MARK2	+
chr11	63895995	63895995	1	+	rep1	MACROD1	-
chr11	63957371	63957371	1	-	rep1	STIP1	+
chr11	63958536	63958536	1	-	rep4	STIP1	+
chr11	63961410	63961410	1	-	rep1	STIP1	+
chr11	63964695	63964695	1	-	rep4	.	.
chr11	63964925	63964925	1	+	rep3	.	.
chr11	63966959	63966959	1	+	rep4	.	.
chr11	63968828	63968828	1	-	rep2	.	.
chr11	63969382	63969382	1	+	rep5	.	.
chr11	63970285	63970285	1	+	rep3	.	.
chr11	63979517	63979517	1	-	rep4	FERMT3	+
chr11	63980736	63980736	1	-	rep2	FERMT3	+
chr11	63982942	63982942	1	-	rep3	FERMT3	+
chr11	64030577	64030577	1	-	rep3	PLCB3	+
chr11	64044672	64044672	1	-	rep5	BAD	-
chr11	64045553	64045553	1	-	rep2	BAD	-
chr11	64078509	64078509	2	-	rep5	.	.
chr11	64102157	64102157	1	-	rep1	.	.
chr11	64103135	64103135	1	-	rep1	.	.
chr11	64103293	64103293	1	+	rep4	.	.
chr11	64104323	64104323	1	+	rep2	.	.
chr11	64105306	64105306	1	+	rep1	.	.
chr11	64105307	64105307	1	+	rep1	.	.
chr11	64105560	64105560	1	+	rep4	.	.
chr11	64123706	64123706	1	-	rep1	.	.
chr11	64130737	64130737	1	-	rep4	RPS6KA4	+
chr11	64131261	64131261	1	-	rep4	RPS6KA4	+
chr11	64499863	64499863	1	-	rep2	RASGRP2	-
chr11	64500798	64500798	1	+	rep4	RASGRP2	-
chr11	64504419	64504419	1	+	rep5	RASGRP2	-
chr11	64505853	64505853	1	+	rep4	RASGRP2	-
chr11	64517648	64517648	1	-	rep4	PYGM	-
chr11	64534923	64534923	2	-	rep2	SF1	-
chr11	64535805	64535805	1	+	rep5	SF1	-
chr11	64537544	64537544	1	-	rep2	.	.
chr11	64538951	64538951	1	-	rep3	.	.
chr11	64539665	64539665	1	-	rep5	.	.
chr11	64540645	64540645	1	+	rep4	.	.
chr11	64540995	64540995	1	+	rep1	.	.
chr11	64541341	64541341	1	-	rep2	.	.
chr11	64541441	64541441	1	-	rep4	.	.
chr11	64541937	64541937	1	+	rep1	.	.
chr11	64541997	64541997	1	-	rep4	.	.
chr11	64542087	64542087	1	-	rep1	.	.
chr11	64542737	64542737	1	-	rep4	.	.
chr11	64548217	64548217	1	+	rep4	.	.
chr11	64549620	64549620	2	-	rep2	.	.
chr11	64562863	64562863	1	+	rep1	MAP4K2	-
chr11	64562978	64562978	1	+	rep4	MAP4K2	-
chr11	64567075	64567075	1	+	rep4	MAP4K2	-
chr11	64576463	64576463	1	-	rep2	MEN1	-
chr11	64629496	64629496	2	-	rep5	.	.
chr11	64630448	64630448	1	-	rep3	.	.
chr11	64634489	64634489	1	+	rep1	.	.
chr11	64636238	64636238	1	-	rep5	.	.
chr11	64638006	64638006	1	-	rep5	.	.
chr11	64638244	64638244	2	+	rep5	.	.
chr11	64639506	64639506	2	-	rep3	.	.
chr11	64643257	64643257	1	-	rep3	.	.
chr11	64653138	64653138	1	-	rep3	.	.
chr11	64811786	64811786	1	+	rep3	SAC3D1	+
chr11	64843788	64843788	1	-	rep5	.	.
chr11	64845439	64845439	2	+	rep6	CDCA5	-
chr11	64853310	64853310	1	+	rep3	ZFPL1	+
chr11	64872187	64872187	1	-	rep2	VPS51	+
chr11	64898176	64898176	2	-	rep5	SYVN1	-
chr11	64958659	64958659	1	+	rep4	CAPN1	+
chr11	64959743	64959743	1	-	rep5	CAPN1	+
chr11	64960072	64960072	1	+	rep4	CAPN1	+
chr11	64960074	64960074	1	+	rep4	CAPN1	+
chr11	64960781	64960781	1	-	rep2	CAPN1	+
chr11	64960881	64960881	1	-	rep2	CAPN1	+
chr11	64963066	64963066	1	-	rep5	CAPN1	+
chr11	64968901	64968901	1	+	rep1	CAPN1	+
chr11	64970183	64970183	1	-	rep1	CAPN1	+
chr11	65017051	65017051	1	-	rep5	.	.
chr11	65043602	65043602	2	+	rep5	POLA2	+
chr11	65044814	65044814	1	+	rep2	POLA2	+
chr11	65045207	65045207	1	+	rep2	POLA2	+
chr11	65049316	65049316	1	+	rep2	.	.
chr11	65057941	65057941	1	+	rep4	.	.
chr11	65065403	65065403	1	+	rep1	.	.
chr11	65106455	65106455	1	-	rep4	DPF2	+
chr11	65112062	65112062	1	+	rep3	DPF2	+
chr11	65114264	65114264	1	+	rep1	DPF2	+
chr11	65151591	65151591	1	+	rep4	.	.
chr11	65152452	65152452	1	-	rep6	.	.
chr11	65169651	65169651	1	+	rep5	FRMD8	+
chr11	65182714	65182714	1	-	rep5	.	.
chr11	65195552	65195552	1	+	rep1	NEAT1	+
chr11	65200513	65200513	1	-	rep4	NEAT1	+
chr11	65203729	65203729	1	+	rep4	NEAT1	+
chr11	65204097	65204097	1	+	rep5	NEAT1	+
chr11	65205143	65205143	2	+	rep1	NEAT1	+
chr11	65205936	65205936	1	+	rep4	NEAT1	+
chr11	65207423	65207423	1	+	rep6	NEAT1	+
chr11	65207578	65207578	1	+	rep4	NEAT1	+
chr11	65209264	65209264	1	-	rep1	NEAT1	+
chr11	65228820	65228820	1	-	rep3	.	.
chr11	65263308	65263308	1	-	rep3	.	.
chr11	65270882	65270882	1	+	rep4	MALAT1	+
chr11	65270883	65270883	1	+	rep4	MALAT1	+
chr11	65272213	65272213	2	-	rep3	MALAT1	+
chr11	65272371	65272371	1	+	rep3	MALAT1	+
chr11	65272840	65272840	1	+	rep4	MALAT1	+
chr11	65310630	65310630	2	-	rep2	LTBP3	-
chr11	65316895	65316895	1	+	rep3	.	.
chr11	65316898	65316898	1	+	rep3	.	.
chr11	65319753	65319753	1	+	rep4	.	.
chr11	65331361	65331361	1	+	rep3	.	.
chr11	65332629	65332629	2	+	rep3	.	.
chr11	65349596	65349596	1	+	rep5	EHBP1L1	+
chr11	65354250	65354250	1	+	rep4	EHBP1L1	+
chr11	65354902	65354902	1	-	rep2	EHBP1L1	+
chr11	65358738	65358738	1	-	rep2	EHBP1L1	+
chr11	65363673	65363673	1	+	rep3	.	.
chr11	65378945	65378945	1	+	rep5	.	.
chr11	65386602	65386602	1	+	rep2	.	.
chr11	65386743	65386743	1	-	rep3	.	.
chr11	65414899	65414899	1	+	rep2	SIPA1	+
chr11	65424249	65424249	1	+	rep5	RELA	-
chr11	65425513	65425513	1	-	rep3	RELA	-
chr11	65426046	65426046	1	+	rep4	RELA	-
chr11	65427873	65427873	1	-	rep1	.	.
chr11	65433339	65433339	1	+	rep2	.	.
chr11	65485195	65485195	1	-	rep3	KAT5	+
chr11	65485195	65485195	1	-	rep3	RNASEH2C	-
chr11	65607097	65607097	2	+	rep4	SNX32	+
chr11	65612162	65612162	2	-	rep4	SNX32	+
chr11	65623096	65623096	1	-	rep4	CFL1	-
chr11	65629139	65629139	1	-	rep2	MUS81	+
chr11	65634521	65634521	1	+	rep4	EFEMP2	-
chr11	65648084	65648084	1	-	rep5	CTSW	+
chr11	65651941	65651941	1	-	rep3	FIBP	-
chr11	65663424	65663424	1	+	rep2	FOSL1	-
chr11	65663684	65663684	1	+	rep5	FOSL1	-
chr11	65663921	65663921	1	-	rep2	FOSL1	-
chr11	65699431	65699431	1	-	rep1	.	.
chr11	65724313	65724313	1	-	rep5	TSGA10IP	+
chr11	65735862	65735862	1	+	rep1	.	.
chr11	65735987	65735987	1	-	rep4	.	.
chr11	65747003	65747003	1	-	rep1	.	.
chr11	65751432	65751432	1	+	rep4	.	.
chr11	65759244	65759244	2	+	rep4	.	.
chr11	65759509	65759509	1	-	rep3	.	.
chr11	65760573	65760573	1	+	rep5	.	.
chr11	65765880	65765880	1	+	rep6	EIF1AD	-
chr11	65766680	65766680	1	+	rep5	EIF1AD	-
chr11	65766681	65766681	1	+	rep5	EIF1AD	-
chr11	65831513	65831513	1	+	rep1	.	.
chr11	65831705	65831705	1	+	rep3	.	.
chr11	65833889	65833889	1	-	rep1	.	.
chr11	65839982	65839982	1	+	rep1	PACS1	+
chr11	65845760	65845760	1	+	rep4	PACS1	+
chr11	65850990	65850990	1	-	rep4	PACS1	+
chr11	65852562	65852562	1	+	rep2	PACS1	+
chr11	65854802	65854802	1	-	rep3	PACS1	+
chr11	65856539	65856539	1	+	rep2	PACS1	+
chr11	65858350	65858350	1	+	rep1	PACS1	+
chr11	65861421	65861421	1	-	rep1	PACS1	+
chr11	65869263	65869263	1	-	rep2	PACS1	+
chr11	65870917	65870917	2	+	rep5	PACS1	+
chr11	65871684	65871684	2	-	rep5	PACS1	+
chr11	65873810	65873810	1	-	rep2	PACS1	+
chr11	65875735	65875735	1	+	rep2	PACS1	+
chr11	65875890	65875890	2	-	rep4	PACS1	+
chr11	65878896	65878896	1	+	rep5	PACS1	+
chr11	65879157	65879157	1	+	rep2	PACS1	+
chr11	65879726	65879726	1	+	rep4	PACS1	+
chr11	65880216	65880216	1	+	rep1	PACS1	+
chr11	65881217	65881217	1	+	rep3	PACS1	+
chr11	65882240	65882240	1	+	rep5	PACS1	+
chr11	65882744	65882744	1	+	rep5	PACS1	+
chr11	65884095	65884095	1	+	rep2	PACS1	+
chr11	65884970	65884970	1	-	rep2	PACS1	+
chr11	65888225	65888225	1	-	rep5	PACS1	+
chr11	65890545	65890545	1	-	rep1	PACS1	+
chr11	65891484	65891484	1	-	rep5	PACS1	+
chr11	65892811	65892811	1	+	rep3	PACS1	+
chr11	65892812	65892812	1	+	rep3	PACS1	+
chr11	65893957	65893957	1	-	rep1	PACS1	+
chr11	65896568	65896568	1	-	rep5	PACS1	+
chr11	65899682	65899682	1	-	rep4	PACS1	+
chr11	65899803	65899803	1	-	rep3	PACS1	+
chr11	65905404	65905404	1	-	rep1	PACS1	+
chr11	65906434	65906434	1	-	rep4	PACS1	+
chr11	65932947	65932947	1	+	rep4	PACS1	+
chr11	65936575	65936575	1	-	rep5	PACS1	+
chr11	65945624	65945624	1	-	rep1	PACS1	+
chr11	65946223	65946223	1	-	rep3	PACS1	+
chr11	65955778	65955778	1	+	rep2	PACS1	+
chr11	65963603	65963603	1	-	rep5	PACS1	+
chr11	65971759	65971759	3	-	rep5	PACS1	+
chr11	65995161	65995161	1	-	rep1	.	.
chr11	66231181	66231181	1	+	rep4	.	.
chr11	66293360	66293360	1	+	rep2	ZDHHC24	-
chr11	66366968	66366968	1	+	rep4	CCS	+
chr11	66368154	66368154	1	-	rep2	CCS	+
chr11	66428457	66428457	1	+	rep2	.	.
chr11	66440660	66440660	1	+	rep4	RBM4B	-
chr11	66442529	66442529	1	-	rep1	RBM4B	-
chr11	66522313	66522313	2	+	rep5	C11orf80	+
chr11	66527301	66527301	1	+	rep4	C11orf80	+
chr11	66544001	66544001	1	-	rep4	C11orf80	+
chr11	66552147	66552147	1	+	rep3	C11orf80	+
chr11	66570231	66570231	1	-	rep4	C11orf80	+
chr11	66572004	66572004	1	-	rep5	C11orf80	+
chr11	66589896	66589896	1	-	rep3	C11orf80	+
chr11	66594762	66594762	1	+	rep1	C11orf80	+
chr11	66868402	66868402	1	-	rep4	.	.
chr11	66889200	66889200	1	-	rep1	.	.
chr11	66889442	66889442	1	+	rep3	.	.
chr11	66890307	66890307	1	+	rep2	.	.
chr11	66894690	66894690	1	+	rep1	.	.
chr11	66907258	66907258	1	-	rep1	.	.
chr11	66911688	66911688	2	-	rep2	.	.
chr11	66914522	66914522	2	-	rep2	.	.
chr11	66919378	66919378	1	+	rep4	.	.
chr11	66919769	66919769	1	+	rep5	.	.
chr11	66923241	66923241	1	-	rep3	.	.
chr11	66929018	66929018	1	+	rep4	.	.
chr11	66930733	66930733	1	-	rep5	.	.
chr11	66931456	66931456	1	+	rep2	.	.
chr11	66941740	66941740	1	+	rep5	.	.
chr11	66945504	66945504	1	+	rep1	.	.
chr11	66947505	66947505	1	+	rep1	.	.
chr11	66947684	66947684	1	-	rep4	.	.
chr11	66949183	66949183	1	+	rep4	.	.
chr11	66949227	66949227	1	-	rep2	.	.
chr11	66954028	66954028	1	+	rep3	.	.
chr11	66960477	66960477	1	-	rep6	.	.
chr11	66965190	66965190	1	-	rep3	.	.
chr11	66970153	66970153	1	+	rep2	.	.
chr11	66976550	66976550	1	+	rep5	.	.
chr11	66982784	66982784	1	+	rep1	.	.
chr11	66987138	66987138	1	+	rep1	.	.
chr11	66988476	66988476	2	-	rep3	.	.
chr11	66988548	66988548	1	+	rep2	.	.
chr11	66988549	66988549	1	+	rep2	.	.
chr11	66996549	66996549	1	+	rep4	.	.
chr11	67011306	67011306	3	-	rep3	.	.
chr11	67042283	67042283	1	-	rep4	ADRBK1	+
chr11	67043346	67043346	1	+	rep3	ADRBK1	+
chr11	67045660	67045660	1	+	rep1	ADRBK1	+
chr11	67050009	67050009	1	-	rep6	ADRBK1	+
chr11	67051570	67051570	1	-	rep4	ADRBK1	+
chr11	67054115	67054115	1	+	rep4	.	.
chr11	67054384	67054384	1	-	rep1	.	.
chr11	67057149	67057149	1	+	rep2	ANKRD13D	+
chr11	67059933	67059933	1	-	rep3	ANKRD13D	+
chr11	67061258	67061258	1	-	rep1	ANKRD13D	+
chr11	67061436	67061436	1	-	rep1	ANKRD13D	+
chr11	67061486	67061486	1	-	rep5	ANKRD13D	+
chr11	67061630	67061630	1	-	rep3	ANKRD13D	+
chr11	67062103	67062103	2	-	rep3	ANKRD13D	+
chr11	67062162	67062162	1	+	rep5	ANKRD13D	+
chr11	67062982	67062982	1	-	rep3	ANKRD13D	+
chr11	67063888	67063888	1	-	rep2	ANKRD13D	+
chr11	67064253	67064253	1	+	rep4	AK057681	+
chr11	67064253	67064253	1	+	rep4	ANKRD13D	+
chr11	67114814	67114814	2	-	rep4	LOC100130987	+
chr11	67115504	67115504	1	-	rep5	LOC100130987	+
chr11	67174087	67174087	4	-	rep6	TBC1D10C	+
chr11	67194259	67194259	1	+	rep3	.	.
chr11	67194260	67194260	1	+	rep3	.	.
chr11	67194261	67194261	2	+	rep3	.	.
chr11	67236021	67236021	1	-	rep2	TMEM134	-
chr11	67254835	67254835	1	-	rep4	AIP	+
chr11	67255668	67255668	1	-	rep4	AIP	+
chr11	67268757	67268757	2	-	rep1	.	.
chr11	67311808	67311808	1	-	rep6	.	.
chr11	67321125	67321125	1	-	rep3	.	.
chr11	67354056	67354056	1	-	rep3	GSTP1	+
chr11	67356550	67356550	1	+	rep2	.	.
chr11	67453079	67453079	1	+	rep1	.	.
chr11	67458831	67458831	1	+	rep5	.	.
chr11	67647774	67647774	1	+	rep4	.	.
chr11	67831618	67831618	1	-	rep2	CHKA	-
chr11	67836024	67836024	1	+	rep1	CHKA	-
chr11	67866406	67866406	1	+	rep4	CHKA	-
chr11	67948243	67948243	1	-	rep5	SUV420H1	-
chr11	67951152	67951152	1	+	rep3	SUV420H1	-
chr11	67955099	67955099	1	+	rep3	SUV420H1	-
chr11	68249198	68249198	1	+	rep2	PPP6R3	+
chr11	68284615	68284615	1	-	rep4	PPP6R3	+
chr11	68291526	68291526	1	+	rep2	PPP6R3	+
chr11	68304791	68304791	1	+	rep3	PPP6R3	+
chr11	68324727	68324727	1	-	rep2	.	.
chr11	68325751	68325751	1	-	rep1	.	.
chr11	68331373	68331373	1	+	rep2	.	.
chr11	68350712	68350712	1	+	rep5	.	.
chr11	68370666	68370666	1	+	rep5	.	.
chr11	68553927	68553927	1	-	rep2	CPT1A	-
chr11	68553927	68553927	1	-	rep4	CPT1A	-
chr11	68827919	68827919	1	-	rep4	TPCN2	+
chr11	70179118	70179118	1	-	rep3	PPFIA1	+
chr11	71637868	71637868	1	-	rep5	LOC100133315	-
chr11	71701002	71701002	1	-	rep1	RNF121	+
chr11	71758725	71758725	1	-	rep5	.	.
chr11	71760299	71760299	1	-	rep4	.	.
chr11	71775195	71775195	1	-	rep5	.	.
chr11	71862259	71862259	1	+	rep5	.	.
chr11	71884723	71884723	1	+	rep5	.	.
chr11	71947431	71947431	1	-	rep2	INPPL1	+
chr11	72051105	72051105	1	+	rep6	.	.
chr11	72072352	72072352	2	-	rep2	.	.
chr11	72105129	72105129	1	-	rep5	.	.
chr11	72236782	72236782	1	-	rep2	.	.
chr11	72401285	72401285	1	-	rep5	ARAP1	-
chr11	72469045	72469045	1	+	rep5	STARD10	-
chr11	72554343	72554343	1	-	rep1	FCHSD2	-
chr11	72589636	72589636	1	+	rep5	FCHSD2	-
chr11	72645601	72645601	1	-	rep5	FCHSD2	-
chr11	72693938	72693938	1	+	rep5	FCHSD2	-
chr11	72755128	72755128	1	+	rep3	FCHSD2	-
chr11	72755131	72755131	1	+	rep3	FCHSD2	-
chr11	72795349	72795349	2	-	rep3	FCHSD2	-
chr11	72799369	72799369	1	+	rep3	FCHSD2	-
chr11	72815533	72815533	1	+	rep1	FCHSD2	-
chr11	72842763	72842763	1	+	rep3	FCHSD2	-
chr11	72843495	72843495	1	+	rep1	FCHSD2	-
chr11	72867346	72867346	2	+	rep3	.	.
chr11	72867352	72867352	1	+	rep3	.	.
chr11	72867452	72867452	1	+	rep1	.	.
chr11	73279563	73279563	1	+	rep4	FAM168A	-
chr11	73411563	73411563	1	+	rep3	RAB6A	-
chr11	73411564	73411564	1	+	rep3	RAB6A	-
chr11	73779305	73779305	1	+	rep2	C2CD3	-
chr11	73779580	73779580	1	+	rep5	C2CD3	-
chr11	73782476	73782476	1	+	rep4	C2CD3	-
chr11	73782477	73782477	1	+	rep4	C2CD3	-
chr11	73806900	73806900	1	-	rep2	.	.
chr11	73859845	73859845	1	+	rep3	.	.
chr11	73866643	73866643	1	-	rep5	.	.
chr11	74051798	74051798	1	-	rep2	PGM2L1	-
chr11	74116198	74116198	1	-	rep5	.	.
chr11	74366776	74366776	1	+	rep5	.	.
chr11	74886755	74886755	1	+	rep4	.	.
chr11	75027771	75027771	1	-	rep6	ARRB1	-
chr11	75046768	75046768	1	+	rep5	ARRB1	-
chr11	75605605	75605605	1	-	rep3	.	.
chr11	76175786	76175786	1	+	rep4	.	.
chr11	76600661	76600661	1	-	rep4	ACER3	+
chr11	76729189	76729189	1	-	rep2	.	.
chr11	77409061	77409061	2	-	rep4	RSF1	-
[truncated: 9,946 more rows]

## Sheet: 1B Integration Sites Day 126
chr	start	end	breakpoints	HIV_orientation	sample	gene	gene_orientation
1	109376	109376	1	+	rep4	none	.
1	2535979	2535979	1	+	rep2	MMEL1	-
1	2535979	2535979	1	+	rep4	MMEL1	-
1	2535979	2535979	1	+	rep5	MMEL1	-
1	3312132	3312132	1	+	rep2	PRDM16	+
1	3312132	3312132	1	+	rep3	PRDM16	+
1	4181173	4181173	3	+	rep1	none	.
1	4181173	4181173	1	+	rep2	none	.
1	4181173	4181173	2	+	rep3	none	.
1	6379731	6379731	1	-	rep1	ACOT7	-
1	6379731	6379731	1	-	rep2	ACOT7	-
1	6379731	6379731	1	-	rep4	ACOT7	-
1	6379731	6379731	2	-	rep6	ACOT7	-
1	6872434	6872434	1	+	rep6	CAMTA1	+
1	11558356	11558356	3	+	rep1	none	.
1	11558356	11558356	1	+	rep2	none	.
1	11558356	11558356	1	+	rep4	none	.
1	11558356	11558356	2	+	rep5	none	.
1	11558356	11558356	2	+	rep6	none	.
1	13339630	13339630	1	-	rep1	none	.
1	13965270	13965270	1	+	rep1	none	.
1	14288714	14288714	1	+	rep1	none	.
1	15389668	15389668	1	+	rep1	KAZN	+
1	15389668	15389668	2	+	rep3	KAZN	+
1	17423391	17423391	1	+	rep2	PADI2	-
1	17423391	17423391	1	+	rep3	PADI2	-
1	17961000	17961000	1	-	rep3	none	.
1	18707902	18707902	1	-	rep5	none	.
1	22052197	22052197	1	+	rep6	none	.
1	22052246	22052246	1	+	rep6	none	.
1	22442049	22442049	1	-	rep5	none	.
1	22815204	22815204	1	+	rep3	none	.
1	23007085	23007085	1	+	rep1	none	.
1	23007085	23007085	1	+	rep6	none	.
1	24651402	24651402	1	-	rep4	GRHL3	+
1	25281698	25281698	1	+	rep4	none	.
1	29013628	29013628	1	+	rep1	GMEB1	+
1	33880899	33880899	1	+	rep6	none	.
1	37967272	37967272	1	-	rep1	MEAF6	-
1	38340875	38340875	1	-	rep4	INPP5B	-
1	39292017	39292017	1	+	rep5	none	.
1	41499118	41499118	1	-	rep1	SLFNL1-AS1	+
1	41499118	41499118	1	-	rep1	SCMH1	-
1	43556901	43556901	1	+	rep1	none	.
1	43556901	43556901	2	+	rep3	none	.
1	43556901	43556901	2	+	rep4	none	.
1	43556901	43556901	2	+	rep5	none	.
1	43556902	43556902	1	+	rep2	none	.
1	43556904	43556904	1	+	rep5	none	.
1	44061588	44061588	1	+	rep4	none	.
1	46927969	46927969	1	-	rep6	none	.
1	47757887	47757887	1	+	rep6	none	.
1	52720534	52720534	1	+	rep5	ZFYVE9	+
1	52969811	52969811	1	+	rep2	ZCCHC11	-
1	54123655	54123655	1	-	rep5	GLIS1	-
1	54671672	54671672	1	-	rep5	MRPL37	+
1	56764765	56764765	1	-	rep1	none	.
1	56764765	56764765	3	-	rep4	none	.
1	56764765	56764765	1	-	rep5	none	.
1	56764765	56764765	1	-	rep6	none	.
1	61877323	61877323	1	+	rep2	NFIA	+
1	62045660	62045660	1	-	rep2	none	.
1	67071291	67071291	1	+	rep2	SGIP1	+
1	67071292	67071292	2	+	rep1	SGIP1	+
1	67071292	67071292	4	+	rep2	SGIP1	+
1	67071292	67071292	2	+	rep3	SGIP1	+
1	67071292	67071292	1	+	rep4	SGIP1	+
1	67071292	67071292	5	+	rep5	SGIP1	+
1	67071292	67071292	4	+	rep6	SGIP1	+
1	67118338	67118338	2	-	rep1	SGIP1	+
1	67118338	67118338	1	-	rep3	SGIP1	+
1	67118338	67118338	1	-	rep5	SGIP1	+
1	67264843	67264843	2	-	rep6	INSL5	-
1	77036693	77036693	1	-	rep6	ST6GALNAC3	+
1	79381853	79381853	1	-	rep3	ELTD1	-
1	80745460	80745460	1	+	rep4	none	.
1	80745460	80745460	1	+	rep6	none	.
1	80953027	80953027	1	+	rep6	none	.
1	81818442	81818442	1	+	rep1	none	.
1	82640113	82640113	2	+	rep5	none	.
1	84240951	84240951	1	+	rep2	BC036594	-
1	84240952	84240952	1	+	rep4	BC036594	-
1	85593582	85593582	1	+	rep1	WDR63	+
1	90494487	90494487	1	-	rep1	none	.
1	90789253	90789253	1	-	rep2	none	.
1	90789253	90789253	1	-	rep4	none	.
1	90789253	90789253	2	-	rep5	none	.
1	91745166	91745166	1	-	rep3	HFM1	-
1	91745166	91745166	1	-	rep4	HFM1	-
1	93284154	93284154	1	-	rep1	none	.
1	93284154	93284154	1	-	rep3	none	.
1	93284154	93284154	1	-	rep5	none	.
1	93284154	93284154	1	-	rep6	none	.
1	94932287	94932287	1	+	rep1	ABCD3	+
1	94932287	94932287	1	+	rep3	ABCD3	+
1	98644644	98644644	1	+	rep1	none	.
1	98644652	98644652	1	+	rep4	none	.
1	98857715	98857715	1	+	rep1	none	.
1	98867141	98867141	1	+	rep2	none	.
1	106666967	106666967	1	+	rep1	none	.
1	111230533	111230533	1	-	rep6	none	.
1	111610770	111610770	1	-	rep1	none	.
1	111610770	111610770	1	-	rep2	none	.
1	113160542	113160542	1	-	rep2	none	.
1	114877157	114877157	1	+	rep6	none	.
1	116452309	116452309	1	+	rep3	none	.
1	121194670	121194670	2	+	rep3	none	.
1	146982626	146982626	1	+	rep1	LINC00624	-
1	150619385	150619385	1	-	rep5	GOLPH3L	-
1	151840198	151840198	1	-	rep5	none	.
1	153087706	153087706	1	-	rep5	none	.
1	157563613	157563613	1	+	rep6	FCRL4	-
1	157918316	157918316	1	+	rep3	AK057438	+
1	157918316	157918316	3	+	rep5	AK057438	+
1	157918317	157918317	1	+	rep1	AK057438	+
1	159222161	159222161	1	-	rep5	none	.
1	160001862	160001862	1	+	rep1	none	.
1	160055897	160055897	1	-	rep1	none	.
1	161130764	161130764	3	-	rep1	USP21	+
1	161130764	161130764	3	-	rep2	USP21	+
1	161130764	161130764	4	-	rep3	USP21	+
1	161130764	161130764	3	-	rep4	USP21	+
1	161130764	161130764	1	-	rep5	USP21	+
1	161130764	161130764	1	-	rep6	USP21	+
1	163803125	163803125	1	-	rep1	none	.
1	164357010	164357010	1	-	rep3	none	.
1	165657879	165657879	1	+	rep4	ALDH9A1	-
1	166391108	166391108	1	-	rep3	none	.
1	166422388	166422388	1	-	rep6	none	.
1	167004399	167004399	1	-	rep1	none	.
1	168698829	168698829	1	-	rep2	none	.
1	169031547	169031547	1	-	rep5	none	.
1	169843702	169843702	1	+	rep5	none	.
1	172710900	172710900	1	+	rep2	none	.
1	173138241	173138241	1	+	rep1	none	.
1	175813735	175813735	1	-	rep4	none	.
1	176571165	176571165	1	+	rep1	PAPPA2	+
1	177914558	177914558	1	-	rep3	SEC16B	-
1	179158990	179158990	1	+	rep5	none	.
1	180791251	180791251	1	-	rep4	XPR1	+
1	181565895	181565895	1	+	rep3	CACNA1E	+
1	185463693	185463693	1	-	rep5	none	.
1	187615921	187615921	1	-	rep3	none	.
1	192676176	192676176	1	+	rep2	none	.
1	192952877	192952877	1	+	rep4	none	.
1	194678530	194678530	2	-	rep4	none	.
1	198434717	198434717	1	+	rep2	none	.
1	198434717	198434717	1	+	rep3	none	.
1	198434717	198434717	2	+	rep6	none	.
1	198434745	198434745	1	+	rep1	none	.
1	198434756	198434756	1	+	rep5	none	.
1	198434776	198434776	1	+	rep6	none	.
1	198434785	198434785	1	+	rep3	none	.
1	198434805	198434805	1	+	rep5	none	.
1	198434809	198434809	1	+	rep2	none	.
1	200893501	200893501	1	+	rep1	none	.
1	201264271	201264271	2	+	rep1	PKP1	+
1	201264271	201264271	1	+	rep2	PKP1	+
1	201264272	201264272	1	+	rep1	PKP1	+
1	201264274	201264274	1	+	rep1	PKP1	+
1	201792343	201792343	1	+	rep3	none	.
1	202193187	202193187	1	+	rep1	none	.
1	202193188	202193188	1	+	rep5	none	.
1	202771344	202771344	1	-	rep6	KDM5B	-
1	203470453	203470453	1	+	rep6	OPTC	+
1	206602369	206602369	1	+	rep4	SRGAP2	+
1	209361892	209361892	1	-	rep4	none	.
1	211261345	211261345	1	+	rep6	KCNH1	-
1	213349748	213349748	1	-	rep5	none	.
1	213842993	213842993	1	+	rep5	none	.
1	214024395	214024395	1	-	rep3	AK092251	-
1	223466220	223466220	1	-	rep3	SUSD4	-
1	224546710	224546710	1	+	rep4	CNIH4	+
1	227346677	227346677	5	+	rep1	none	.
1	227346677	227346677	2	+	rep2	none	.
1	227346677	227346677	2	+	rep3	none	.
1	227346677	227346677	4	+	rep4	none	.
1	227346677	227346677	5	+	rep5	none	.
1	227346677	227346677	2	+	rep6	none	.
1	227346678	227346678	1	+	rep1	none	.
1	229196416	229196416	1	+	rep2	none	.
1	229532642	229532642	1	-	rep2	none	.
1	229532642	229532642	3	-	rep4	none	.
1	230598788	230598788	1	-	rep1	none	.
1	230835859	230835859	1	+	rep5	none	.
1	231311162	231311162	1	-	rep1	TRIM67	+
1	231311162	231311162	4	-	rep3	TRIM67	+
1	231311162	231311162	1	-	rep5	TRIM67	+
1	231311162	231311162	1	-	rep6	TRIM67	+
1	232426295	232426295	1	-	rep6	none	.
1	232902159	232902159	1	-	rep5	none	.
1	234500758	234500758	1	+	rep5	none	.
1	235859671	235859671	1	+	rep1	LYST	-
1	235859671	235859671	2	+	rep6	LYST	-
1	236301797	236301797	1	+	rep6	none	.
1	237608396	237608396	2	+	rep4	none	.
1	240381994	240381994	1	+	rep5	none	.
1	246483024	246483024	6	-	rep1	none	.
1	246483024	246483024	8	-	rep2	none	.
1	246483024	246483024	3	-	rep3	none	.
1	246483024	246483024	3	-	rep4	none	.
1	246483024	246483024	3	-	rep5	none	.
1	246483024	246483024	1	-	rep6	none	.
1	247733031	247733031	2	+	rep1	GCSAML	+
1	247733031	247733031	2	+	rep3	GCSAML	+
1	248156141	248156141	2	+	rep1	none	.
10	655397	655397	1	+	rep3	DIP2C	-
10	655474	655474	1	+	rep1	DIP2C	-
10	1196787	1196787	1	+	rep5	none	.
10	2358624	2358624	1	-	rep2	none	.
10	2466682	2466682	1	+	rep5	none	.
10	4545444	4545444	1	+	rep6	none	.
10	14242326	14242326	1	+	rep2	FRMD4A	-
10	14975251	14975251	1	+	rep2	DCLRE1C	-
10	15288646	15288646	1	-	rep3	FAM171A1	-
10	15861564	15861564	3	-	rep1	FAM188A	-
10	15861564	15861564	2	-	rep3	FAM188A	-
10	15861564	15861564	3	-	rep4	FAM188A	-
10	15861564	15861564	1	-	rep5	FAM188A	-
10	18627793	18627793	1	-	rep2	CACNB2	+
10	19942674	19942674	1	+	rep2	AK297683	+
10	21593342	21593342	1	+	rep4	none	.
10	22935416	22935416	1	+	rep1	none	.
10	22935416	22935416	2	+	rep3	none	.
10	22935417	22935417	5	+	rep1	none	.
10	22935417	22935417	1	+	rep2	none	.
10	22935417	22935417	6	+	rep3	none	.
10	22935417	22935417	2	+	rep4	none	.
10	22935417	22935417	1	+	rep5	none	.
10	22935417	22935417	2	+	rep6	none	.
10	22935418	22935418	2	+	rep1	none	.
10	22935418	22935418	3	+	rep3	none	.
10	22935418	22935418	2	+	rep6	none	.
10	22935419	22935419	1	+	rep3	none	.
10	22935419	22935419	1	+	rep4	none	.
10	22935420	22935420	1	+	rep4	none	.
10	27793556	27793556	2	+	rep3	RAB18	+
10	29591750	29591750	1	+	rep1	LYZL1	+
10	29591750	29591750	1	+	rep3	LYZL1	+
10	30543593	30543593	1	+	rep3	none	.
10	33287533	33287533	1	+	rep2	none	.
10	33330759	33330759	1	+	rep3	none	.
10	34178472	34178472	1	+	rep1	none	.
10	34178472	34178472	1	+	rep3	none	.
10	35101110	35101110	1	-	rep5	PARD3	-
10	35201968	35201968	1	-	rep6	none	.
10	35909976	35909976	2	-	rep2	none	.
10	35909976	35909976	2	-	rep3	none	.
10	35909976	35909976	1	-	rep4	none	.
10	35909976	35909976	2	-	rep5	none	.
10	35909976	35909976	1	-	rep6	none	.
10	36345813	36345813	1	-	rep2	none	.
10	36345813	36345813	1	-	rep4	none	.
10	42918613	42918613	2	-	rep1	BC039000	-
10	42918613	42918613	1	-	rep3	BC039000	-
10	42918613	42918613	1	-	rep5	BC039000	-
10	50226066	50226066	1	+	rep6	VSTM4	-
10	51565009	51565009	1	-	rep3	TIMM23	+
10	51565009	51565009	1	-	rep3	TIMM23B	+
10	51565009	51565009	1	-	rep6	TIMM23	+
10	51565009	51565009	1	-	rep6	TIMM23B	+
10	52094525	52094525	1	+	rep1	SGMS1	-
10	52094525	52094525	2	+	rep2	SGMS1	-
10	52094559	52094559	1	+	rep2	SGMS1	-
10	52301901	52301901	1	-	rep3	SGMS1	-
10	56074595	56074595	1	-	rep6	PCDH15	-
10	56340030	56340030	1	-	rep1	PCDH15	-
10	59212460	59212460	1	-	rep3	none	.
10	59572852	59572852	1	-	rep5	none	.
10	60209769	60209769	5	-	rep1	none	.
10	60209769	60209769	3	-	rep2	none	.
10	60209769	60209769	1	-	rep3	none	.
10	60209769	60209769	3	-	rep4	none	.
10	60209769	60209769	2	-	rep6	none	.
10	65751246	65751246	1	+	rep1	none	.
10	67803111	67803111	1	-	rep3	CTNNA3	-
10	68106562	68106562	1	+	rep1	CTNNA3	-
10	68623285	68623285	1	+	rep4	CTNNA3	-
10	68801827	68801827	1	+	rep4	CTNNA3	-
10	68801827	68801827	1	+	rep6	CTNNA3	-
10	71225917	71225917	3	+	rep4	TSPAN15	+
10	72567987	72567987	1	-	rep6	none	.
10	74592819	74592819	1	-	rep5	MCU	+
10	75945948	75945948	1	-	rep6	ADK	+
10	77648440	77648440	1	+	rep3	C10orf11	+
10	79958987	79958987	1	-	rep3	none	.
10	80091179	80091179	1	+	rep5	none	.
10	80091180	80091180	1	+	rep3	none	.
10	80091180	80091180	1	+	rep6	none	.
10	80525398	80525398	1	-	rep2	none	.
10	80662635	80662635	2	-	rep2	none	.
10	80662635	80662635	3	-	rep3	none	.
10	81209611	81209611	1	-	rep2	none	.
10	82419194	82419194	1	-	rep1	none	.
10	82419194	82419194	1	-	rep2	none	.
10	82419194	82419194	1	-	rep3	none	.
10	82419194	82419194	1	-	rep4	none	.
10	82419194	82419194	2	-	rep5	none	.
10	82419194	82419194	4	-	rep6	none	.
10	87386117	87386117	1	+	rep4	GRID1	-
10	87624615	87624615	1	-	rep1	none	.
10	93640866	93640866	1	-	rep2	none	.
10	95822402	95822402	1	-	rep5	PLCE1	+
10	96525756	96525756	1	+	rep1	CYP2C19	+
10	96525756	96525756	1	+	rep4	CYP2C19	+
10	98166849	98166849	1	-	rep5	TLL2	-
10	101190544	101190544	1	-	rep2	none	.
10	102515344	102515344	1	-	rep3	PAX2	+
10	104626951	104626951	3	-	rep1	C10orf32-AS3MT	+
10	104626951	104626951	2	-	rep3	C10orf32-AS3MT	+
10	104626951	104626951	3	-	rep4	C10orf32-AS3MT	+
10	116355971	116355971	1	-	rep5	none	.
10	120301727	120301727	1	+	rep1	none	.
10	120587440	120587440	2	+	rep1	none	.
10	120587440	120587440	1	+	rep3	none	.
10	120587440	120587440	1	+	rep6	none	.
10	121487152	121487152	1	+	rep2	INPP5F	+
10	121487152	121487152	1	+	rep4	INPP5F	+
10	122046720	122046720	6	-	rep1	none	.
10	122046720	122046720	1	-	rep2	none	.
10	122046720	122046720	5	-	rep3	none	.
10	122046720	122046720	2	-	rep4	none	.
10	122046720	122046720	3	-	rep5	none	.
10	122046720	122046720	3	-	rep6	none	.
10	126397868	126397868	2	-	rep1	BC041007	+
10	126397868	126397868	2	-	rep1	FAM53B	-
10	126773387	126773387	1	-	rep2	none	.
10	127132025	127132025	1	-	rep6	none	.
10	128123489	128123489	8	-	rep1	C10orf90	-
10	128123489	128123489	6	-	rep2	C10orf90	-
10	128123489	128123489	11	-	rep3	C10orf90	-
10	128123489	128123489	4	-	rep4	C10orf90	-
10	128123489	128123489	11	-	rep5	C10orf90	-
10	128123489	128123489	7	-	rep6	C10orf90	-
10	128123491	128123491	1	-	rep5	C10orf90	-
10	128274176	128274176	1	+	rep4	none	.
10	130395391	130395391	2	+	rep1	none	.
10	130395391	130395391	1	+	rep2	none	.
10	130395391	130395391	2	+	rep4	none	.
10	130395391	130395391	1	+	rep5	none	.
10	130749029	130749029	1	+	rep1	none	.
10	130749029	130749029	3	+	rep2	none	.
10	130749029	130749029	2	+	rep6	none	.
10	130749030	130749030	1	+	rep1	none	.
10	130749030	130749030	2	+	rep2	none	.
10	130749030	130749030	1	+	rep3	none	.
10	130749030	130749030	3	+	rep6	none	.
10	130918858	130918858	2	+	rep1	none	.
10	130918858	130918858	1	+	rep2	none	.
10	133831697	133831697	1	-	rep1	none	.
10	133831697	133831697	1	-	rep5	none	.
11	1760410	1760410	1	+	rep4	IFITM10	-
11	4475356	4475356	1	-	rep3	none	.
11	5598857	5598857	1	+	rep2	none	.
11	8171388	8171388	1	-	rep2	none	.
11	12164660	12164660	1	+	rep4	MICAL2	+
11	12164660	12164660	1	+	rep5	MICAL2	+
11	19322858	19322858	2	-	rep1	none	.
11	19322858	19322858	1	-	rep2	none	.
11	19322858	19322858	1	-	rep3	none	.
11	19322858	19322858	2	-	rep4	none	.
11	19322858	19322858	1	-	rep5	none	.
11	19322858	19322858	1	-	rep6	none	.
11	19528886	19528886	3	+	rep1	none	.
11	19528886	19528886	1	+	rep2	none	.
11	19528886	19528886	3	+	rep3	none	.
11	19528886	19528886	2	+	rep4	none	.
11	19528886	19528886	4	+	rep5	none	.
11	19528886	19528886	3	+	rep6	none	.
11	19538392	19538392	1	+	rep1	NAV2-AS4	-
11	19968920	19968920	1	-	rep2	none	.
11	19968920	19968920	1	-	rep5	none	.
11	20575395	20575395	1	-	rep1	none	.
11	26793426	26793426	1	-	rep1	none	.
11	26793426	26793426	1	-	rep3	none	.
11	26793426	26793426	1	-	rep4	none	.
11	26793426	26793426	2	-	rep6	none	.
11	27038645	27038645	1	-	rep1	none	.
11	27038645	27038645	2	-	rep2	none	.
11	27038645	27038645	2	-	rep3	none	.
11	27038645	27038645	1	-	rep4	none	.
11	27365254	27365254	1	+	rep2	CCDC34	-
11	30386844	30386844	1	-	rep4	none	.
11	35682507	35682507	1	+	rep1	none	.
11	36173571	36173571	1	-	rep6	LDLRAD3	+
11	37149298	37149298	1	+	rep3	none	.
11	42259093	42259093	1	-	rep1	LOC100507205	-
11	47241807	47241807	1	+	rep4	DDB2	+
11	47241807	47241807	1	+	rep5	DDB2	+
11	58838887	58838887	1	-	rep6	none	.
11	63465926	63465926	1	-	rep3	RTN3	+
11	64068131	64068131	1	+	rep6	TEX40	+
11	64314925	64314925	1	-	rep2	none	.
11	65273484	65273484	5	-	rep4	MALAT1	+
11	68916459	68916459	1	-	rep6	none	.
11	70431981	70431981	5	-	rep1	BC127192	+
11	70431981	70431981	1	-	rep2	BC127192	+
11	70431981	70431981	1	-	rep4	BC127192	+
11	70431981	70431981	1	-	rep5	BC127192	+
11	70431981	70431981	1	-	rep6	BC127192	+
11	75348381	75348381	1	+	rep6	MAP6	-
11	76918788	76918788	1	-	rep2	none	.
11	78026013	78026013	1	+	rep1	GAB2	-
11	78736717	78736717	1	+	rep3	none	.
11	88775203	88775203	1	+	rep1	GRM5	-
11	88775203	88775203	1	+	rep5	GRM5	-
11	99606902	99606902	1	+	rep3	CNTN5	+
11	99606902	99606902	1	+	rep5	CNTN5	+
11	103163648	103163648	1	-	rep3	DYNC2H1	+
11	103163648	103163648	2	-	rep5	DYNC2H1	+
11	104755587	104755587	1	+	rep1	none	.
11	107578717	107578717	3	+	rep1	none	.
11	107578717	107578717	2	+	rep2	none	.
11	107578717	107578717	2	+	rep3	none	.
11	107578717	107578717	3	+	rep4	none	.
11	107578717	107578717	2	+	rep5	none	.
11	107578717	107578717	1	+	rep6	none	.
11	107578718	107578718	1	+	rep4	none	.
11	107881927	107881927	1	+	rep3	CUL5	+
11	109166241	109166241	1	+	rep6	none	.
11	114921310	114921310	4	-	rep1	none	.
11	114921310	114921310	3	-	rep2	none	.
11	114921310	114921310	4	-	rep3	none	.
11	114921310	114921310	6	-	rep4	none	.
11	114921310	114921310	8	-	rep5	none	.
11	114921310	114921310	3	-	rep6	none	.
11	115756818	115756818	1	+	rep1	none	.
11	116118370	116118370	2	-	rep2	none	.
11	116118370	116118370	1	-	rep5	none	.
11	116278260	116278260	1	+	rep1	none	.
11	116404505	116404505	1	+	rep2	none	.
11	116404505	116404505	1	+	rep6	none	.
11	119597012	119597012	1	-	rep2	PVRL1	-
11	120755865	120755865	2	+	rep5	GRIK4	+
11	121493365	121493365	1	+	rep3	SORL1	+
11	121493365	121493365	1	+	rep5	SORL1	+
11	122139963	122139963	1	-	rep6	none	.
11	122401822	122401822	1	+	rep1	none	.
11	122714089	122714089	1	+	rep1	CRTAM	+
11	123994751	123994751	1	+	rep6	VWA5A	+
11	126286167	126286167	1	-	rep6	none	.
11	129177691	129177691	1	+	rep2	none	.
11	129629496	129629496	1	+	rep2	none	.
11	129638801	129638801	1	-	rep1	none	.
11	129638801	129638801	1	-	rep3	none	.
11	129638801	129638801	2	-	rep4	none	.
11	129638801	129638801	2	-	rep5	none	.
11	129638801	129638801	3	-	rep6	none	.
11	130222857	130222857	1	-	rep1	AX747213	+
11	132648165	132648165	1	-	rep1	OPCML	-
11	133028067	133028067	1	+	rep2	none	.
11	133641288	133641288	1	+	rep1	none	.
11	133641288	133641288	1	+	rep3	none	.
11	134731783	134731783	1	-	rep1	none	.
12	540186	540186	2	+	rep3	CCDC77	+
12	540187	540187	4	+	rep3	CCDC77	+
12	540188	540188	2	+	rep3	CCDC77	+
12	540189	540189	11	+	rep3	CCDC77	+
12	540190	540190	4	+	rep3	CCDC77	+
12	540191	540191	9	+	rep3	CCDC77	+
12	540192	540192	4	+	rep3	CCDC77	+
12	540193	540193	4	+	rep3	CCDC77	+
12	540194	540194	1	+	rep3	CCDC77	+
12	540197	540197	1	+	rep3	CCDC77	+
12	540198	540198	3	+	rep3	CCDC77	+
12	540199	540199	1	+	rep3	CCDC77	+
12	540201	540201	1	+	rep3	CCDC77	+
12	540202	540202	1	+	rep3	CCDC77	+
12	540203	540203	1	+	rep3	CCDC77	+
12	540230	540230	1	+	rep3	CCDC77	+
12	540232	540232	8	+	rep3	CCDC77	+
12	540233	540233	1	+	rep3	CCDC77	+
12	540234	540234	1	+	rep3	CCDC77	+
12	540235	540235	1	+	rep3	CCDC77	+
12	540255	540255	1	+	rep3	CCDC77	+
12	540271	540271	1	+	rep3	CCDC77	+
12	540286	540286	1	+	rep3	CCDC77	+
12	1612485	1612485	1	-	rep3	LINC00942	+
12	2747359	2747359	1	+	rep5	none	.
12	4604585	4604585	1	+	rep2	C12orf4	-
12	5876133	5876133	1	+	rep4	ANO2	-
12	6202872	6202872	1	-	rep2	VWF	-
12	12039648	12039648	1	-	rep1	ETV6	+
12	12932683	12932683	1	+	rep2	APOLD1	+
12	12932683	12932683	1	+	rep2	DDX47	+
12	12941079	12941079	1	-	rep5	APOLD1	+
12	12941079	12941079	1	-	rep5	DDX47	+
12	12944669	12944669	7	-	rep1	DDX47	+
12	12944669	12944669	4	-	rep2	DDX47	+
12	12944669	12944669	1	-	rep3	DDX47	+
12	12944669	12944669	3	-	rep5	DDX47	+
12	14653927	14653927	1	-	rep6	none	.
12	21711954	21711954	1	-	rep5	GYS2	-
12	25904660	25904660	1	+	rep2	none	.
12	25904672	25904672	1	+	rep3	none	.
12	26228414	26228414	1	-	rep4	none	.
12	27488485	27488485	1	+	rep3	ARNTL2	+
12	27960762	27960762	1	+	rep2	none	.
12	27960763	27960763	1	+	rep5	none	.
12	28215483	28215483	1	-	rep3	none	.
12	28215483	28215483	1	-	rep4	none	.
12	30353681	30353681	2	-	rep2	none	.
12	30353681	30353681	3	-	rep3	none	.
12	30353681	30353681	2	-	rep4	none	.
12	33495057	33495057	1	+	rep5	none	.
12	38739646	38739646	1	-	rep1	none	.
12	43096754	43096754	1	+	rep4	none	.
12	43353848	43353848	1	-	rep1	none	.
12	48001728	48001728	1	+	rep1	none	.
12	50044947	50044947	2	+	rep1	FMNL3	-
12	50044947	50044947	2	+	rep2	FMNL3	-
12	50044947	50044947	3	+	rep3	FMNL3	-
12	50044947	50044947	6	+	rep4	FMNL3	-
12	52676051	52676051	1	+	rep1	KRT86	+
12	52676051	52676051	1	+	rep5	KRT86	+
12	52676102	52676102	1	+	rep1	KRT86	+
12	56698333	56698333	1	-	rep2	none	.
12	56883682	56883682	1	+	rep1	none	.
12	58261359	58261359	3	-	rep1	none	.
12	58287845	58287845	1	+	rep1	none	.
12	58287845	58287845	1	+	rep2	none	.
12	58287910	58287910	1	+	rep3	none	.
12	58949860	58949860	1	-	rep2	none	.
12	58949860	58949860	1	-	rep6	none	.
12	59509809	59509809	1	-	rep2	none	.
12	64046235	64046235	2	-	rep6	none	.
12	66815753	66815753	1	-	rep4	GRIP1	-
12	66871265	66871265	1	-	rep2	none	.
12	68816968	68816968	1	-	rep1	none	.
12	68816968	68816968	1	-	rep2	none	.
12	68816968	68816968	1	-	rep4	none	.
12	71170326	71170326	1	-	rep1	none	.
12	76325163	76325163	1	-	rep1	none	.
12	80711498	80711498	1	-	rep3	OTOGL	+
12	83874488	83874488	1	-	rep2	none	.
12	83874488	83874488	1	-	rep3	none	.
12	83874488	83874488	1	-	rep4	none	.
12	88071332	88071332	1	+	rep5	none	.
12	95852314	95852314	1	-	rep2	none	.
12	95852314	95852314	3	-	rep3	none	.
12	95852314	95852314	1	-	rep6	none	.
12	97081126	97081126	1	-	rep4	C12orf63	+
12	99960237	99960237	1	+	rep1	ANKS1B	-
12	103878682	103878682	1	+	rep1	C12orf42	-
12	105680290	105680290	1	-	rep1	none	.
12	105680290	105680290	1	-	rep4	none	.
12	105680290	105680290	1	-	rep5	none	.
12	105680290	105680290	1	-	rep6	none	.
12	106628903	106628903	1	-	rep5	none	.
12	108214789	108214789	1	+	rep2	none	.
12	109265604	109265604	1	-	rep6	DAO	+
12	112200313	112200313	1	+	rep6	none	.
12	112536430	112536430	1	-	rep1	NAA25	-
12	112790536	112790536	1	-	rep2	HECTD4	-
12	113882412	113882412	1	+	rep1	none	.
12	114103288	114103288	1	-	rep5	none	.
12	114155033	114155033	1	-	rep1	none	.
12	114155033	114155033	1	-	rep4	none	.
12	114155033	114155033	1	-	rep6	none	.
12	114843706	114843706	1	-	rep2	TBX5	-
12	115555169	115555169	1	-	rep6	none	.
12	120022210	120022210	1	+	rep1	AF086288	-
12	120022210	120022210	3	+	rep2	AF086288	-
12	120022210	120022210	1	+	rep3	AF086288	-
12	120022210	120022210	2	+	rep4	AF086288	-
12	120022210	120022210	3	+	rep5	AF086288	-
12	120022210	120022210	2	+	rep6	AF086288	-
12	120022211	120022211	1	+	rep3	AF086288	-
12	120022214	120022214	1	+	rep5	AF086288	-
12	120022215	120022215	1	+	rep6	AF086288	-
12	120662927	120662927	1	-	rep4	none	.
12	120986624	120986624	1	-	rep2	RNF10	+
12	121563109	121563109	1	-	rep1	none	.
12	122186971	122186971	1	-	rep6	TMEM120B	+
12	122698086	122698086	1	-	rep1	DIABLO	-
12	122698086	122698086	1	-	rep1	VPS33A	-
12	124736690	124736690	1	+	rep1	ZNF664-FAM101A	+
12	130322322	130322322	1	+	rep6	none	.
12	130819686	130819686	1	-	rep3	none	.
13	20213197	20213197	2	+	rep2	MPHOSPH8	+
13	20213198	20213198	1	+	rep1	MPHOSPH8	+
13	20213222	20213222	1	+	rep3	MPHOSPH8	+
13	22321964	22321964	1	+	rep3	none	.
13	26705135	26705135	1	-	rep4	none	.
13	28031787	28031787	1	-	rep2	none	.
13	28031787	28031787	2	-	rep5	none	.
13	29862023	29862023	1	+	rep1	MTUS2	+
13	30594552	30594552	1	+	rep6	none	.
13	31361020	31361020	2	+	rep5	none	.
13	33971543	33971543	1	+	rep1	none	.
13	37647409	37647409	1	+	rep2	none	.
13	38909480	38909480	1	+	rep4	none	.
13	41709007	41709007	1	-	rep6	AK056182	+
13	41851880	41851880	6	-	rep1	none	.
13	41851880	41851880	4	-	rep2	none	.
13	41851880	41851880	3	-	rep3	none	.
13	41851880	41851880	13	-	rep4	none	.
13	41851880	41851880	12	-	rep5	none	.
13	41851880	41851880	5	-	rep6	none	.
13	42334238	42334238	1	+	rep2	VWA8	-
13	42334264	42334264	1	+	rep5	VWA8	-
13	42334332	42334332	1	+	rep5	VWA8	-
13	42339332	42339332	1	+	rep4	VWA8	-
13	43613546	43613546	1	+	rep5	DNAJC15	+
13	44259964	44259964	2	-	rep2	none	.
13	44865739	44865739	1	+	rep5	none	.
13	45505507	45505507	1	-	rep1	none	.
13	52421944	52421944	1	-	rep6	none	.
13	53845938	53845938	1	+	rep1	none	.
13	53845938	53845938	1	+	rep2	none	.
13	53845938	53845938	1	+	rep4	none	.
13	58137161	58137161	1	-	rep6	none	.
13	58679088	58679088	1	+	rep5	none	.
13	62826103	62826103	1	-	rep2	none	.
13	62826103	62826103	1	-	rep4	none	.
13	63150510	63150510	1	+	rep4	none	.
13	64009859	64009859	1	-	rep6	none	.
13	71084039	71084039	1	+	rep4	none	.
13	75921678	75921678	1	+	rep3	none	.
13	76710493	76710493	2	-	rep2	none	.
13	76710493	76710493	1	-	rep3	none	.
13	76710493	76710493	1	-	rep4	none	.
13	76710493	76710493	1	-	rep5	none	.
13	77539852	77539852	1	-	rep2	none	.
13	77539852	77539852	2	-	rep5	none	.
13	88419763	88419763	1	+	rep5	none	.
13	89664390	89664390	1	-	rep5	none	.
13	96046285	96046285	1	-	rep5	none	.
13	97490976	97490976	3	-	rep2	HS6ST3	+
13	97490976	97490976	1	-	rep4	HS6ST3	+
13	97490976	97490976	1	-	rep6	HS6ST3	+
13	98942125	98942125	2	-	rep4	FARP1	+
13	102202801	102202801	1	+	rep4	ITGBL1	+
13	107624143	107624143	1	+	rep6	none	.
13	111239010	111239010	1	-	rep2	none	.
14	19682449	19682449	1	+	rep2	BX248778	+
14	19682449	19682449	1	+	rep2	AK022914	+
14	19682449	19682449	1	+	rep2	BC016035	+
14	23144090	23144090	1	+	rep6	none	.
14	24877828	24877828	1	-	rep1	NYNRIN	+
14	24877828	24877828	1	-	rep5	NYNRIN	+
14	26865105	26865105	1	-	rep1	none	.
14	26865105	26865105	2	-	rep2	none	.
14	27462878	27462878	1	-	rep3	none	.
14	28448474	28448474	1	-	rep2	none	.
14	29635995	29635995	1	-	rep2	none	.
14	29635995	29635995	1	-	rep4	none	.
14	29635995	29635995	1	-	rep6	none	.
14	30730473	30730473	3	-	rep1	none	.
14	30730473	30730473	1	-	rep2	none	.
14	32910461	32910461	1	+	rep1	AKAP6	+
14	34889986	34889986	1	+	rep3	none	.
14	36237106	36237106	2	-	rep3	none	.
14	36443885	36443885	7	-	rep1	none	.
14	36443885	36443885	2	-	rep2	none	.
14	36443885	36443885	2	-	rep3	none	.
14	36443885	36443885	3	-	rep4	none	.
14	36443885	36443885	4	-	rep5	none	.
14	36443885	36443885	3	-	rep6	none	.
14	36818753	36818753	1	-	rep6	none	.
14	38074473	38074473	1	+	rep4	none	.
14	39432674	39432674	3	-	rep2	none	.
14	39432674	39432674	1	-	rep4	none	.
14	48540492	48540492	1	+	rep2	none	.
14	49302932	49302932	1	+	rep1	none	.
14	49302932	49302932	1	+	rep4	none	.
14	49302932	49302932	1	+	rep5	none	.
14	51795400	51795400	1	-	rep4	none	.
14	51865558	51865558	1	-	rep6	none	.
14	51921078	51921078	1	-	rep2	none	.
14	53979285	53979285	1	+	rep4	none	.
14	54007887	54007887	1	+	rep6	none	.
14	54523771	54523771	1	-	rep3	none	.
14	58181748	58181748	1	+	rep1	none	.
14	60141970	60141970	2	+	rep3	none	.
14	60277087	60277087	1	+	rep3	none	.
14	60277087	60277087	2	+	rep5	none	.
14	61099490	61099490	1	-	rep1	none	.
14	61099490	61099490	2	-	rep2	none	.
14	61099490	61099490	2	-	rep3	none	.
14	61099490	61099490	5	-	rep4	none	.
14	61099490	61099490	2	-	rep5	none	.
14	61099490	61099490	3	-	rep6	none	.
14	62471147	62471147	1	+	rep3	SYT16	+
14	63404861	63404861	1	-	rep5	KCNH5	-
14	64392697	64392697	2	-	rep5	SYNE2	+
14	65051648	65051648	6	+	rep1	PPP1R36	+
14	65051648	65051648	1	+	rep3	PPP1R36	+
14	65051648	65051648	3	+	rep4	PPP1R36	+
14	65051648	65051648	1	+	rep5	PPP1R36	+
14	65051655	65051655	1	+	rep3	PPP1R36	+
14	65051661	65051661	1	+	rep1	PPP1R36	+
14	65051662	65051662	1	+	rep1	PPP1R36	+
14	65051687	65051687	1	+	rep5	PPP1R36	+
14	65051690	65051690	1	+	rep5	PPP1R36	+
14	65051695	65051695	1	+	rep5	PPP1R36	+
14	65051715	65051715	1	+	rep6	PPP1R36	+
14	65051716	65051716	1	+	rep4	PPP1R36	+
14	65051722	65051722	1	+	rep4	PPP1R36	+
14	65575024	65575024	1	+	rep3	none	.
14	66222127	66222127	2	-	rep3	none	.
14	69173705	69173705	1	-	rep3	none	.
14	69173705	69173705	1	-	rep5	none	.
14	70252119	70252119	1	-	rep3	SLC10A1	-
14	71160129	71160129	1	+	rep4	none	.
14	71294852	71294852	1	-	rep1	none	.
14	71487581	71487581	1	+	rep3	none	.
14	73685981	73685981	2	-	rep1	none	.
14	73685981	73685981	1	-	rep2	none	.
14	74019318	74019318	1	-	rep4	none	.
14	76265884	76265884	1	+	rep2	none	.
14	77200346	77200346	1	-	rep6	none	.
14	77396291	77396291	7	-	rep1	none	.
14	77396291	77396291	9	-	rep2	none	.
14	77396291	77396291	1	-	rep3	none	.
14	77396291	77396291	5	-	rep4	none	.
14	77396291	77396291	14	-	rep5	none	.
14	77396291	77396291	5	-	rep6	none	.
14	77396294	77396294	2	-	rep5	none	.
14	77567348	77567348	1	-	rep3	KIAA1737	+
14	78629719	78629719	4	+	rep1	none	.
14	78629719	78629719	3	+	rep2	none	.
14	78629719	78629719	2	+	rep3	none	.
14	78629719	78629719	3	+	rep4	none	.
14	78629719	78629719	6	+	rep5	none	.
14	78629719	78629719	5	+	rep6	none	.
14	78629720	78629720	2	+	rep2	none	.
14	78629720	78629720	1	+	rep4	none	.
14	78629720	78629720	3	+	rep5	none	.
14	78629720	78629720	2	+	rep6	none	.
14	82045756	82045756	1	+	rep3	none	.
14	82642577	82642577	1	+	rep2	none	.
14	82642577	82642577	2	+	rep4	none	.
14	91571100	91571100	1	-	rep3	none	.
14	96125544	96125544	1	+	rep5	TCL6	+
14	96581476	96581476	1	+	rep6	none	.
14	97306553	97306553	1	+	rep1	VRK1	+
14	99039184	99039184	2	+	rep6	none	.
14	102059351	102059351	1	-	rep3	none	.
14	102536327	102536327	1	-	rep5	none	.
14	103793758	103793758	1	+	rep2	none	.
14	104541446	104541446	1	+	rep2	none	.
14	104685220	104685220	1	+	rep2	none	.
14	104931335	104931335	1	+	rep5	none	.
15	22923136	22923136	1	-	rep1	CYFIP1	+
15	25684768	25684768	1	+	rep1	none	.
15	25684768	25684768	1	+	rep3	none	.
15	26347576	26347576	1	-	rep5	none	.
15	28263882	28263882	1	-	rep1	OCA2	-
15	29392295	29392295	1	-	rep3	none	.
15	29392296	29392296	1	-	rep1	none	.
15	29522966	29522966	1	+	rep3	none	.
15	30417906	30417906	1	+	rep3	ULK4P3	+
15	30886883	30886883	1	+	rep3	ULK4P1	+
15	31237927	31237927	1	-	rep3	MTMR10	-
15	31500222	31500222	1	-	rep3	none	.
15	32134158	32134158	1	-	rep2	none	.
15	32404941	32404941	2	-	rep5	none	.
15	34149748	34149748	2	-	rep5	RYR3	+
15	37586879	37586879	1	-	rep3	none	.
15	38748911	38748911	1	+	rep3	FAM98B	+
15	38748911	38748911	1	+	rep5	FAM98B	+
15	38748911	38748911	1	+	rep6	FAM98B	+
15	38748912	38748912	1	+	rep2	FAM98B	+
15	39709615	39709615	2	+	rep2	none	.
15	39709615	39709615	1	+	rep3	none	.
15	39709615	39709615	1	+	rep5	none	.
15	39709616	39709616	1	+	rep6	none	.
15	41457370	41457370	1	+	rep3	none	.
15	41457371	41457371	1	+	rep1	none	.
15	41457379	41457379	2	+	rep1	none	.
15	41457391	41457391	1	+	rep6	none	.
15	41457405	41457405	1	+	rep3	none	.
15	41457411	41457411	1	+	rep5	none	.
15	41457453	41457453	1	+	rep6	none	.
15	41457467	41457467	1	+	rep6	none	.
15	42841267	42841267	1	+	rep2	HAUS2	+
15	45949505	45949505	1	-	rep2	SQRDL	+
15	46606714	46606714	1	-	rep1	none	.
15	47796863	47796863	2	+	rep1	SEMA6D	+
15	47796863	47796863	1	+	rep5	SEMA6D	+
15	50043918	50043918	1	+	rep4	none	.
15	52424160	52424160	1	-	rep1	none	.
15	52424160	52424160	1	-	rep2	none	.
15	52424160	52424160	1	-	rep4	none	.
15	52836803	52836803	4	-	rep1	none	.
15	52836803	52836803	3	-	rep3	none	.
15	52836803	52836803	1	-	rep4	none	.
15	54115507	54115507	1	-	rep2	none	.
15	54115507	54115507	1	-	rep3	none	.
15	54115507	54115507	2	-	rep4	none	.
15	54826678	54826678	1	-	rep1	UNC13C	+
15	59748268	59748268	1	+	rep6	FAM81A	+
15	63896684	63896684	1	-	rep2	none	.
15	63954069	63954069	1	-	rep1	HERC1	-
15	64512554	64512554	1	-	rep5	CSNK1G1	-
15	66572492	66572492	1	+	rep6	none	.
15	70023583	70023583	1	-	rep3	none	.
15	70681203	70681203	1	-	rep1	none	.
15	70681203	70681203	2	-	rep2	none	.
15	70681203	70681203	2	-	rep4	none	.
15	70681203	70681203	1	-	rep6	none	.
15	77367007	77367007	1	-	rep1	none	.
15	77829082	77829082	1	+	rep5	none	.
15	77829083	77829083	10	+	rep1	none	.
15	77829083	77829083	10	+	rep2	none	.
15	77829083	77829083	3	+	rep3	none	.
15	77829083	77829083	11	+	rep4	none	.
15	77829083	77829083	12	+	rep5	none	.
15	77829083	77829083	17	+	rep6	none	.
15	77829084	77829084	1	+	rep2	none	.
15	77829084	77829084	1	+	rep4	none	.
15	77829084	77829084	1	+	rep5	none	.
15	77829085	77829085	1	+	rep6	none	.
15	78491959	78491959	1	-	rep1	ACSBG1	-
15	80073971	80073971	1	-	rep3	none	.
15	80073971	80073971	1	-	rep6	none	.
15	87140890	87140890	1	+	rep6	AGBL1	+
15	88078143	88078143	1	-	rep1	none	.
15	90222111	90222111	1	+	rep6	PLIN1	-
15	94270942	94270942	3	-	rep1	none	.
15	94270942	94270942	4	-	rep3	none	.
15	94270942	94270942	1	-	rep4	none	.
15	94270942	94270942	2	-	rep5	none	.
15	94270942	94270942	3	-	rep6	none	.
15	95089855	95089855	1	-	rep6	none	.
15	95765424	95765424	1	-	rep6	none	.
15	96821479	96821479	1	-	rep2	NR2F2-AS1	-
15	96968178	96968178	1	+	rep5	none	.
16	4927716	4927716	1	+	rep1	UBN1	+
16	4927716	4927716	1	+	rep6	UBN1	+
16	4927717	4927717	2	+	rep1	UBN1	+
16	5427372	5427372	1	+	rep1	BC108660	+
16	5427377	5427377	2	+	rep1	BC108660	+
16	6903540	6903540	1	+	rep2	RBFOX1	+
16	6903540	6903540	1	+	rep3	RBFOX1	+
16	6903540	6903540	1	+	rep5	RBFOX1	+
16	6903540	6903540	3	+	rep6	RBFOX1	+
16	9420510	9420510	1	+	rep4	none	.
16	18792734	18792734	1	+	rep6	none	.
16	20097598	20097598	1	+	rep4	none	.
16	20339323	20339323	3	+	rep1	none	.
16	20339323	20339323	1	+	rep2	none	.
16	20339323	20339323	2	+	rep4	none	.
16	20339323	20339323	3	+	rep5	none	.
16	20339323	20339323	2	+	rep6	none	.
16	20339332	20339332	1	+	rep1	none	.
16	20339334	20339334	1	+	rep3	none	.
16	20339336	20339336	1	+	rep4	none	.
16	20339360	20339360	1	+	rep2	none	.
16	20339399	20339399	1	+	rep2	none	.
16	20339415	20339415	1	+	rep6	none	.
16	21043514	21043514	1	+	rep2	none	.
16	22839629	22839629	1	-	rep4	HS3ST2	+
16	23340196	23340196	1	-	rep1	SCNN1B	+
16	23751618	23751618	1	+	rep6	none	.
16	25419452	25419452	1	-	rep6	none	.
16	25468414	25468414	1	+	rep2	none	.
16	26099458	26099458	1	-	rep4	HS3ST4	+
16	26099458	26099458	1	-	rep5	HS3ST4	+
16	26174287	26174287	1	-	rep6	none	.
16	26477191	26477191	1	-	rep3	none	.
16	26477191	26477191	1	-	rep4	none	.
16	26477191	26477191	2	-	rep5	none	.
16	26477191	26477191	1	-	rep6	none	.
16	27520318	27520318	1	-	rep6	GTF3C1	-
16	30065036	30065036	1	+	rep4	ALDOA	+
16	31095618	31095618	1	+	rep4	PRSS53	-
16	32571867	32571867	1	+	rep2	none	.
16	32571867	32571867	1	+	rep4	none	.
16	32571867	32571867	2	+	rep6	none	.
16	47051154	47051154	1	-	rep5	none	.
16	48378449	48378449	1	+	rep6	LONP2	+
16	48378449	48378449	1	+	rep6	MIR548AE2	+
16	50459613	50459613	1	-	rep3	none	.
16	50459613	50459613	2	-	rep6	none	.
16	50558760	50558760	1	-	rep5	none	.
16	51023976	51023976	1	+	rep2	none	.
16	56087439	56087439	1	+	rep6	none	.
16	57658713	57658713	1	+	rep3	GPR56	+
16	57658713	57658713	1	+	rep5	GPR56	+
16	57658713	57658713	1	+	rep6	GPR56	+
16	58004609	58004609	1	-	rep3	CNGB1	-
16	58686777	58686777	1	+	rep1	none	.
16	60047238	60047238	1	-	rep1	none	.
16	60047238	60047238	1	-	rep3	none	.
16	61067464	61067464	1	+	rep1	none	.
16	61758018	61758018	1	+	rep2	none	.
16	63588022	63588022	1	+	rep3	none	.
16	64724880	64724880	1	-	rep1	none	.
16	65176235	65176235	1	-	rep1	none	.
16	66162001	66162001	1	-	rep1	none	.
16	66162001	66162001	1	-	rep2	none	.
16	66162001	66162001	2	-	rep3	none	.
16	66162001	66162001	4	-	rep4	none	.
16	66162001	66162001	1	-	rep6	none	.
16	67487748	67487748	1	-	rep5	ATP6V0D1	-
16	67506982	67506982	1	+	rep5	none	.
16	70197265	70197265	1	-	rep4	AK096066	-
16	70197265	70197265	1	-	rep4	CLEC18C	+
16	71715059	71715059	1	+	rep5	PHLPP2	-
16	72387992	72387992	1	+	rep1	none	.
16	72834122	72834122	1	-	rep2	ZFHX3	-
16	73386675	73386675	1	-	rep6	none	.
16	76489567	76489567	1	+	rep1	CNTNAP4	+
16	76489567	76489567	1	+	rep4	CNTNAP4	+
16	82135029	82135029	1	-	rep3	none	.
16	84049345	84049345	1	+	rep1	SLC38A8	-
16	84049345	84049345	1	+	rep2	SLC38A8	-
16	84049345	84049345	1	+	rep6	SLC38A8	-
16	84511822	84511822	1	+	rep1	TLDC1	-
17	795198	795198	1	-	rep2	none	.
17	795345	795345	1	-	rep1	none	.
17	1623433	1623433	2	+	rep3	WDR81	+
17	2127020	2127020	1	-	rep1	none	.
17	2127020	2127020	1	-	rep4	none	.
17	2127020	2127020	1	-	rep5	none	.
17	5063028	5063028	1	+	rep2	USP6	+
17	7834309	7834309	1	+	rep1	TRAPPC1	-
17	7834309	7834309	1	+	rep2	TRAPPC1	-
17	7834309	7834309	1	+	rep4	TRAPPC1	-
17	7834309	7834309	1	+	rep5	TRAPPC1	-
17	18908764	18908764	1	+	rep4	SLC5A10	+
17	20462746	20462746	1	+	rep5	none	.
17	25701083	25701083	1	+	rep3	none	.
17	25878800	25878800	1	+	rep3	KSR1	+
17	30866845	30866845	1	-	rep1	MYO1D	-
17	31051697	31051697	1	+	rep5	MYO1D	-
17	31342119	31342119	1	+	rep5	ASIC2	-
17	33235910	33235910	1	+	rep1	none	.
17	33235910	33235910	1	+	rep4	none	.
17	34055229	34055229	1	+	rep3	none	.
17	34055229	34055229	1	+	rep6	none	.
17	36842340	36842340	1	-	rep1	none	.
17	38134570	38134570	1	+	rep3	none	.
17	40426185	40426185	4	-	rep3	STAT5B	-
17	40497665	40497665	1	-	rep3	STAT3	-
17	40500758	40500758	5	-	rep1	STAT3	-
17	40501270	40501270	42	-	rep4	STAT3	-
17	40501271	40501271	2	-	rep4	STAT3	-
17	40501333	40501333	4	-	rep3	STAT3	-
17	40505628	40505628	14	-	rep4	STAT3	-
17	40506456	40506456	103	-	rep2	STAT3	-
17	40506457	40506457	6	-	rep2	STAT3	-
17	40506458	40506458	1	-	rep2	STAT3	-
17	40507577	40507577	2	-	rep2	STAT3	-
17	40508096	40508096	1	-	rep2	STAT3	-
17	49380006	49380006	1	+	rep2	none	.
17	53053304	53053304	1	-	rep5	STXBP4	+
17	57393626	57393626	1	-	rep1	none	.
17	58735645	58735645	1	+	rep5	PPM1D	+
17	62821588	62821588	1	+	rep1	PLEKHM1P	-
17	63002269	63002269	1	+	rep3	none	.
17	63002271	63002271	8	+	rep1	none	.
17	63002271	63002271	3	+	rep2	none	.
17	63002271	63002271	2	+	rep3	none	.
17	63002271	63002271	5	+	rep4	none	.
17	63002271	63002271	7	+	rep5	none	.
17	63002271	63002271	1	+	rep6	none	.
17	63002273	63002273	1	+	rep4	none	.
17	64357143	64357143	1	-	rep5	PRKCA	+
17	64394441	64394441	4	+	rep1	BC033554	-
17	64394441	64394441	4	+	rep1	PRKCA	+
17	64394441	64394441	5	+	rep2	BC033554	-
17	64394441	64394441	5	+	rep2	PRKCA	+
17	64394441	64394441	4	+	rep4	BC033554	-
17	64394441	64394441	4	+	rep4	PRKCA	+
17	64394441	64394441	3	+	rep5	BC033554	-
17	64394441	64394441	3	+	rep5	PRKCA	+
17	64394441	64394441	2	+	rep6	BC033554	-
17	64394441	64394441	2	+	rep6	PRKCA	+
17	64394442	64394442	2	+	rep1	BC033554	-
17	64394442	64394442	2	+	rep1	PRKCA	+
17	64394442	64394442	1	+	rep3	BC033554	-
17	64394442	64394442	1	+	rep3	PRKCA	+
17	64394442	64394442	2	+	rep4	BC033554	-
17	64394442	64394442	2	+	rep4	PRKCA	+
17	66010903	66010903	1	+	rep3	none	.
17	67558516	67558516	1	+	rep6	none	.
17	71737027	71737027	1	-	rep5	none	.
17	71737028	71737028	16	-	rep1	none	.
17	71737028	71737028	18	-	rep2	none	.
17	71737028	71737028	9	-	rep3	none	.
17	71737028	71737028	11	-	rep4	none	.
17	71737028	71737028	15	-	rep5	none	.
17	71737028	71737028	14	-	rep6	none	.
17	71801846	71801846	1	+	rep3	LINC00469	-
17	71887229	71887229	1	-	rep2	none	.
17	73278546	73278546	1	+	rep3	SLC25A19	-
17	75389017	75389017	2	+	rep1	45178	+
17	75389017	75389017	3	+	rep4	45178	+
17	75389017	75389017	2	+	rep5	45178	+
17	75389017	75389017	1	+	rep6	45178	+
17	75389026	75389026	2	+	rep2	45178	+
17	75706112	75706112	1	-	rep4	none	.
17	77546325	77546325	1	+	rep1	none	.
17	77546326	77546326	1	+	rep1	none	.
17	78577400	78577400	1	+	rep6	RPTOR	+
18	786068	786068	1	-	rep1	YES1	-
18	1053872	1053872	1	+	rep6	none	.
18	2749958	2749958	1	+	rep6	SMCHD1	+
18	5475402	5475402	1	-	rep1	none	.
18	7207701	7207701	1	-	rep1	none	.
18	7207701	7207701	1	-	rep2	none	.
18	7648925	7648925	1	-	rep4	PTPRM	+
18	8198755	8198755	1	+	rep3	PTPRM	+
18	9098894	9098894	1	-	rep3	none	.
18	13308111	13308111	5	-	rep1	LDLRAD4	+
18	13308111	13308111	1	-	rep5	LDLRAD4	+
18	13308111	13308111	2	-	rep6	LDLRAD4	+
18	14381367	14381367	1	+	rep2	none	.
18	30906070	30906070	1	+	rep6	none	.
18	31836140	31836140	1	+	rep4	none	.
18	33753640	33753640	1	+	rep5	ELP2	+
18	34856492	34856492	2	-	rep3	CELF4	-
18	35207214	35207214	1	+	rep3	none	.
18	39868250	39868250	1	-	rep1	LINC00907	+
18	41858792	41858792	1	-	rep3	none	.
18	41858894	41858894	1	-	rep2	none	.
18	44259086	44259086	1	+	rep6	ST8SIA5	-
18	44877450	44877450	1	+	rep4	BC040860	+
18	47811290	47811290	1	-	rep2	CXXC1	-
18	48119953	48119953	1	+	rep2	MAPK4	+
18	48454472	48454472	1	+	rep2	ME2	+
18	48454472	48454472	2	+	rep3	ME2	+
18	48454472	48454472	1	+	rep4	ME2	+
18	48454472	48454472	1	+	rep6	ME2	+
18	50163976	50163976	1	-	rep4	DCC	+
18	51930102	51930102	1	-	rep6	none	.
18	52735503	52735503	1	-	rep3	none	.
18	52735503	52735503	1	-	rep5	none	.
18	55777051	55777051	1	+	rep6	NEDD4L	+
18	57870683	57870683	1	-	rep2	none	.
18	67489555	67489555	1	-	rep3	DOK6	+
18	67489555	67489555	1	-	rep4	DOK6	+
18	69633668	69633668	1	-	rep1	none	.
18	71494387	71494387	1	+	rep2	none	.
18	73359467	73359467	1	-	rep2	none	.
18	74322298	74322298	1	+	rep5	none	.
19	5189121	5189121	1	+	rep1	PTPRS	-
19	6068782	6068782	1	+	rep6	RFX2	-
19	8835444	8835444	2	+	rep3	none	.
19	12463603	12463603	1	-	rep3	ZNF442	-
19	13141123	13141123	1	-	rep1	NFIX	+
19	15860024	15860024	1	+	rep5	none	.
19	16219256	16219256	2	-	rep1	none	.
19	17111470	17111470	1	+	rep1	CPAMD8	-
19	21386623	21386623	1	+	rep5	none	.
19	23225863	23225863	2	-	rep1	none	.
19	24523715	24523715	1	+	rep2	none	.
19	29308732	29308732	1	+	rep2	none	.
19	29922622	29922622	1	+	rep3	LOC284395	-
19	31670326	31670326	2	-	rep1	none	.
19	33664384	33664384	1	+	rep2	WDR88	+
19	33664384	33664384	2	+	rep3	WDR88	+
19	33664384	33664384	2	+	rep4	WDR88	+
19	33664384	33664384	2	+	rep6	WDR88	+
19	41034358	41034358	1	-	rep5	SPTBN4	+
19	41384437	41384437	1	+	rep6	CYP2A7	-
19	41384438	41384438	2	+	rep1	CYP2A7	-
19	41384438	41384438	1	+	rep2	CYP2A7	-
19	41384438	41384438	2	+	rep3	CYP2A7	-
19	41384438	41384438	1	+	rep5	CYP2A7	-
19	41384438	41384438	2	+	rep6	CYP2A7	-
19	42630024	42630024	1	+	rep3	POU2F2	-
19	44026216	44026216	1	-	rep1	ETHE1	-
19	45197903	45197903	1	-	rep1	none	.
19	45683163	45683163	1	+	rep6	BLOC1S3	+
19	50864847	50864847	1	+	rep5	NAPSA	-
19	50864847	50864847	1	+	rep5	NR1H2	+
19	51584359	51584359	1	+	rep1	KLK14	-
19	51584359	51584359	2	+	rep3	KLK14	-
19	52474721	52474721	1	-	rep4	BC014606	+
19	52474721	52474721	1	-	rep4	ZNF350	-
19	57913749	57913749	1	-	rep1	ZNF548	+
19	57913749	57913749	1	-	rep1	ZNF17	+
19	58295924	58295924	1	+	rep1	ZNF587	+
19_gl000208_random	11622	11622	1	-	rep6	none	.
2	1051604	1051604	1	-	rep6	SNTG2	+
2	2887048	2887048	1	+	rep1	none	.
2	5120066	5120066	2	+	rep1	none	.
2	5120066	5120066	1	+	rep2	none	.
2	5120066	5120066	1	+	rep4	none	.
2	5464287	5464287	1	-	rep3	none	.
2	5464287	5464287	1	-	rep4	none	.
2	5464287	5464287	1	-	rep6	none	.
2	6054199	6054199	1	+	rep4	none	.
2	6981830	6981830	1	-	rep2	CMPK2	-
2	6981830	6981830	1	-	rep3	CMPK2	-
2	6981830	6981830	2	-	rep4	CMPK2	-
2	7820431	7820431	1	-	rep2	none	.
2	8555520	8555520	1	+	rep1	none	.
2	8555520	8555520	1	+	rep6	none	.
2	10619771	10619771	1	-	rep6	none	.
2	14124691	14124691	1	-	rep5	none	.
2	15371346	15371346	1	-	rep5	NBAS	-
2	16653771	16653771	1	+	rep1	none	.
2	16665376	16665376	1	+	rep6	none	.
2	19276514	19276514	1	-	rep5	none	.
2	19904321	19904321	5	-	rep1	none	.
2	19904321	19904321	13	-	rep2	none	.
2	19904321	19904321	6	-	rep3	none	.
2	19904321	19904321	13	-	rep4	none	.
2	19904321	19904321	9	-	rep5	none	.
2	19904321	19904321	8	-	rep6	none	.
2	19904322	19904322	2	-	rep5	none	.
2	19904323	19904323	1	-	rep1	none	.
2	19904323	19904323	1	-	rep2	none	.
2	22622413	22622413	1	+	rep6	none	.
2	24602842	24602842	1	-	rep4	none	.
2	27229997	27229997	1	+	rep1	none	.
2	28215652	28215652	1	-	rep2	BRE	+
2	31403403	31403403	1	+	rep1	CAPN14	-
2	31403403	31403403	1	+	rep3	CAPN14	-
2	31403403	31403403	1	+	rep4	CAPN14	-
2	33344633	33344633	1	-	rep3	LTBP1	+
2	42045808	42045808	1	+	rep6	none	.
2	43342115	43342115	1	-	rep2	none	.
2	43342115	43342115	1	-	rep5	none	.
2	43342115	43342115	1	-	rep6	none	.
2	44989977	44989977	1	+	rep6	none	.
2	46430333	46430333	1	-	rep3	none	.
2	46765717	46765717	1	+	rep5	AF086285	-
2	54884726	54884726	1	+	rep1	none	.
2	55278340	55278340	1	+	rep1	none	.
2	55278340	55278340	1	+	rep3	none	.
2	55642505	55642505	1	-	rep6	none	.
2	59142157	59142157	3	-	rep5	FLJ30838	+
2	61824507	61824507	1	+	rep2	none	.
2	63657121	63657121	1	+	rep1	WDPCP	-
2	63729543	63729543	2	-	rep2	none	.
2	68604262	68604262	1	-	rep5	PLEK	+
2	71553366	71553366	1	+	rep1	none	.
2	74125002	74125002	2	-	rep1	ACTG2	+
2	74125002	74125002	1	-	rep2	ACTG2	+
2	74125002	74125002	1	-	rep3	ACTG2	+
2	74125002	74125002	1	-	rep4	ACTG2	+
2	74125002	74125002	2	-	rep5	ACTG2	+
2	74125002	74125002	1	-	rep6	ACTG2	+
2	74993966	74993966	1	-	rep4	none	.
2	74993966	74993966	1	-	rep5	none	.
2	74993974	74993974	1	-	rep2	none	.
2	77641621	77641621	1	-	rep2	LRRTM4	-
2	78770073	78770073	1	-	rep1	none	.
2	79551322	79551322	2	+	rep6	CTNNA2	+
2	83733637	83733637	1	-	rep2	none	.
2	83893808	83893808	1	+	rep1	none	.
2	83893808	83893808	2	+	rep3	none	.
2	83893809	83893809	1	+	rep3	none	.
2	83969175	83969175	2	+	rep1	none	.
2	83969175	83969175	1	+	rep2	none	.
2	84566972	84566972	1	+	rep6	none	.
2	87243965	87243965	1	-	rep3	PLGLB2	-
2	88076376	88076376	1	+	rep2	none	.
2	92202153	92202153	1	-	rep6	none	.
2	96866514	96866514	1	-	rep2	none	.
2	105138397	105138397	1	+	rep5	none	.
2	106169904	106169904	1	+	rep6	none	.
2	106357857	106357857	1	+	rep5	none	.
2	107956265	107956265	1	+	rep2	none	.
2	109567144	109567144	1	-	rep5	EDAR	-
2	110256386	110256386	1	+	rep3	SH3RF3	+
2	113515517	113515517	87	+	rep2	CKAP2L	-
2	113515518	113515518	14	+	rep2	CKAP2L	-
2	113515519	113515519	12	+	rep2	CKAP2L	-
2	113515520	113515520	2	+	rep2	CKAP2L	-
2	113515521	113515521	1	+	rep2	CKAP2L	-
2	113515522	113515522	1	+	rep2	CKAP2L	-
2	113515523	113515523	1	+	rep2	CKAP2L	-
2	113515525	113515525	2	+	rep2	CKAP2L	-
2	113515526	113515526	1	+	rep2	CKAP2L	-
2	113515527	113515527	3	+	rep2	CKAP2L	-
2	113515538	113515538	1	+	rep2	CKAP2L	-
2	113515541	113515541	1	+	rep2	CKAP2L	-
2	113515543	113515543	2	+	rep2	CKAP2L	-
2	113515545	113515545	2	+	rep2	CKAP2L	-
2	113515548	113515548	1	+	rep2	CKAP2L	-
2	113515553	113515553	3	+	rep2	CKAP2L	-
2	113515558	113515558	1	+	rep2	CKAP2L	-
2	113515559	113515559	1	+	rep2	CKAP2L	-
2	113515561	113515561	1	+	rep2	CKAP2L	-
2	113515562	113515562	2	+	rep2	CKAP2L	-
2	113515575	113515575	2	+	rep2	CKAP2L	-
2	113515587	113515587	1	+	rep2	CKAP2L	-
2	113515588	113515588	1	+	rep2	CKAP2L	-
2	113515589	113515589	2	+	rep2	CKAP2L	-
2	113515590	113515590	1	+	rep2	CKAP2L	-
2	113515592	113515592	1	+	rep2	CKAP2L	-
2	113515593	113515593	1	+	rep2	CKAP2L	-
2	113515594	113515594	2	+	rep2	CKAP2L	-
2	113515596	113515596	1	+	rep2	CKAP2L	-
2	113515598	113515598	1	+	rep2	CKAP2L	-
2	113515600	113515600	1	+	rep2	CKAP2L	-
2	113515611	113515611	1	+	rep2	CKAP2L	-
2	113515613	113515613	3	+	rep2	CKAP2L	-
2	116724405	116724405	1	-	rep2	none	.
2	116724405	116724405	1	-	rep3	none	.
2	116724405	116724405	1	-	rep5	none	.
2	116853446	116853446	1	+	rep2	none	.
2	119768170	119768170	1	+	rep5	none	.
2	123024029	123024029	1	+	rep5	none	.
2	123024030	123024030	1	+	rep4	none	.
2	123024030	123024030	1	+	rep6	none	.
2	124766660	124766660	1	-	rep6	none	.
2	129490143	129490143	2	-	rep4	none	.
2	129490143	129490143	1	-	rep5	none	.
2	129490143	129490143	1	-	rep6	none	.
2	130040396	130040396	1	+	rep2	none	.
2	131129623	131129623	1	-	rep6	PTPN18	+
2	136832942	136832942	1	-	rep3	none	.
2	136937339	136937339	2	-	rep1	none	.
2	136937339	136937339	4	-	rep2	none	.
2	136937339	136937339	4	-	rep3	none	.
2	136937339	136937339	3	-	rep4	none	.
2	136937339	136937339	2	-	rep6	none	.
2	141075728	141075728	1	+	rep1	LRP1B	-
2	142181068	142181068	1	-	rep4	LRP1B	-
2	142224060	142224060	1	+	rep6	LRP1B	-
2	148227201	148227201	1	+	rep3	none	.
2	148227201	148227201	1	+	rep6	none	.
2	149427758	149427758	1	+	rep6	EPC2	+
2	149854559	149854559	1	+	rep5	KIF5C	+
2	149854560	149854560	1	+	rep3	KIF5C	+
2	152512771	152512771	1	+	rep1	none	.
2	163300583	163300583	1	-	rep1	KCNH7	-
2	163300583	163300583	2	-	rep2	KCNH7	-
2	163300583	163300583	1	-	rep3	KCNH7	-
2	163300583	163300583	1	-	rep4	KCNH7	-
2	163300583	163300583	1	-	rep5	KCNH7	-
2	167278494	167278494	1	+	rep2	SCN7A	-
2	170471331	170471331	1	+	rep1	PPIG	+
2	173180503	173180503	1	+	rep4	none	.
2	178341023	178341023	1	-	rep3	AGPS	+
2	178409431	178409431	1	+	rep6	none	.
2	178503336	178503336	2	+	rep2	PDE11A	-
2	178503336	178503336	1	+	rep5	PDE11A	-
2	178503401	178503401	1	+	rep5	PDE11A	-
2	178503425	178503425	1	+	rep5	PDE11A	-
2	178503437	178503437	1	+	rep1	PDE11A	-
2	182671275	182671275	1	-	rep6	none	.
2	183093609	183093609	1	+	rep4	PDE1A	-
2	183093609	183093609	1	+	rep6	PDE1A	-
2	183093639	183093639	1	+	rep1	PDE1A	-
2	183093647	183093647	1	+	rep4	PDE1A	-
2	183093648	183093648	1	+	rep3	PDE1A	-
2	183093671	183093671	1	+	rep5	PDE1A	-
2	183265294	183265294	1	-	rep6	none	.
2	183489573	183489573	1	-	rep1	none	.
2	183489573	183489573	1	-	rep2	none	.
2	183489573	183489573	1	-	rep3	none	.
2	183489573	183489573	1	-	rep4	none	.
2	183489573	183489573	1	-	rep5	none	.
2	191452099	191452099	2	+	rep2	none	.
2	191778560	191778560	1	+	rep6	none	.
2	192948821	192948821	1	+	rep6	TMEFF2	-
2	194401717	194401717	1	+	rep5	none	.
2	197172621	197172621	2	-	rep1	HECW2	-
2	197172621	197172621	1	-	rep4	HECW2	-
2	197172621	197172621	2	-	rep5	HECW2	-
2	198892393	198892393	1	+	rep1	PLCL1	+
2	200470043	200470043	1	+	rep1	none	.
2	201603768	201603768	1	+	rep1	AOX2P	+
2	203940309	203940309	1	-	rep6	none	.
2	204350751	204350751	1	+	rep2	RAPH1	-
2	206611638	206611638	1	-	rep2	none	.
2	206611638	206611638	1	-	rep3	none	.
2	206611638	206611638	2	-	rep5	none	.
2	206611638	206611638	1	-	rep6	none	.
2	206611640	206611640	2	-	rep2	none	.
2	207220296	207220296	1	-	rep6	none	.
2	208025505	208025505	1	-	rep1	none	.
2	209117516	209117516	1	-	rep5	IDH1	-
2	210668045	210668045	1	-	rep5	none	.
2	211622591	211622591	1	+	rep2	none	.
2	215842139	215842139	1	-	rep1	ABCA12	-
2	216788906	216788906	1	-	rep3	none	.
2	218701235	218701235	1	+	rep2	none	.
2	221565797	221565797	2	+	rep1	none	.
2	221942200	221942200	1	-	rep1	none	.
2	223003562	223003562	1	-	rep2	none	.
2	223648096	223648096	1	+	rep2	none	.
2	223784783	223784783	1	+	rep5	ACSL3	+
2	227400736	227400736	1	-	rep1	none	.
2	227877910	227877910	1	+	rep1	COL4A4	-
2	227877910	227877910	3	+	rep3	COL4A4	-
2	228813110	228813110	2	+	rep6	none	.
2	233978301	233978301	1	+	rep6	INPP5D	+
2	236414014	236414014	1	+	rep4	AGAP1	+
2	236414014	236414014	3	+	rep5	AGAP1	+
2	236414015	236414015	1	+	rep5	AGAP1	+
2	238137170	238137170	1	+	rep2	none	.
2	238217879	238217879	3	-	rep1	none	.
2	238217879	238217879	4	-	rep3	none	.
2	238217879	238217879	1	-	rep4	none	.
2	238217879	238217879	1	-	rep6	none	.
2	239096708	239096708	1	-	rep1	ILKAP	-
2	239678490	239678490	2	+	rep6	none	.
2	241908909	241908909	1	+	rep6	none	.
20	2902066	2902066	1	-	rep5	PTPRA	+
20	5953113	5953113	1	-	rep1	MCM8	+
20	9254165	9254165	1	-	rep1	PLCB4	+
20	10833462	10833462	1	+	rep3	none	.
20	10980441	10980441	1	+	rep1	none	.
20	10980441	10980441	1	+	rep5	none	.
20	11944569	11944569	1	+	rep4	none	.
20	15151998	15151998	1	-	rep5	none	.
20	16157133	16157133	2	-	rep1	none	.
20	16157133	16157133	1	-	rep3	none	.
20	16191387	16191387	1	-	rep2	none	.
20	20729515	20729515	1	-	rep5	none	.
20	21653289	21653289	1	+	rep2	none	.
20	23622469	23622469	1	+	rep5	none	.
20	31687052	31687052	1	-	rep1	BPIFB4	+
20	31687052	31687052	1	-	rep2	BPIFB4	+
20	31687052	31687052	2	-	rep3	BPIFB4	+
20	31687052	31687052	2	-	rep4	BPIFB4	+
20	31687052	31687052	2	-	rep5	BPIFB4	+
20	31687052	31687052	2	-	rep6	BPIFB4	+
20	33235825	33235825	1	+	rep6	PIGU	-
20	33524693	33524693	1	-	rep5	GSS	-
20	34296982	34296982	6	-	rep4	RBM39	-
20	35554078	35554078	1	+	rep2	none	.
20	36056659	36056659	1	-	rep2	none	.
20	38482417	38482417	1	-	rep1	none	.
20	38482417	38482417	2	-	rep5	none	.
20	38797407	38797407	1	-	rep5	none	.
20	39970997	39970997	1	+	rep4	LPIN3	+
20	46357040	46357040	1	+	rep4	none	.
20	46871499	46871499	1	-	rep5	none	.
20	47882608	47882608	1	+	rep5	ZNFX1	-
20	50021742	50021742	1	-	rep4	NFATC2	-
20	54365304	54365304	4	-	rep1	none	.
20	54365304	54365304	1	-	rep2	none	.
20	54365304	54365304	2	-	rep4	none	.
20	54365304	54365304	1	-	rep5	none	.
20	56474777	56474777	3	-	rep2	none	.
20	56474777	56474777	2	-	rep3	none	.
20	56474777	56474777	2	-	rep4	none	.
20	56474777	56474777	2	-	rep5	none	.
20	56957666	56957666	1	-	rep6	none	.
20	58148004	58148004	1	-	rep3	none	.
20	58148006	58148006	3	-	rep3	none	.
20	58148006	58148006	3	-	rep4	none	.
20	58148006	58148006	3	-	rep6	none	.
20	60136656	60136656	3	+	rep2	none	.
20	60136656	60136656	1	+	rep3	none	.
20	60136656	60136656	1	+	rep5	none	.
21	10026047	10026047	1	+	rep6	none	.
21	10124924	10124924	1	-	rep1	none	.
21	10909554	10909554	1	-	rep5	TPTE	-
21	11081384	11081384	1	+	rep3	BAGE3	-
21	11081384	11081384	1	+	rep3	BAGE	-
21	15014270	15014270	1	-	rep2	none	.
21	15014270	15014270	1	-	rep3	none	.
21	19192686	19192686	1	-	rep2	none	.
21	19192686	19192686	2	-	rep3	none	.
21	19192686	19192686	2	-	rep4	none	.
21	19192686	19192686	1	-	rep5	none	.
21	19192686	19192686	2	-	rep6	none	.
21	23092734	23092734	1	-	rep5	none	.
21	25381317	25381317	1	+	rep1	none	.
21	25907592	25907592	1	-	rep6	none	.
21	29877563	29877563	1	-	rep4	none	.
21	34211360	34211360	1	+	rep6	none	.
21	34514207	34514207	1	+	rep1	none	.
21	34514207	34514207	1	+	rep2	none	.
21	34514207	34514207	1	+	rep4	none	.
21	34514207	34514207	1	+	rep5	none	.
21	34514207	34514207	1	+	rep6	none	.
21	37347757	37347757	1	-	rep1	none	.
21	38009781	38009781	2	+	rep6	none	.
21	38041029	38041029	6	-	rep1	none	.
21	38041029	38041029	9	-	rep2	none	.
21	38041029	38041029	10	-	rep3	none	.
21	38041029	38041029	9	-	rep4	none	.
21	38041029	38041029	12	-	rep5	none	.
21	38041029	38041029	12	-	rep6	none	.
21	38941809	38941809	1	-	rep6	none	.
21	39131362	39131362	2	+	rep4	KCNJ6	-
21	39131362	39131362	2	+	rep5	KCNJ6	-
21	39131362	39131362	2	+	rep6	KCNJ6	-
21	42944295	42944295	2	+	rep1	none	.
21	42944295	42944295	1	+	rep2	none	.
21	42944295	42944295	1	+	rep3	none	.
21	42944295	42944295	3	+	rep5	none	.
21	42944295	42944295	1	+	rep6	none	.
21	43481375	43481375	4	-	rep1	none	.
21	43481375	43481375	3	-	rep2	none	.
21	43481375	43481375	1	-	rep3	none	.
21	43481375	43481375	5	-	rep5	none	.
21	44359025	44359025	1	-	rep4	none	.
21	46691255	46691255	2	-	rep1	POFUT2	-
21	46691255	46691255	1	-	rep2	POFUT2	-
21	46691255	46691255	1	-	rep5	POFUT2	-
21	46691255	46691255	1	-	rep6	POFUT2	-
21	47368529	47368529	1	-	rep1	none	.
22	16160510	16160510	1	-	rep2	none	.
22	17120722	17120722	1	-	rep1	none	.
22	20925788	20925788	1	+	rep5	none	.
22	27024023	27024023	1	+	rep3	CRYBA4	+
22	27048894	27048894	2	-	rep1	none	.
22	27048894	27048894	1	-	rep2	none	.
22	29923178	29923178	1	+	rep2	THOC5	-
22	29958136	29958136	1	+	rep5	NIPSNAP1	-
22	30630974	30630974	1	+	rep2	none	.
22	30858239	30858239	1	-	rep5	SEC14L3	-
22	33888671	33888671	4	-	rep1	LARGE	-
22	33888671	33888671	4	-	rep3	LARGE	-
22	33888671	33888671	1	-	rep4	LARGE	-
22	33888671	33888671	2	-	rep6	LARGE	-
22	34625741	34625741	1	+	rep6	none	.
22	34870482	34870482	1	+	rep2	none	.
22	35095767	35095767	1	+	rep6	none	.
22	35489298	35489298	1	-	rep6	none	.
22	36471268	36471268	1	+	rep6	none	.
22	36622050	36622050	1	-	rep5	none	.
22	36663657	36663657	1	+	rep2	none	.
22	36795608	36795608	2	-	rep1	none	.
22	36795608	36795608	1	-	rep3	none	.
22	36795608	36795608	1	-	rep4	none	.
22	39039968	39039968	1	+	rep2	FAM227A	-
22	39248922	39248922	1	-	rep6	none	.
22	40815159	40815159	1	+	rep4	MKL1	-
22	43783566	43783566	1	+	rep3	none	.
22	43783566	43783566	1	+	rep5	none	.
22	46388270	46388270	1	-	rep1	none	.
22	48535595	48535595	1	-	rep5	none	.
22	50065094	50065094	1	-	rep2	none	.
3	232765	232765	1	+	rep5	none	.
3	1786566	1786566	1	-	rep4	none	.
3	3137881	3137881	1	+	rep1	none	.
3	3385897	3385897	1	-	rep4	none	.
3	3579289	3579289	1	+	rep3	none	.
3	3855353	3855353	1	-	rep5	LRRN1	+
3	3855353	3855353	1	-	rep5	SUMF1	-
3	6219303	6219303	1	+	rep1	none	.
3	6219303	6219303	1	+	rep2	none	.
3	6219303	6219303	1	+	rep6	none	.
3	9335589	9335589	1	-	rep1	none	.
3	9335589	9335589	1	-	rep3	none	.
3	10588353	10588353	1	-	rep5	none	.
3	11835872	11835872	1	-	rep5	TAMM41	-
3	12015752	12015752	1	-	rep6	none	.
3	13895606	13895606	1	+	rep2	WNT7A	-
3	13895606	13895606	2	+	rep3	WNT7A	-
3	13895606	13895606	2	+	rep5	WNT7A	-
3	13895606	13895606	1	+	rep6	WNT7A	-
3	18706028	18706028	1	-	rep1	none	.
3	18706028	18706028	1	-	rep3	none	.
3	18706028	18706028	1	-	rep4	none	.
3	18706028	18706028	5	-	rep5	none	.
3	18706028	18706028	1	-	rep6	none	.
3	22944132	22944132	1	-	rep1	none	.
3	22944132	22944132	1	-	rep4	none	.
3	24836987	24836987	1	+	rep1	none	.
3	25273118	25273118	1	-	rep4	RARB	+
3	25510440	25510440	1	+	rep1	RARB	+
3	29695220	29695220	1	-	rep1	RBMS3	+
3	29882735	29882735	1	-	rep5	RBMS3	+
3	30690653	30690653	1	-	rep5	TGFBR2	+
3	34763667	34763667	1	-	rep2	none	.
3	35983771	35983771	1	+	rep3	none	.
3	38887948	38887948	1	+	rep2	SCN11A	-
3	38887948	38887948	1	+	rep3	SCN11A	-
3	38887948	38887948	1	+	rep5	SCN11A	-
3	38887954	38887954	1	+	rep5	SCN11A	-
3	38888024	38888024	1	+	rep2	SCN11A	-
3	38888048	38888048	1	+	rep5	SCN11A	-
3	39269959	39269959	1	+	rep6	none	.
3	39281240	39281240	2	+	rep1	none	.
3	44004958	44004958	2	-	rep1	none	.
3	44004958	44004958	1	-	rep2	none	.
3	44004958	44004958	1	-	rep5	none	.
3	47028725	47028725	1	-	rep6	NBEAL2	+
3	47697949	47697949	1	+	rep1	SMARCC1	-
3	47697965	47697965	2	+	rep1	SMARCC1	-
3	47697991	47697991	2	+	rep1	SMARCC1	-
3	47698014	47698014	1	+	rep1	SMARCC1	-
3	47698049	47698049	1	+	rep1	SMARCC1	-
3	51713143	51713143	1	+	rep2	TEX264	+
3	52058095	52058095	22	-	rep1	none	.
3	52058095	52058095	12	-	rep2	none	.
3	52058095	52058095	11	-	rep3	none	.
3	52058095	52058095	9	-	rep4	none	.
3	52058095	52058095	18	-	rep5	none	.
3	52058095	52058095	13	-	rep6	none	.
3	52058096	52058096	1	-	rep3	none	.
3	52058097	52058097	1	-	rep4	none	.
3	55060430	55060430	1	+	rep1	CACNA2D3	+
3	57094592	57094592	1	-	rep6	SPATA12	+
3	57125100	57125100	1	-	rep4	IL17RD	-
3	57125100	57125100	1	-	rep6	IL17RD	-
3	57205104	57205104	1	+	rep5	none	.
3	58024589	58024589	1	+	rep1	FLNB	+
3	58703666	58703666	1	+	rep1	none	.
3	66691283	66691283	1	-	rep1	none	.
3	66820783	66820783	1	+	rep6	none	.
3	67240387	67240387	1	-	rep1	none	.
3	68189204	68189204	6	+	rep1	FAM19A1	+
3	68189204	68189204	3	+	rep2	FAM19A1	+
3	68189204	68189204	2	+	rep4	FAM19A1	+
3	68189204	68189204	1	+	rep5	FAM19A1	+
3	68189204	68189204	2	+	rep6	FAM19A1	+
3	68189205	68189205	1	+	rep1	FAM19A1	+
3	68978709	68978709	1	-	rep1	FAM19A4	-
3	73493328	73493328	1	-	rep6	none	.
3	74072942	74072942	1	-	rep3	none	.
3	74072942	74072942	1	-	rep5	none	.
3	74072942	74072942	1	-	rep6	none	.
3	80434319	80434319	1	+	rep1	none	.
3	94393925	94393925	1	+	rep2	none	.
3	95403183	95403183	1	-	rep6	none	.
3	97811037	97811037	1	-	rep3	none	.
3	102441241	102441241	1	-	rep6	none	.
3	108236214	108236214	1	+	rep6	MYH15	-
3	108861709	108861709	1	+	rep3	FLJ22763	+
3	111402713	111402713	1	-	rep2	PLCXD2	+
3	113555751	113555751	1	-	rep1	GRAMD1C	+
3	115410536	115410536	1	+	rep6	GAP43	+
3	117787184	117787184	1	-	rep4	none	.
3	119532723	119532723	1	+	rep6	NR1I2	+
3	119750199	119750199	1	-	rep1	none	.
3	119750199	119750199	1	-	rep5	none	.
3	124800490	124800490	1	-	rep2	none	.
3	126563854	126563854	1	+	rep1	CHCHD6	+
3	128158590	128158590	1	+	rep6	none	.
3	137989352	137989352	1	+	rep6	NME9	-
3	138253808	138253808	1	-	rep5	CEP70	-
3	139962007	139962007	1	+	rep2	CLSTN2	+
3	139962007	139962007	1	+	rep4	CLSTN2	+
3	139962007	139962007	2	+	rep5	CLSTN2	+
3	143131993	143131993	1	+	rep5	SLC9A9	-
3	143284402	143284402	1	+	rep3	SLC9A9	-
3	145487490	145487490	1	+	rep4	none	.
3	146335687	146335687	1	-	rep5	none	.
3	146418810	146418810	1	+	rep3	none	.
3	147743805	147743805	2	+	rep2	none	.
3	151529182	151529182	1	-	rep4	MIR548H2	+
3	152655275	152655275	1	+	rep1	none	.
3	152655275	152655275	1	+	rep4	none	.
3	152655275	152655275	1	+	rep5	none	.
3	152994218	152994218	1	-	rep6	none	.
3	153805343	153805343	1	-	rep2	ARHGEF26-AS1	-
3	153805343	153805343	1	-	rep3	ARHGEF26-AS1	-
3	153805343	153805343	1	-	rep6	ARHGEF26-AS1	-
3	154467357	154467357	1	-	rep1	none	.
3	156263267	156263267	2	+	rep4	SSR3	-
3	156294650	156294650	1	+	rep5	none	.
3	158258636	158258636	1	-	rep1	none	.
3	158258636	158258636	2	-	rep5	none	.
3	158258636	158258636	3	-	rep6	none	.
3	162649822	162649822	1	+	rep3	BC073807	+
3	164884107	164884107	1	+	rep3	none	.
3	170581169	170581169	1	-	rep2	none	.
3	171453771	171453771	1	-	rep1	PLD1	-
3	172687073	172687073	3	+	rep2	SPATA16	-
3	172687073	172687073	1	+	rep3	SPATA16	-
3	172687073	172687073	2	+	rep4	SPATA16	-
3	176232485	176232485	1	+	rep1	none	.
3	176232485	176232485	1	+	rep2	none	.
3	176232485	176232485	1	+	rep3	none	.
3	176232485	176232485	1	+	rep6	none	.
3	177518644	177518644	1	-	rep1	none	.
3	177518644	177518644	1	-	rep3	none	.
3	179754333	179754333	1	-	rep2	none	.
3	179754333	179754333	1	-	rep4	none	.
3	180004055	180004055	1	+	rep6	none	.
3	184061309	184061309	1	+	rep6	FAM131A	+
3	188404963	188404963	1	+	rep4	LPP	+
3	188872756	188872756	1	+	rep3	TPRG1	+
3	188872756	188872756	1	+	rep5	TPRG1	+
3	188872805	188872805	1	+	rep5	TPRG1	+
3	189024784	189024784	1	-	rep5	TPRG1	+
3	189748577	189748577	1	-	rep2	LEPREL1	-
3	189748577	189748577	1	-	rep3	LEPREL1	-
3	191480656	191480656	1	+	rep6	none	.
3	191781635	191781635	1	+	rep1	none	.
3	192243376	192243376	1	-	rep1	none	.
3	195774307	195774307	1	+	rep1	none	.
4	839268	839268	1	-	rep4	none	.
4	1915558	1915558	1	+	rep4	none	.
4	4830784	4830784	6	-	rep1	none	.
4	4830784	4830784	5	-	rep2	none	.
4	4830784	4830784	5	-	rep3	none	.
4	4830784	4830784	9	-	rep4	none	.
4	4830784	4830784	6	-	rep5	none	.
4	4830784	4830784	6	-	rep6	none	.
4	5546218	5546218	1	-	rep3	none	.
4	8580752	8580752	1	+	rep1	none	.
4	8580753	8580753	1	+	rep4	none	.
4	10690001	10690001	1	+	rep2	none	.
4	10690002	10690002	1	+	rep1	none	.
4	13625088	13625088	2	+	rep3	BOD1L1	-
4	13625088	13625088	1	+	rep4	BOD1L1	-
4	13625088	13625088	2	+	rep5	BOD1L1	-
4	13625088	13625088	1	+	rep6	BOD1L1	-
4	13787170	13787170	1	+	rep5	AK091889	+
4	14001077	14001077	2	+	rep1	none	.
4	14001077	14001077	2	+	rep2	none	.
4	14001077	14001077	4	+	rep3	none	.
4	14001077	14001077	5	+	rep6	none	.
4	16797772	16797772	1	-	rep2	none	.
4	16797772	16797772	1	-	rep3	none	.
4	16797772	16797772	1	-	rep5	none	.
4	17465710	17465710	1	-	rep1	QDPR	-
4	19390570	19390570	1	+	rep2	none	.
4	24322587	24322587	1	-	rep1	none	.
4	24903244	24903244	1	-	rep4	none	.
4	24903244	24903244	1	-	rep6	none	.
4	25418957	25418957	1	-	rep1	none	.
4	29069396	29069396	1	-	rep1	none	.
4	29069396	29069396	1	-	rep2	none	.
4	29069396	29069396	1	-	rep3	none	.
4	29069396	29069396	1	-	rep5	none	.
4	29069396	29069396	2	-	rep6	none	.
4	33874699	33874699	1	+	rep6	none	.
4	38526980	38526980	2	+	rep1	none	.
4	38526980	38526980	3	+	rep2	none	.
4	38526980	38526980	2	+	rep4	none	.
4	38526980	38526980	1	+	rep6	none	.
4	38526981	38526981	2	+	rep1	none	.
4	38526981	38526981	1	+	rep3	none	.
4	39317261	39317261	2	-	rep1	RFC1	-
4	39317261	39317261	1	-	rep2	RFC1	-
4	39317261	39317261	1	-	rep4	RFC1	-
4	40231694	40231694	1	+	rep1	none	.
4	40651336	40651336	4	-	rep1	none	.
4	40651336	40651336	1	-	rep5	none	.
4	44776129	44776129	1	-	rep6	none	.
4	47011673	47011673	2	-	rep2	none	.
4	48762728	48762728	1	+	rep6	none	.
4	52727751	52727751	1	+	rep4	DCUN1D4	+
4	52727752	52727752	11	+	rep4	DCUN1D4	+
4	52727753	52727753	82	+	rep4	DCUN1D4	+
4	52727754	52727754	39	+	rep4	DCUN1D4	+
4	52727755	52727755	3	+	rep4	DCUN1D4	+
4	52727756	52727756	1	+	rep4	DCUN1D4	+
4	52727757	52727757	4	+	rep4	DCUN1D4	+
4	52727759	52727759	2	+	rep4	DCUN1D4	+
4	52727760	52727760	1	+	rep4	DCUN1D4	+
4	52727761	52727761	3	+	rep4	DCUN1D4	+
4	52727763	52727763	2	+	rep4	DCUN1D4	+
4	52727764	52727764	3	+	rep4	DCUN1D4	+
4	52727767	52727767	1	+	rep4	DCUN1D4	+
4	52727768	52727768	1	+	rep4	DCUN1D4	+
4	52727779	52727779	1	+	rep4	DCUN1D4	+
4	52727780	52727780	1	+	rep4	DCUN1D4	+
4	52727781	52727781	2	+	rep4	DCUN1D4	+
4	52727784	52727784	1	+	rep4	DCUN1D4	+
4	52727785	52727785	2	+	rep4	DCUN1D4	+
4	52727788	52727788	1	+	rep4	DCUN1D4	+
4	52727799	52727799	3	+	rep4	DCUN1D4	+
4	52727810	52727810	1	+	rep4	DCUN1D4	+
4	52727812	52727812	6	+	rep4	DCUN1D4	+
4	52727823	52727823	3	+	rep4	DCUN1D4	+
4	52727834	52727834	2	+	rep4	DCUN1D4	+
4	52727845	52727845	1	+	rep4	DCUN1D4	+
4	52727846	52727846	4	+	rep4	DCUN1D4	+
4	52727848	52727848	2	+	rep4	DCUN1D4	+
4	52727849	52727849	3	+	rep4	DCUN1D4	+
4	52727851	52727851	1	+	rep4	DCUN1D4	+
4	54016931	54016931	1	+	rep1	SCFD2	-
4	57783124	57783124	1	-	rep6	none	.
4	61037869	61037869	1	-	rep6	none	.
4	65310104	65310104	1	+	rep1	none	.
4	68221129	68221129	1	-	rep1	none	.
4	73818733	73818733	1	-	rep4	none	.
4	73818733	73818733	1	-	rep6	none	.
4	77674310	77674310	2	+	rep1	none	.
4	78372708	78372708	1	-	rep3	none	.
4	83883292	83883292	1	-	rep1	LIN54	-
4	85409372	85409372	1	-	rep6	none	.
4	88707757	88707757	1	+	rep1	none	.
4	91097597	91097597	1	+	rep4	CCSER1	+
4	92824366	92824366	1	-	rep5	none	.
4	92881534	92881534	1	-	rep2	none	.
4	92881534	92881534	1	-	rep3	none	.
4	99971380	99971380	1	+	rep4	METAP1	+
4	99971380	99971380	3	+	rep5	METAP1	+
4	99971380	99971380	2	+	rep6	METAP1	+
4	100899188	100899188	1	-	rep2	none	.
4	100899188	100899188	1	-	rep4	none	.
4	103440020	103440020	1	+	rep3	NFKB1	+
4	104788639	104788639	1	+	rep2	none	.
4	104788692	104788692	1	+	rep6	none	.
4	108518638	108518638	1	+	rep6	none	.
4	108642836	108642836	1	-	rep1	none	.
4	108642836	108642836	3	-	rep2	none	.
4	108642836	108642836	3	-	rep4	none	.
4	108642836	108642836	1	-	rep6	none	.
4	112336624	112336624	1	+	rep4	none	.
4	124742292	124742292	1	+	rep1	none	.
4	129323862	129323862	1	+	rep2	none	.
4	130242694	130242694	1	-	rep4	none	.
4	130415097	130415097	1	+	rep5	none	.
4	132240550	132240550	1	+	rep1	none	.
4	140638448	140638448	1	-	rep5	MAML3	-
4	141557225	141557225	1	+	rep3	TBC1D9	-
4	142045204	142045204	1	-	rep1	RNF150	-
4	142045204	142045204	1	-	rep6	RNF150	-
4	142359677	142359677	2	+	rep1	none	.
4	142359677	142359677	2	+	rep2	none	.
4	142359677	142359677	5	+	rep4	none	.
4	142359677	142359677	1	+	rep6	none	.
4	142359678	142359678	1	+	rep4	none	.
4	142456928	142456928	1	-	rep1	none	.
4	143438715	143438715	1	-	rep2	none	.
4	146410897	146410897	1	+	rep4	SMAD1	+
4	146410897	146410897	1	+	rep5	SMAD1	+
4	147948787	147948787	1	-	rep1	none	.
4	147948787	147948787	3	-	rep3	none	.
4	148980902	148980902	3	-	rep1	none	.
4	148980902	148980902	3	-	rep2	none	.
4	148980902	148980902	2	-	rep3	none	.
4	148980902	148980902	2	-	rep5	none	.
4	148980902	148980902	1	-	rep6	none	.
4	150707357	150707357	1	-	rep1	BC031092	-
4	150707357	150707357	1	-	rep4	BC031092	-
4	152425229	152425229	3	-	rep1	FAM160A1	+
4	152425229	152425229	4	-	rep2	FAM160A1	+
4	152425229	152425229	2	-	rep4	FAM160A1	+
4	152425229	152425229	2	-	rep5	FAM160A1	+
4	152425229	152425229	5	-	rep6	FAM160A1	+
4	153082549	153082549	1	-	rep6	none	.
4	154083819	154083819	1	-	rep1	none	.
4	155711942	155711942	1	-	rep5	RBM46	+
4	158478524	158478524	1	-	rep1	none	.
4	160145888	160145888	1	+	rep1	none	.
4	164463923	164463923	1	+	rep5	44986	-
4	164463923	164463923	1	+	rep6	44986	-
4	165184088	165184088	1	+	rep6	none	.
4	166471546	166471546	1	+	rep6	none	.
4	169774614	169774614	1	+	rep4	PALLD	+
4	172716356	172716356	1	-	rep1	none	.
4	173640329	173640329	1	-	rep3	GALNTL6	+
4	173640329	173640329	1	-	rep5	GALNTL6	+
4	177449603	177449603	1	+	rep4	none	.
4	177449603	177449603	1	+	rep5	none	.
4	180571032	180571032	1	-	rep5	none	.
4	183554508	183554508	1	-	rep5	none	.
4	183920927	183920927	4	-	rep1	none	.
4	183920927	183920927	2	-	rep2	none	.
4	183920927	183920927	5	-	rep3	none	.
4	183920927	183920927	3	-	rep4	none	.
4	183920927	183920927	6	-	rep5	none	.
4	183920927	183920927	2	-	rep6	none	.
4	185822786	185822786	1	+	rep5	none	.
4	185828935	185828935	1	+	rep2	none	.
4	186147438	186147438	2	+	rep6	SNX25	+
4	188970534	188970534	1	+	rep3	none	.
4	188970534	188970534	1	+	rep6	none	.
4	189227605	189227605	1	+	rep1	none	.
4	189317041	189317041	1	-	rep1	none	.
4	190092342	190092342	1	+	rep2	none	.
5	266338	266338	1	+	rep6	none	.
5	2568406	2568406	1	+	rep6	none	.
5	2585062	2585062	1	+	rep1	none	.
5	2889859	2889859	1	+	rep1	none	.
5	3487720	3487720	1	-	rep4	LOC285577	-
5	3898122	3898122	1	-	rep3	none	.
5	4375574	4375574	1	-	rep1	none	.
5	4375574	4375574	2	-	rep3	none	.
5	4375574	4375574	2	-	rep5	none	.
5	4375574	4375574	4	-	rep6	none	.
5	9215467	9215467	1	+	rep6	SEMA5A	-
5	9295023	9295023	1	-	rep2	SEMA5A	-
5	9295023	9295023	1	-	rep4	SEMA5A	-
5	9295023	9295023	2	-	rep5	SEMA5A	-
5	9295023	9295023	1	-	rep6	SEMA5A	-
5	9522330	9522330	1	+	rep2	SEMA5A	-
5	16817102	16817102	1	+	rep4	none	.
5	17758209	17758209	1	+	rep3	none	.
5	21480573	21480573	1	+	rep3	GUSBP1	+
5	28382643	28382643	2	-	rep6	none	.
5	36518255	36518255	1	-	rep2	none	.
5	36518255	36518255	2	-	rep5	none	.
5	37397027	37397027	1	+	rep5	WDR70	+
5	37844161	37844161	6	-	rep1	GDNF-AS1	+
5	37844161	37844161	3	-	rep2	GDNF-AS1	+
5	37844161	37844161	4	-	rep3	GDNF-AS1	+
5	37844161	37844161	4	-	rep4	GDNF-AS1	+
5	37844161	37844161	1	-	rep5	GDNF-AS1	+
5	37844161	37844161	2	-	rep6	GDNF-AS1	+
5	49510136	49510136	1	-	rep6	none	.
5	49650770	49650770	1	-	rep1	none	.
5	49650770	49650770	2	-	rep2	none	.
5	49650770	49650770	2	-	rep4	none	.
5	49650770	49650770	2	-	rep5	none	.
5	51712057	51712057	1	-	rep2	none	.
5	52176841	52176841	1	+	rep4	ITGA1	+
5	52176896	52176896	1	+	rep1	ITGA1	+
5	52583644	52583644	1	+	rep5	none	.
5	55210940	55210940	1	+	rep3	none	.
5	60128318	60128318	1	-	rep2	none	.
5	61182342	61182342	1	-	rep2	none	.
5	62238868	62238868	1	+	rep1	none	.
5	62238868	62238868	1	+	rep2	none	.
5	62238868	62238868	3	+	rep3	none	.
5	62238868	62238868	2	+	rep4	none	.
5	62238868	62238868	4	+	rep5	none	.
5	62238868	62238868	4	+	rep6	none	.
5	63392074	63392074	1	+	rep3	none	.
5	63392074	63392074	1	+	rep5	none	.
5	63754819	63754819	1	-	rep1	none	.
5	63754819	63754819	1	-	rep3	none	.
5	67663126	67663126	1	+	rep6	none	.
5	68601360	68601360	1	-	rep2	CCDC125	-
5	68601360	68601360	2	-	rep3	CCDC125	-
5	71964028	71964028	1	+	rep1	none	.
5	73091774	73091774	1	+	rep5	ARHGEF28	+
5	75770250	75770250	1	-	rep2	IQGAP2	+
5	76685682	76685682	1	+	rep2	PDE8B	+
5	78341660	78341660	1	+	rep4	DMGDH	-
5	78341660	78341660	1	+	rep5	DMGDH	-
5	78606964	78606964	1	-	rep6	JMY	+
5	81896185	81896185	1	-	rep6	none	.
5	85802781	85802781	1	-	rep1	none	.
5	95009003	95009003	1	+	rep6	SPATA9	-
5	95009004	95009004	1	+	rep1	SPATA9	-
5	95009005	95009005	1	+	rep3	SPATA9	-
5	95009005	95009005	1	+	rep6	SPATA9	-
5	98513802	98513802	1	+	rep6	none	.
5	103764175	103764175	1	+	rep4	none	.
5	103764176	103764176	1	+	rep2	none	.
5	103764209	103764209	1	+	rep6	none	.
5	103764226	103764226	1	+	rep1	none	.
5	103764250	103764250	1	+	rep1	none	.
5	105403668	105403668	2	-	rep1	none	.
5	105403668	105403668	1	-	rep2	none	.
5	105403668	105403668	1	-	rep3	none	.
5	111737706	111737706	1	-	rep2	none	.
5	114265451	114265451	1	-	rep1	none	.
5	119012947	119012947	1	+	rep5	none	.
5	119013022	119013022	1	+	rep1	none	.
5	120503349	120503349	1	-	rep5	none	.
5	125251493	125251493	1	-	rep2	none	.
5	126053993	126053993	1	-	rep1	none	.
5	126053993	126053993	1	-	rep4	none	.
5	126748406	126748406	1	+	rep1	MEGF10	+
5	127868594	127868594	2	-	rep1	FBN2	-
5	130587475	130587475	1	+	rep3	none	.
5	130965082	130965082	2	+	rep1	none	.
5	132108715	132108715	1	+	rep6	45177	-
5	136532283	136532283	1	-	rep1	SPOCK1	-
5	136681922	136681922	1	+	rep3	SPOCK1	-
5	136869114	136869114	1	-	rep4	none	.
5	144407716	144407716	1	-	rep6	none	.
5	145966688	145966688	1	-	rep6	none	.
5	147763531	147763531	1	-	rep5	FBXO38	+
5	150078613	150078613	1	+	rep3	none	.
5	150410759	150410759	2	-	rep2	TNIP1	-
5	152218984	152218984	1	+	rep3	AK123816	-
5	153262698	153262698	1	-	rep4	none	.
5	156144803	156144803	1	-	rep3	none	.
5	156144803	156144803	1	-	rep5	none	.
5	158112406	158112406	1	-	rep5	none	.
5	159310642	159310642	1	-	rep1	none	.
5	159312112	159312112	1	-	rep1	none	.
5	159312113	159312113	2	-	rep1	none	.
5	159312113	159312113	2	-	rep2	none	.
5	159312113	159312113	1	-	rep3	none	.
5	159312113	159312113	2	-	rep5	none	.
5	159312113	159312113	2	-	rep6	none	.
5	159654465	159654465	1	+	rep1	FABP6	+
5	165591510	165591510	1	-	rep5	none	.
5	167678948	167678948	1	-	rep1	none	.
5	167678948	167678948	1	-	rep2	none	.
5	167678948	167678948	1	-	rep5	none	.
5	172685381	172685381	1	+	rep1	none	.
5	174159160	174159160	1	-	rep3	none	.
5	174159160	174159160	1	-	rep5	none	.
5	174189324	174189324	1	-	rep2	none	.
5	175824606	175824606	1	-	rep4	CLTB	-
5	180548609	180548609	1	+	rep2	none	.
6	3295375	3295375	1	+	rep2	SLC22A23	-
6	3295375	3295375	1	+	rep3	SLC22A23	-
6	3295375	3295375	1	+	rep5	SLC22A23	-
6	7208358	7208358	1	-	rep1	RREB1	+
6	7208358	7208358	1	-	rep2	RREB1	+
6	7208358	7208358	1	-	rep5	RREB1	+
6	7208358	7208358	1	-	rep6	RREB1	+
6	7961723	7961723	1	-	rep4	BLOC1S5-TXNDC5	-
6	7961723	7961723	1	-	rep5	BLOC1S5-TXNDC5	-
6	7961723	7961723	2	-	rep6	BLOC1S5-TXNDC5	-
6	9224938	9224938	4	+	rep1	none	.
6	9224938	9224938	1	+	rep3	none	.
6	9224938	9224938	2	+	rep4	none	.
6	9224938	9224938	2	+	rep6	none	.
6	12873509	12873509	1	-	rep1	PHACTR1	+
6	12873509	12873509	1	-	rep2	PHACTR1	+
6	16889302	16889302	1	-	rep2	none	.
6	17090563	17090563	1	+	rep6	none	.
6	20353575	20353575	1	-	rep1	none	.
6	20353575	20353575	2	-	rep2	none	.
6	20353575	20353575	4	-	rep4	none	.
6	20353575	20353575	2	-	rep5	none	.
6	20353575	20353575	1	-	rep6	none	.
6	21036861	21036861	1	+	rep6	none	.
6	23964481	23964481	1	+	rep4	none	.
6	23964481	23964481	1	+	rep6	none	.
6	24625208	24625208	1	+	rep1	none	.
6	25388341	25388341	1	+	rep2	LRRC16A	+
6	25815781	25815781	1	-	rep4	SLC17A1	-
6	26370546	26370546	1	-	rep6	BTN3A2	+
6	26726305	26726305	1	-	rep5	none	.
6	30676199	30676199	1	+	rep1	MDC1	-
6	30876295	30876295	1	+	rep6	GTF2H4	+
6	33007981	33007981	1	-	rep2	none	.
6	37067504	37067504	1	+	rep1	none	.
6	37067504	37067504	1	+	rep4	none	.
6	40253945	40253945	3	-	rep1	none	.
6	40253945	40253945	1	-	rep2	none	.
6	40253945	40253945	1	-	rep3	none	.
6	40253945	40253945	1	-	rep4	none	.
6	40253945	40253945	1	-	rep5	none	.
6	40253945	40253945	1	-	rep6	none	.
6	40990990	40990990	1	-	rep4	none	.
6	41553618	41553618	1	-	rep1	FOXP4	+
6	42478575	42478575	1	-	rep4	none	.
6	44566939	44566939	1	+	rep2	none	.
6	45771047	45771047	1	-	rep4	none	.
6	51968887	51968887	2	-	rep1	none	.
6	51968887	51968887	2	-	rep2	none	.
6	51968887	51968887	2	-	rep3	none	.
6	51968887	51968887	1	-	rep5	none	.
6	52297662	52297662	1	+	rep4	EFHC1	+
6	54900231	54900231	1	-	rep1	none	.
6	55274283	55274283	1	+	rep1	none	.
6	55399358	55399358	1	-	rep4	HMGCLL1	-
6	55399358	55399358	1	-	rep5	HMGCLL1	-
6	57753132	57753132	1	-	rep1	none	.
6	58144489	58144489	1	+	rep5	none	.
6	64177320	64177320	1	-	rep3	none	.
6	68581718	68581718	1	+	rep5	none	.
6	69456015	69456015	1	-	rep1	BAI3	+
6	69456015	69456015	1	-	rep4	BAI3	+
6	78770865	78770865	1	-	rep3	none	.
6	81658525	81658525	3	-	rep3	none	.
6	81658525	81658525	1	-	rep4	none	.
6	81658525	81658525	2	-	rep6	none	.
6	83999640	83999640	1	+	rep6	ME1	-
6	85615160	85615160	1	-	rep3	none	.
6	86106883	86106883	2	+	rep1	none	.
6	86106883	86106883	1	+	rep6	none	.
6	86106884	86106884	1	+	rep1	none	.
6	86392383	86392383	1	-	rep5	none	.
6	88491470	88491470	1	+	rep2	none	.
6	90118728	90118728	1	-	rep4	RRAGD	-
6	91338243	91338243	1	-	rep1	none	.
6	91338243	91338243	2	-	rep2	none	.
6	91338243	91338243	3	-	rep3	none	.
6	91338243	91338243	1	-	rep5	none	.
6	91338243	91338243	1	-	rep6	none	.
6	94958589	94958589	1	-	rep5	none	.
6	96978644	96978644	1	-	rep1	UFL1	+
6	99544352	99544352	1	-	rep4	none	.
6	104213944	104213944	1	+	rep2	none	.
6	104213945	104213945	1	+	rep2	none	.
6	104213945	104213945	1	+	rep6	none	.
6	105173655	105173655	1	-	rep6	none	.
6	105605073	105605073	1	-	rep3	BVES-AS1	+
6	105654311	105654311	2	-	rep1	none	.
6	105654311	105654311	2	-	rep2	none	.
6	105654311	105654311	5	-	rep5	none	.
6	105654311	105654311	1	-	rep6	none	.
6	107868004	107868004	1	-	rep3	SOBP	+
6	109028041	109028041	1	+	rep6	none	.
6	111343018	111343018	1	-	rep1	RPF2	+
6	117680308	117680308	1	-	rep3	ROS1	-
6	117680308	117680308	1	-	rep3	GOPC	-
6	119041604	119041604	1	-	rep6	none	.
6	119916217	119916217	1	-	rep2	none	.
6	119916217	119916217	1	-	rep4	none	.
6	119916217	119916217	1	-	rep5	none	.
6	120150466	120150466	2	+	rep3	none	.
6	120150466	120150466	2	+	rep4	none	.
6	120150467	120150467	1	+	rep5	none	.
6	120150536	120150536	1	+	rep3	none	.
6	121365884	121365884	1	-	rep6	none	.
6	121868865	121868865	1	-	rep4	none	.
6	121868865	121868865	1	-	rep6	none	.
6	125485610	125485610	1	+	rep2	TPD52L1	+
6	125485610	125485610	1	+	rep6	TPD52L1	+
6	125485673	125485673	1	+	rep6	TPD52L1	+
6	126190947	126190947	1	-	rep3	NCOA7	+
6	131545703	131545703	1	-	rep5	AKAP7	+
6	136097169	136097169	2	+	rep1	none	.
6	136097169	136097169	1	+	rep2	none	.
6	136097169	136097169	1	+	rep4	none	.
6	136097169	136097169	2	+	rep5	none	.
6	136097169	136097169	2	+	rep6	none	.
6	136097170	136097170	15	+	rep1	none	.
6	136097170	136097170	14	+	rep2	none	.
6	136097170	136097170	12	+	rep3	none	.
6	136097170	136097170	13	+	rep4	none	.
6	136097170	136097170	9	+	rep5	none	.
6	136097170	136097170	13	+	rep6	none	.
6	136097171	136097171	1	+	rep4	none	.
6	136097172	136097172	1	+	rep1	none	.
[truncated: 619 more rows]

## Sheet: 2A BulkRNAseq_All_reps_Htseq 
gene_id	Replicate1	Replicate2	Replicate3	Replicate4	Replicate5	Replicate6
A1BG	248	361	192	313	256	370
A1BG-AS1	75	53	31	70	69	86
A1CF	0	3	0	1	1	0
A2M	0	0	0	0	0	0
A2M-AS1	0	0	0	0	0	0
A2ML1	5	0	4	0	0	0
A2MP1	0	0	0	0	0	0
A3GALT2	0	0	0	0	0	1
A4GALT	28	6	7	39	3	3
A4GNT	0	0	0	0	0	0
AA06	0	0	0	0	0	0
AAAS	745	744	359	960	970	973
AACS	1562	1444	653	1564	1517	1344
AACSP1	0	0	0	0	0	0
AADAC	0	0	0	0	0	0
AADACL2	0	0	0	0	0	0
AADACL2-AS1	0	0	0	0	0	0
AADACL3	0	0	0	0	0	0
AADACL4	0	1	0	0	0	0
AADACP1	0	0	0	0	0	0
AADAT	0	0	0	0	0	0
AAGAB	1324	1537	688	1590	1187	1515
AAK1	5365	3955	2361	5216	5120	5535
AAMDC	100	142	31	138	117	88
AAMP	1504	1565	826	1894	1732	1945
AANAT	8	0	4	2	2	7
AAR2	1258	1568	768	1619	1831	1488
AARD	106	10	26	42	71	75
AARS1	4471	6317	2850	5414	6456	6303
AARS2	646	741	338	874	743	838
AARSD1	0	0	0	0	0	0
AASDH	260	261	130	223	260	255
AASDHPPT	1040	1050	404	961	948	986
AASS	218	103	49	85	86	32
AATBC	33	32	23	31	29	44
AATF	2	2	2	1	3	2
AATK	70	23	27	34	75	160
ABALON	36	37	15	57	24	39
ABAT	1195	1148	438	1417	800	856
ABCA1	8	1	0	15	7	5
ABCA10	57	24	12	33	34	28
ABCA11P	53	68	31	64	62	49
ABCA12	1	0	0	2	0	0
ABCA13	0	0	0	0	0	0
ABCA17P	6	14	8	5	16	25
ABCA2	3272	8147	2124	5606	3695	5036
ABCA3	741	1000	414	1022	801	990
ABCA4	0	0	0	0	0	0
ABCA5	640	462	257	553	606	639
ABCA6	6	4	2	10	11	4
ABCA7	3610	3336	1905	4385	3645	3744
ABCA8	0	0	0	0	0	0
ABCA9	5	0	0	3	0	4
ABCA9-AS1	0	0	0	0	0	0
ABCB1	25	1	7	9	2	4
ABCB10	1042	1048	469	996	958	1086
ABCB11	0	0	0	0	0	0
ABCB4	2	0	0	0	0	0
ABCB5	0	0	0	0	0	0
ABCB6	1077	723	437	1863	1221	1250
ABCB7	515	526	197	473	515	577
ABCB8	1094	1225	564	1483	1031	1314
ABCB9	127	171	72	172	193	188
ABCC1	212	135	121	182	226	225
ABCC10	1370	1071	627	1437	1273	1601
ABCC11	0	0	0	1	0	0
ABCC12	0	0	0	0	0	0
ABCC13	0	0	1	2	0	0
ABCC2	18	15	20	30	40	59
ABCC3	0	0	0	0	2	0
ABCC4	3429	1633	978	2725	1525	1536
ABCC5	934	740	448	1121	775	1101
ABCC5-AS1	0	0	0	0	0	0
ABCC6	0	0	0	0	2	0
ABCC6P1	0	0	0	0	0	0
ABCC6P2	0	0	0	0	0	0
ABCC8	279	178	271	377	663	1038
ABCC9	2	1	5	11	1	8
ABCD1	146	194	105	184	189	314
ABCD2	686	656	285	704	823	846
ABCD3	709	1108	375	743	515	734
ABCD4	839	819	492	1090	866	1006
ABCE1	1625	1442	709	1316	1761	1722
ABCF1	7	16	32	8	1	3
ABCF2	400	469	210	499	581	529
ABCF2-H2BE1	1	0	1	3	0	2
ABCF3	1390	1801	914	1977	1806	1707
ABCG1	2879	2073	1438	4101	3652	2110
ABCG2	97	22	31	26	46	47
ABCG4	4	2	0	4	1	2
ABCG5	0	0	0	0	0	0
ABCG8	2	0	1	0	0	5
ABHD1	10	17	7	16	19	19
ABHD10	584	743	250	641	710	657
ABHD11	272	288	147	355	310	379
ABHD11-AS1	40	35	17	26	30	21
ABHD12	1015	1138	531	1274	977	987
ABHD12B	0	0	0	0	0	0
ABHD13	858	942	337	755	727	840
ABHD14A	286	397	276	420	556	438
ABHD14A-ACY1	0	0	0	0	0	0
ABHD14B	1969	1884	1289	2402	2982	2824
ABHD15	1353	1344	610	1321	1135	1176
ABHD16A	563	727	333	767	627	666
ABHD16B	0	0	0	0	0	0
ABHD17A	516	601	300	750	778	827
ABHD17B	1734	1865	893	1994	1797	1300
ABHD17C	45	21	13	68	23	14
ABHD18	762	534	261	638	759	855
ABHD2	5265	6251	2942	6039	5250	5830
ABHD3	1494	1618	674	1772	1555	1556
ABHD4	1024	1068	498	1311	1011	659
ABHD5	487	603	198	402	355	407
ABHD6	1956	826	713	974	902	882
ABHD8	393	464	153	392	390	427
ABI1	2977	3289	1407	3036	3212	3008
ABI2	1368	1353	608	1506	1246	1655
ABI3	3552	4702	2207	4218	2057	3174
ABI3BP	3	4	2	5	1	2
ABITRAM	325	309	149	354	476	352
ABL1	1010	1132	559	1164	1027	1165
ABL2	560	776	292	644	444	521
ABLIM1	286	112	130	57	427	302
ABLIM2	4	24	11	20	17	23
ABLIM3	0	0	0	0	2	0
ABO	0	1	2	1	0	16
ABR	45	43	18	50	48	27
ABRA	0	0	0	0	0	0
ABRACL	1640	1585	615	1161	1332	1480
ABRAXAS1	200	174	109	216	253	244
ABRAXAS2	754	725	349	715	731	832
ABT1	1081	1389	681	1601	1464	1345
ABTB1	1134	909	567	1454	1465	1353
ABTB2	308	71	58	84	140	102
ACAA1	1985	1942	863	2241	1777	1791
ACAA2	2644	2913	1280	2967	2884	2609
ACACA	9	22	5	8	6	14
ACACB	489	576	290	392	841	704
ACAD10	570	586	287	690	634	616
ACAD11	0	0	0	0	0	0
ACAD8	908	923	536	1028	1229	1351
ACAD9	904	985	412	1035	959	1037
ACADL	0	0	0	0	0	0
ACADM	932	887	363	718	849	1050
ACADS	444	584	255	580	486	745
ACADSB	1060	1103	565	1181	1160	1135
ACADVL	15521	16497	8162	19613	14178	16561
ACAN	13	7	7	15	6	32
ACAP1	9090	9248	4717	11001	9891	11084
ACAP2	2564	2256	1089	2561	2637	2663
ACAP3	1086	1088	477	1170	859	1227
ACAT1	1115	1079	372	942	1031	922
ACAT2	582	787	256	518	547	554
ACBD3	915	1001	419	940	988	1112
ACBD3-AS1	2	5	3	0	0	7
ACBD4	533	459	265	422	600	709
ACBD5	1013	960	429	1070	903	906
ACBD6	821	901	376	883	900	763
ACBD7	28	2	2	31	12	16
ACBD7-DCLRE1CP1	0	0	0	0	0	0
ACCS	153	58	28	42	170	200
ACCSL	0	1	0	2	0	0
ACD	486	670	355	771	669	740
ACE	7	9	12	22	2	6
ACE2	0	0	0	0	0	0
ACER1	0	4	4	0	0	4
ACER2	150	68	44	121	113	85
ACER3	1032	1147	386	963	477	875
ACHE	25	23	11	39	43	13
ACIN1	5385	5327	2441	6131	5392	6403
ACKR1	0	0	0	0	0	0
ACKR2	3	4	1	1	6	6
ACKR3	8	0	5	0	5	10
ACKR4	7	5	1	12	1	1
ACLY	8879	8650	4252	9483	8426	8978
ACMSD	2	1	0	3	0	0
ACO1	441	661	280	718	400	493
ACO2	2207	2530	1100	2684	2322	2359
ACOD1	0	0	0	0	0	0
ACOT1	14	10	5	24	23	24
ACOT11	17	30	8	24	22	26
ACOT12	5	1	0	7	1	1
ACOT13	431	423	180	354	383	416
ACOT2	279	253	162	282	328	331
ACOT4	53	154	53	63	70	80
ACOT6	0	0	0	0	0	0
ACOT7	1236	1394	478	1346	727	969
ACOT8	379	364	187	467	466	395
ACOT9	669	845	368	948	794	918
ACOX1	2703	2460	1323	2507	2431	3505
ACOX2	0	0	0	0	0	0
ACOX3	338	474	191	510	403	454
ACOXL	2	2	0	3	6	4
ACOXL-AS1	0	0	0	0	4	0
ACP1	1814	1719	846	1912	1672	1776
ACP2	1279	1158	674	1493	1120	1125
ACP3	0	0	0	0	0	0
ACP4	4	3	0	6	5	4
ACP5	5580	1606	1744	4373	3174	3743
ACP6	224	125	110	204	230	337
ACP7	0	0	0	0	0	0
ACR	0	0	0	0	0	0
ACRBP	17	8	2	13	9	23
ACRV1	2	5	0	1	0	4
ACSBG1	11	1	2	7	3	12
ACSBG2	11	9	5	8	1	7
ACSF2	233	194	95	280	219	258
ACSF3	464	554	233	589	582	597
ACSL1	2461	2265	1011	3048	2496	1930
ACSL3	785	855	376	849	897	1027
ACSL4	6976	5019	2282	5271	4694	5713
ACSL5	2327	2226	1043	2489	1955	2298
ACSL6	28	134	35	103	139	136
ACSM1	2	2	0	3	0	0
ACSM2A	0	2	0	0	0	0
ACSM2B	0	0	1	6	5	0
ACSM3	61	33	20	62	48	63
ACSM4	0	0	0	0	0	0
ACSM5	0	0	0	3	0	0
ACSM6	0	0	0	0	0	0
ACSS1	779	635	345	782	831	1077
ACSS2	854	903	455	1183	1030	1265
ACSS3	0	0	0	0	0	1
ACTA1	14	22	11	10	20	15
ACTA2	292	328	149	383	275	376
ACTA2-AS1	13	4	1	7	6	3
ACTB	145400	202469	83081	167484	155222	169156
ACTBL2	0	0	0	0	0	0
ACTC1	0	0	0	1	0	1
ACTE1P	0	0	0	0	0	0
ACTG1	72085	93083	41359	80145	76090	76337
ACTG1P17	0	5	2	9	9	12
ACTG1P20	54	68	34	102	76	87
ACTG1P25	0	1	1	0	0	1
ACTG1P4	5	3	1	6	1	12
ACTG2	4	2	0	2	0	0
ACTL10	127	92	84	118	223	119
ACTL6A	911	1183	459	895	1038	1215
ACTL6B	0	0	0	0	0	2
ACTL7A	0	0	0	0	0	0
ACTL7B	2	2	0	0	1	0
ACTL8	0	0	0	0	0	0
ACTL9	4	0	2	9	0	1
ACTN1	3904	2330	1318	3105	2963	4673
ACTN1-AS1	0	0	0	0	0	0
ACTN2	3	3	1	0	2	0
ACTN3	9	9	3	14	3	10
ACTN4	18216	22157	10155	24370	19066	19467
ACTR10	1353	1502	728	1506	1356	1426
ACTR1A	3609	3709	1686	4114	3409	3527
ACTR1B	2728	2733	1328	3547	2848	3040
ACTR2	11191	12152	5017	10075	10403	12116
ACTR3	11900	15129	5649	11810	10870	12405
ACTR3-AS1	19	17	9	17	12	15
ACTR3B	76	122	39	135	100	82
ACTR3BP2	0	0	0	0	0	0
ACTR3BP5	0	0	0	0	0	0
ACTR3C	91	115	64	229	109	163
ACTR5	321	375	163	363	404	450
ACTR6	454	459	217	448	495	512
ACTR8	1397	1694	683	1593	1516	1675
ACTRT1	0	0	0	0	0	0
ACTRT2	0	0	0	0	0	0
ACTRT3	3	3	3	8	7	3
ACVR1	1139	918	559	1300	1291	1194
ACVR1B	108	904	181	385	111	217
ACVR1C	35	21	8	51	22	26
ACVR2A	82	184	92	114	150	319
ACVR2B	216	235	74	147	171	164
ACVR2B-AS1	1	4	4	0	0	0
ACVRL1	0	0	0	0	0	0
ACY1	2	5	1	0	2	6
ACY3	7	13	2	8	7	17
ACYP1	108	124	43	105	64	115
ACYP2	152	129	88	243	202	210
ADA	1202	706	329	904	842	592
ADA2	9095	7760	5904	10889	11190	14996
ADAD1	0	0	0	1	0	0
ADAD2	2	0	0	0	4	2
ADAL	335	242	96	217	290	280
ADAM10	4350	4644	2021	4608	4751	5547
ADAM11	3	6	8	18	30	15
ADAM12	1	0	0	3	5	0
ADAM15	877	887	413	1083	883	847
ADAM17	743	941	415	874	685	784
ADAM18	0	0	0	0	0	0
ADAM19	31902	43748	17457	43556	36472	34135
ADAM2	0	0	0	0	0	0
ADAM20	5	2	0	2	2	8
ADAM20P1	0	1	3	15	6	10
ADAM21	0	0	0	0	0	0
ADAM21P1	0	0	0	0	0	0
ADAM22	90	31	15	31	81	42
ADAM23	5	1	0	0	4	5
ADAM28	3	0	0	4	0	0
ADAM29	0	0	0	3	3	0
ADAM30	0	0	0	0	0	0
ADAM32	0	0	0	0	0	0
ADAM33	0	0	0	0	0	0
ADAM3A	0	0	0	0	0	0
ADAM3B	0	0	0	0	0	0
ADAM5	0	0	0	0	0	0
ADAM6	0	0	0	0	0	0
ADAM7	0	0	0	0	0	0
ADAM8	8350	6953	4629	9844	7471	8838
ADAM9	1100	794	356	1035	668	598
ADAMDEC1	0	2	0	1	0	0
ADAMTS1	1910	1036	801	1824	1899	3611
ADAMTS10	685	1092	361	468	645	814
ADAMTS12	0	0	0	0	0	0
ADAMTS13	39	41	22	25	33	42
ADAMTS14	3	4	0	2	0	0
ADAMTS15	0	1	0	3	3	4
ADAMTS16	0	1	0	0	0	1
ADAMTS17	0	0	0	0	0	0
ADAMTS18	0	0	0	0	0	0
ADAMTS19	0	0	0	0	0	0
ADAMTS19-AS1	0	0	0	0	0	0
ADAMTS2	0	0	0	0	0	0
ADAMTS20	0	0	0	0	0	0
ADAMTS3	0	0	0	0	0	0
ADAMTS4	1	3	1	1	2	6
ADAMTS5	1	0	0	0	0	0
ADAMTS6	20	18	18	31	14	25
ADAMTS7	333	278	169	184	202	505
ADAMTS7P1	10	6	3	9	3	16
ADAMTS8	8	1	2	1	5	6
ADAMTS9	0	5	0	0	0	0
ADAMTS9-AS1	0	0	0	0	0	0
ADAMTS9-AS2	0	0	0	0	0	0
ADAMTSL1	0	0	0	0	0	0
ADAMTSL2	0	0	0	0	0	0
ADAMTSL3	0	0	0	0	0	0
ADAMTSL4	190	134	86	255	189	251
ADAMTSL4-AS1	22	27	6	20	10	26
ADAMTSL5	326	285	186	404	360	543
ADAP1	1017	1641	616	1964	1300	1507
ADAP2	4	2	3	6	0	0
ADAR	19028	18200	7971	17486	17644	17591
ADARB1	3166	4265	2098	4761	4077	4294
ADARB2	2	1	1	0	1	2
ADARB2-AS1	0	0	0	0	0	0
ADAT1	835	844	372	901	929	864
ADAT2	638	302	195	541	486	684
ADAT3	71	118	58	94	111	93
ADCK1	62	50	33	45	32	40
ADCK2	632	617	283	581	672	644
ADCK5	471	432	268	611	460	535
ADCY1	2793	3985	809	3194	3127	2191
ADCY10	3	0	1	0	0	4
ADCY10P1	68	70	30	75	93	133
ADCY2	0	0	0	0	0	0
ADCY3	2576	2376	1166	3747	1915	2741
ADCY4	146	100	90	252	238	277
ADCY5	9	6	3	12	11	13
ADCY6	243	435	132	235	197	193
ADCY6-DT	0	0	0	0	0	0
ADCY7	5131	5251	2384	5992	5230	5938
ADCY8	0	0	0	0	0	0
ADCY9	907	880	311	920	718	851
ADCYAP1	0	0	0	0	0	1
ADCYAP1R1	1	0	0	0	0	0
ADD1	8295	8926	4272	10889	8670	8755
ADD2	1	15	4	4	4	17
ADD3	4229	4978	2355	3434	4031	4410
ADD3-AS1	2	1	0	5	4	3
ADGB	0	0	0	0	0	0
ADGRA1	0	0	0	0	0	0
ADGRA1-AS1	0	0	0	0	0	0
ADGRA2	8	8	0	5	11	5
ADGRA3	755	182	210	197	494	382
ADGRB1	34	32	11	25	47	85
ADGRB2	33	146	37	103	13	88
ADGRB3	50	58	56	190	91	139
ADGRD1	20	11	4	1	16	2
ADGRD1-AS1	0	0	0	0	0	0
ADGRE1	195	98	59	47	280	224
ADGRE2	34	59	41	25	28	43
ADGRE3	0	0	0	3	0	0
ADGRE4P	13	1	12	3	45	8
ADGRE5	5311	6412	2798	6961	5590	6896
ADGRF1	0	0	0	0	0	0
ADGRF2	0	0	0	0	0	0
ADGRF3	58	23	15	43	18	67
ADGRF4	0	0	0	0	0	1
ADGRF5	0	0	0	0	0	0
ADGRF5-AS1	0	0	0	0	0	0
ADGRG1	315	2931	936	3709	979	2247
ADGRG2	1564	169	124	321	88	137
ADGRG3	0	7	1	9	4	1
ADGRG4	0	0	0	0	0	0
ADGRG5	30	17	17	52	97	16
ADGRG6	0	0	0	0	0	0
ADGRG7	0	0	0	0	0	0
ADGRL1	805	928	398	870	904	814
ADGRL2	2628	414	583	442	2469	2707
ADGRL3	0	1	0	2	6	3
ADGRL3-AS1	0	0	0	0	0	0
ADGRL4	0	0	2	0	0	0
ADGRV1	9	3	13	51	23	15
ADH1A	0	0	0	0	0	0
ADH1B	0	0	0	0	0	0
ADH1C	0	0	0	0	0	0
ADH4	0	0	1	0	0	0
ADH5	1875	1892	847	1791	1851	1869
ADH6	0	0	0	1	0	0
ADH7	0	0	0	0	0	0
ADHFE1	328	203	183	208	409	622
ADI1	297	229	145	322	358	329
ADIG	0	0	0	0	0	0
ADIPOQ	0	0	0	0	0	0
ADIPOQ-AS1	0	0	0	0	0	0
ADIPOR1	2931	3329	1485	3541	3076	3006
ADIPOR2	2410	2846	1136	2643	2301	2888
ADIRF	0	3	1	5	2	4
ADK	449	540	181	525	449	477
ADM	0	2	0	0	0	2
ADM2	478	882	459	812	1022	877
ADM5	17	5	10	18	19	8
ADNP	3536	3691	1701	4360	4036	4062
ADNP-AS1	15	14	13	23	26	31
ADNP2	1381	1799	765	1841	1953	1910
ADO	1314	1686	710	1949	1948	1473
ADORA1	1	56	0	0	0	0
ADORA2A	8	6	0	14	6	19
ADORA2A-AS1	16	9	13	28	28	61
ADORA2B	77	105	51	52	42	105
ADORA3	19	13	7	4	5	13
ADPGK	2268	2409	1289	2537	2452	2388
ADPGK-AS1	5	13	7	12	17	17
ADPRH	453	649	193	586	517	545
ADPRHL1	20	23	9	34	15	32
ADPRM	148	144	73	182	186	195
ADPRS	758	940	447	1058	917	842
ADRA1A	0	0	0	1	1	0
ADRA1B	1	0	0	5	0	0
ADRA1D	4	3	2	5	6	1
ADRA2A	2	0	0	0	0	0
ADRA2B	0	0	2	14	4	8
ADRA2C	0	0	0	0	0	0
ADRB1	0	0	0	0	0	0
ADRB2	4	12	6	3	0	0
ADRB3	0	0	0	0	0	0
ADRM1	2369	2589	1355	3324	2948	2694
ADSL	1910	1680	893	1833	2158	1933
ADSS1	60	108	54	83	116	105
ADSS2	1796	2023	861	1929	1816	1768
ADTRP	0	0	0	0	2	3
AEBP1	11	6	8	5	3	11
AEBP2	1154	1275	577	1145	1182	1238
AEN	1849	1298	679	1883	1742	1584
AFAP1	1178	1654	731	1553	1317	1063
AFAP1-AS1	11	8	4	12	18	3
AFAP1L1	3	1	0	0	1	4
AFAP1L2	43	40	12	6	39	41
AFDN	2388	3916	1191	2956	2297	1767
AFDN-DT	0	1	0	0	0	1
AFF1	3193	3008	1456	2825	2670	3337
AFF1-AS1	30	18	11	20	22	26
AFF2	14	21	10	9	1	0
AFF3	0	0	0	0	0	0
AFF4	3392	3682	1614	3465	3485	3720
AFG1L	47	47	9	45	44	39
AFG3L1P	494	612	279	733	686	863
AFG3L2	1386	1744	705	1618	1604	1472
AFM	0	0	0	0	0	0
AFMID	222	131	64	163	148	138
AFP	4	1	8	0	0	0
AFTPH	1594	2235	934	2211	1965	2171
AGA	869	864	431	865	1047	1221
AGAP1	7	5	11	6	69	48
AGAP1-IT1	0	0	0	0	0	1
AGAP10P	2	4	2	1	1	8
AGAP11	0	2	2	1	1	0
AGAP12P	112	80	61	73	66	101
AGAP13P	40	6	7	26	10	10
AGAP14P	1	1	0	0	0	3
AGAP2	2126	3879	1514	3566	3118	3034
AGAP2-AS1	2	8	1	10	4	2
AGAP3	1185	1456	607	1514	818	988
AGAP4	14	7	3	6	1	9
AGAP5	46	44	20	52	43	85
AGAP6	8	14	4	10	4	12
AGAP7P	31	18	13	16	28	31
AGAP9	3	0	0	1	0	1
AGBL1	0	0	0	0	0	0
AGBL1-AS1	0	0	0	0	0	0
AGBL2	44	23	14	24	41	43
AGBL3	19	15	4	19	29	10
AGBL4	0	0	0	0	0	0
AGBL4-AS1	0	0	0	0	0	0
AGBL4-IT1	0	0	0	0	0	0
AGBL5	472	530	281	493	615	761
AGBL5-AS1	5	0	1	1	11	1
AGER	52	58	21	109	77	114
AGFG1	2239	2412	1200	2634	2968	2915
AGFG2	1015	1336	604	1172	1120	1282
AGGF1	1207	1386	569	1316	1397	1525
AGK	221	273	79	313	247	266
AGL	733	551	255	496	550	626
AGMAT	133	160	77	188	230	173
AGMO	0	0	0	0	0	0
AGO1	1662	1806	855	1965	1567	2090
AGO2	5426	6713	2744	6752	3384	5731
AGO3	872	812	389	900	791	915
AGO4	1448	1215	648	1549	1420	1538
AGPAT1	29	37	5	30	16	39
AGPAT2	1190	1099	642	1344	1479	1439
AGPAT3	4898	3876	2097	5134	4264	4878
AGPAT4	348	161	111	387	370	255
AGPAT4-IT1	31	1	7	12	19	15
AGPAT5	513	644	191	440	426	544
AGPS	1676	1577	664	1614	1523	1804
AGR2	0	0	0	0	0	0
AGR3	0	0	0	0	0	0
AGRN	1284	604	519	1623	890	1223
AGRP	0	2	0	2	1	3
AGT	0	0	0	0	0	0
AGTPBP1	597	482	227	571	676	643
AGTR1	0	0	0	0	0	0
AGTR2	0	0	0	0	0	0
AGTRAP	881	1609	656	1290	896	1624
AGXT	0	0	0	0	0	0
AGXT2	0	0	0	0	0	0
AHCTF1	984	910	478	1039	1003	1049
AHCTF1P1	285	304	150	321	465	343
AHCY	1076	992	375	1010	944	824
AHCYL1	2046	2021	1012	2542	1966	2331
AHCYL2	1101	807	410	1127	807	923
AHDC1	1759	2113	782	2094	1277	1562
AHI1	1034	1255	610	1782	1286	2065
AHNAK	53576	58702	29982	68272	49646	65649
AHNAK2	0	7	3	6	2	4
AHR	5942	4648	2863	5124	7240	6223
AHRR	2	7	4	5	9	7
AHSA1	1698	1723	689	1871	1335	1590
AHSA2P	2060	1374	910	1841	1893	3227
AHSG	0	0	0	0	0	0
AHSP	0	1	0	0	0	0
AICDA	0	0	0	0	0	0
AIDA	183	152	66	150	136	180
AIF1	1	0	0	0	0	0
AIF1L	9	2	8	4	0	0
AIFM1	1498	1184	518	1387	1146	1027
AIFM2	263	197	82	199	292	138
AIFM3	5	3	1	3	2	0
AIG1	36	48	29	78	16	30
AIM2	121	106	39	81	99	207
AIMP1	1141	1225	554	1078	1108	1207
AIMP2	151	227	68	246	202	205
AIP	3074	3530	1660	3601	3550	3411
AIPL1	0	0	0	0	0	0
AIRE	12	9	7	11	23	70
AIRN	0	0	0	0	0	0
AJAP1	0	0	0	0	0	0
AJM1	238	203	120	302	230	278
AJUBA	115	66	45	169	67	125
AK1	900	706	482	1113	1060	1508
AK2	3219	3120	1494	2954	2998	3447
AK3	1170	1340	610	1266	1031	1217
AK4	752	685	358	602	836	784
AK5	0	0	2	0	4	2
AK6	0	0	0	0	1	0
AK7	2	0	0	0	0	1
AK8	0	0	0	2	0	0
AK9	84	103	56	109	105	132
AKAIN1	4	0	0	0	1	0
AKAP1	1310	1231	681	1470	1725	1367
AKAP10	1037	1172	462	1088	1149	1035
AKAP11	4981	5376	2437	4897	5439	5484
AKAP12	36	0	2	5	3	5
AKAP13	14882	11724	7321	15024	13040	13880
AKAP14	0	0	0	0	6	1
AKAP17A	166	142	68	181	158	137
AKAP3	43	33	11	16	23	19
AKAP4	0	0	0	0	0	0
AKAP5	310	432	150	483	313	312
AKAP6	0	0	0	0	0	0
AKAP7	25	62	23	33	34	53
AKAP8	1353	1442	746	1688	1471	1675
AKAP8L	1962	2092	996	2674	1980	2168
AKAP9	2825	2502	1137	2856	2503	3008
AKIP1	584	555	246	645	381	450
AKIRIN1	2573	2292	1184	2758	2868	2416
AKIRIN2	1449	1315	632	1452	1285	1200
AKNA	15706	19245	8373	18707	18749	17965
AKNAD1	29	1	3	0	6	13
AKR1A1	2111	1897	1013	2466	1852	1705
AKR1B1	1661	2032	927	2028	1834	1607
AKR1B10	0	0	0	0	0	0
AKR1B15	0	1	0	0	0	0
AKR1C1	1	0	0	1	1	0
AKR1C2	1	2	1	0	0	0
AKR1C3	524	114	200	565	631	240
AKR1C4	0	0	3	0	3	0
AKR1C6P	0	0	0	0	0	0
AKR1C8P	1	0	0	2	0	1
AKR1D1	0	0	0	0	0	0
AKR1E2	6	14	3	0	19	0
AKR7A2	610	731	332	704	772	746
AKR7A2P1	12	6	8	13	3	6
AKR7A3	0	6	3	8	0	4
AKR7L	72	99	45	81	97	120
AKT1	4744	6280	2749	6385	5092	5721
AKT1S1	378	425	189	610	450	497
AKT2	3123	3560	1831	4097	3745	3610
AKT3	0	16	2	2	9	1
AKTIP	653	931	371	962	980	1129
ALAD	1473	1355	685	1707	1500	1439
ALAS1	6927	7987	4456	6283	5664	8660
ALAS2	3	3	4	5	5	4
ALB	4	0	15	0	0	0
ALCAM	188	183	99	92	276	88
ALDH16A1	986	794	425	1321	1049	1096
ALDH18A1	1454	1184	561	1224	1123	1347
ALDH1A1	0	0	0	0	0	0
ALDH1A2	0	0	0	0	0	0
ALDH1A3	0	0	0	0	0	0
ALDH1B1	296	341	140	386	413	417
ALDH1L1	0	0	0	0	0	0
ALDH1L1-AS1	0	0	0	0	0	0
ALDH1L1-AS2	0	0	0	0	0	0
ALDH1L2	8	6	0	3	2	5
ALDH2	15	9	2	16	15	9
ALDH3A1	0	0	0	0	0	0
ALDH3A2	1059	911	452	1007	1100	1335
ALDH3B1	0	0	0	1	0	0
ALDH3B2	0	0	0	3	0	0
ALDH4A1	88	92	52	130	74	65
ALDH5A1	82	71	28	27	145	65
ALDH6A1	364	260	135	304	290	255
ALDH7A1	1	0	0	0	1	0
ALDH8A1	16	11	3	27	22	24
ALDH9A1	2220	2179	991	2145	2543	2359
ALDOA	176	144	96	256	191	191
ALDOB	0	1	1	0	0	0
ALDOC	2540	3020	1576	2808	3814	3439
ALG1	457	527	239	517	516	501
ALG10	71	61	54	83	85	100
ALG10B	246	192	87	163	199	234
ALG11	115	184	54	142	179	160
ALG12	856	1022	582	1524	1178	1213
ALG13	577	540	403	571	921	723
ALG14	84	70	55	118	85	100
ALG14-AS1	0	0	0	0	0	0
ALG1L	1	0	0	2	0	1
ALG1L2	0	2	5	4	0	10
ALG1L9P	4	8	2	12	7	16
ALG2	1763	1749	848	1902	2112	1866
ALG3	520	651	261	723	655	716
ALG5	770	910	401	775	837	862
ALG6	220	231	111	252	178	244
ALG8	421	455	250	467	422	470
ALG9	708	666	323	683	801	814
ALK	3	6	3	9	8	1
ALKAL1	0	0	0	0	0	0
ALKAL2	35	4	2	17	6	9
ALKBH1	291	373	169	375	358	356
ALKBH2	84	121	45	124	155	111
ALKBH3	424	398	236	463	558	533
ALKBH3-AS1	4	9	1	8	1	0
ALKBH4	291	334	144	353	318	266
ALKBH5	2348	2643	1220	2841	2650	2414
ALKBH6	579	605	267	625	625	697
ALKBH7	678	742	300	883	944	761
ALKBH8	434	480	208	466	498	571
ALLC	0	0	0	0	0	0
ALMS1	841	942	464	1018	1098	1173
ALMS1-IT1	46	38	19	45	61	41
ALMS1P1	2	2	1	9	1	9
ALOX12	107	73	53	135	156	147
ALOX12-AS1	25	32	20	37	46	35
ALOX12B	30	25	21	22	43	33
ALOX12P2	21	2	11	18	6	101
ALOX15	1	4	0	0	0	0
ALOX15B	0	0	2	3	1	0
ALOX15P1	11	8	4	0	9	23
ALOX5	0	0	0	0	0	0
ALOX5AP	9673	17396	6388	12230	7282	7809
ALOXE3	2	3	0	0	4	0
ALPG	0	0	0	0	0	0
ALPI	0	0	0	0	0	0
ALPK1	12	12	2	4	9	0
ALPK2	2	0	0	0	0	0
ALPK3	43	28	20	59	29	40
ALPL	0	0	0	0	0	0
ALPP	0	0	1	0	0	0
ALS2	523	624	267	782	485	672
ALS2CL	18	8	9	6	12	31
ALX1	0	0	0	0	0	0
ALX3	83	52	26	72	69	97
ALX4	2	1	1	0	0	1
ALYREF	1401	1906	690	1635	1414	1412
AMACR	163	116	65	134	134	103
AMBN	0	0	0	0	0	0
AMBP	0	0	0	0	0	0
AMBRA1	4448	2586	1825	4811	3467	3015
AMD1	1910	1709	846	1759	1908	2065
AMDHD1	7	5	2	13	4	4
AMDHD2	416	493	230	535	445	425
AMELX	0	0	0	0	0	0
AMELY	0	0	0	0	0	0
AMER1	493	375	206	475	625	432
AMER2	0	0	0	0	0	0
AMER3	0	0	0	0	0	0
AMFR	4621	3977	2042	4894	4399	4101
AMH	4	19	4	5	6	4
AMHR2	0	0	0	0	0	0
AMIGO1	51	19	42	33	57	78
AMIGO2	307	522	292	483	600	429
AMIGO3	303	362	190	501	335	344
AMMECR1	383	422	206	388	304	368
AMMECR1L	1886	1715	898	2127	2087	2140
AMN	4	2	4	2	10	5
AMN1	34	38	19	61	48	54
AMOT	193	33	40	19	41	97
AMOTL1	457	439	261	876	780	63
AMOTL2	0	2	0	0	0	0
AMPD1	0	0	0	0	0	0
AMPD2	1091	1251	586	1423	1241	1338
AMPD3	1093	846	473	1190	1270	1093
AMPH	7	7	4	13	6	16
AMT	398	291	168	471	451	619
AMTN	0	0	0	0	0	0
AMY1A	0	0	0	0	0	0
AMY1B	0	0	0	0	0	0
AMY1C	0	0	0	0	0	0
AMY2A	0	0	0	0	0	0
AMY2B	39	38	23	34	100	52
AMZ1	79	90	33	115	84	101
AMZ2	1921	2282	1047	2289	1929	2647
AMZ2P1	158	159	102	136	207	224
ANAPC1	460	527	264	421	482	657
ANAPC10	239	299	96	278	227	186
ANAPC11	730	897	371	1061	794	794
ANAPC13	480	383	228	614	566	531
ANAPC15	202	227	95	263	323	239
ANAPC16	3215	3532	1753	3693	4222	3540
ANAPC1P1	24	32	18	36	43	32
ANAPC1P2	346	377	202	442	539	537
ANAPC1P4	27	39	22	50	33	42
ANAPC1P6	0	0	1	0	0	0
ANAPC2	1217	1439	762	1767	1627	1668
ANAPC4	872	833	414	782	906	1049
ANAPC5	2729	2958	1445	3552	2994	3170
ANAPC7	1415	1200	515	1429	1479	1515
ANG	51	39	40	64	73	70
ANGEL1	859	768	432	1083	1024	1106
ANGEL2	1008	841	446	920	1017	1146
ANGPT1	0	0	0	0	0	0
ANGPT2	5	1	0	1	0	6
ANGPT4	7	12	4	18	9	9
ANGPTL1	0	0	0	0	0	0
ANGPTL2	14	16	0	0	7	1
ANGPTL3	0	0	0	0	0	0
ANGPTL4	7	10	7	7	2	9
ANGPTL5	0	0	0	0	0	0
ANGPTL6	11	19	10	11	25	41
ANGPTL7	0	2	0	0	1	2
ANGPTL8	1	1	1	5	0	3
ANHX	0	0	0	0	0	0
ANK1	911	1025	815	1101	442	583
ANK2	13	8	7	11	26	2
ANK3	277	521	164	311	267	208
ANKAR	59	64	37	72	96	103
ANKDD1A	239	255	119	363	277	291
ANKDD1B	5	20	5	8	13	19
ANKEF1	35	31	30	69	72	66
ANKFN1	0	0	0	1	0	0
ANKFY1	2881	2656	1203	2473	2387	2805
ANKH	4418	6026	2755	6438	5066	4904
ANKHD1	164	220	112	198	197	221
ANKHD1-EIF4EBP3	21	16	8	8	19	14
ANKIB1	1880	1511	703	1372	1480	1775
ANKK1	5	8	10	8	10	9
ANKLE1	57	24	11	44	33	90
ANKLE2	2616	2824	1549	3136	3253	3380
ANKMY1	626	737	384	949	912	801
ANKMY2	599	784	334	672	634	752
ANKRA2	634	617	246	514	594	592
ANKRD1	0	0	0	0	0	0
ANKRD10	1615	1376	727	1913	1640	1926
ANKRD11	7628	8603	3841	10110	8153	8775
ANKRD12	3910	4963	2918	6412	5962	5827
ANKRD13A	2972	2942	1345	2975	2948	2657
ANKRD13B	157	237	60	250	151	122
ANKRD13C	1420	1616	629	1513	1357	1527
ANKRD13D	2334	2442	1314	2875	2563	2693
ANKRD16	82	83	68	106	71	92
ANKRD17	5291	5250	2269	5255	5226	5651
ANKRD18A	2	0	1	1	3	0
ANKRD18B	19	53	18	21	19	25
ANKRD18CP	30	13	4	19	15	34
ANKRD18DP	0	1	0	0	0	0
ANKRD19P	163	134	59	251	204	192
ANKRD2	2	34	22	4	5	10
ANKRD20A1	0	0	0	0	0	0
ANKRD20A11P	2	0	0	0	3	1
ANKRD20A12P	0	0	0	1	0	1
ANKRD20A19P	1	5	0	3	0	0
ANKRD20A4-ANKRD20A20P	0	0	1	3	3	3
ANKRD20A5P	296	178	104	365	121	410
ANKRD20A8P	0	5	1	0	2	8
ANKRD20A9P	0	0	0	0	0	0
ANKRD22	6	2	8	0	8	4
ANKRD23	276	221	104	301	323	455
ANKRD24	137	113	44	130	120	134
ANKRD26	297	241	100	165	224	310
ANKRD26P1	0	0	0	2	0	0
ANKRD26P3	0	0	0	0	0	0
ANKRD27	1940	2055	956	2167	2126	2181
ANKRD28	1661	2018	1011	2078	2585	2443
ANKRD29	0	0	0	3	0	2
ANKRD30A	0	0	0	0	0	0
ANKRD30B	0	0	0	0	0	0
ANKRD30BL	0	0	0	0	0	0
ANKRD30BP2	0	0	0	0	0	0
ANKRD30BP3	0	0	0	0	0	0
ANKRD31	0	0	2	0	0	0
ANKRD33	0	0	0	0	0	0
ANKRD33B	818	484	221	679	742	687
ANKRD34A	170	106	75	131	120	140
ANKRD34B	0	0	0	0	0	0
ANKRD34C	2	0	0	0	0	1
ANKRD34C-AS1	0	0	0	0	0	0
ANKRD35	119	532	77	227	66	132
ANKRD36	928	702	344	645	818	1512
ANKRD36B	305	212	111	218	280	399
ANKRD36BP1	0	0	0	0	0	0
ANKRD36BP2	73	28	27	50	66	80
ANKRD36C	463	337	200	315	459	738
ANKRD37	4	13	1	8	8	4
ANKRD39	501	571	325	702	747	640
ANKRD40	1548	1736	709	1795	1599	1617
ANKRD40CL	0	0	0	0	0	0
ANKRD42	286	477	201	290	503	441
ANKRD44	4980	5071	2423	5294	5453	6211
ANKRD44-AS1	36	20	5	3	30	17
ANKRD44-IT1	4	4	3	14	0	8
ANKRD45	0	1	1	4	0	0
ANKRD46	229	244	108	227	241	209
ANKRD49	462	489	248	480	561	601
ANKRD50	14	4	3	8	18	20
ANKRD52	3933	3507	1818	4029	3717	4552
ANKRD53	5	1	0	4	10	0
ANKRD54	586	761	297	777	705	627
ANKRD55	0	3	6	0	0	11
ANKRD6	27	12	12	89	23	48
ANKRD60	0	0	0	0	0	0
ANKRD61	21	21	11	14	16	34
ANKRD62	0	0	0	0	0	0
ANKRD62P1-PARP4P3	0	0	0	0	0	0
ANKRD63	29	26	19	35	40	39
ANKRD65	0	0	2	0	0	0
ANKRD66	0	0	0	0	0	0
ANKRD7	0	0	0	0	0	0
ANKRD9	354	414	179	536	246	456
ANKS1A	241	338	133	399	344	374
ANKS1B	2	0	0	0	0	0
ANKS3	254	242	113	317	315	299
ANKS4B	0	0	0	2	0	0
ANKS6	26	6	12	13	35	17
ANKUB1	0	0	0	0	0	0
ANKZF1	1373	1299	833	1837	1828	1904
ANLN	527	622	169	175	166	662
ANO1	1	0	0	2	0	0
ANO10	297	557	162	300	369	345
ANO2	0	0	0	0	0	0
ANO3	0	0	0	0	0	0
ANO3-AS1	0	0	0	0	0	0
ANO4	0	0	0	0	0	0
ANO5	0	0	0	0	0	1
ANO6	1696	1878	862	1841	1641	1620
ANO7	7	14	1	25	13	20
ANO8	827	955	464	978	838	841
ANO9	1581	789	807	1079	1774	2127
ANOS1	0	0	0	0	0	0
ANP32A	2879	2383	970	2433	2648	2721
ANP32A-IT1	3	6	2	6	10	12
ANP32AP1	66	62	28	91	100	81
ANP32B	4936	4725	1835	3966	4609	5059
ANP32C	70	53	19	45	49	74
ANP32D	6	6	6	6	2	6
ANP32E	3385	3551	1208	2293	2721	3269
ANPEP	2745	864	706	971	1003	1266
ANTKMT	297	394	183	481	325	381
ANTXR1	0	0	0	0	4	0
ANTXR2	1769	3394	1193	2488	2080	2446
ANTXRL	0	0	0	0	0	0
ANTXRLP1	62	47	27	47	93	96
ANXA1	4557	9496	3824	6776	7918	6352
ANXA10	0	0	0	0	0	0
ANXA11	7918	7795	3683	8418	8126	7311
ANXA13	0	0	0	0	0	0
ANXA2	5026	6406	3136	6651	4643	6068
ANXA2P1	3	7	5	8	7	6
ANXA2P2	67	133	74	72	63	109
ANXA2P3	5	3	5	7	10	5
ANXA2R	279	263	154	326	374	304
ANXA3	0	4	5	23	26	3
ANXA4	1540	1265	578	1527	1152	1249
ANXA5	5607	5723	2733	5987	5495	5442
ANXA6	16367	15434	7229	17838	15716	16310
ANXA7	5499	5728	2387	5962	6312	5297
ANXA8	38	6	5	6	2	5
ANXA8L1	7	11	1	1	4	1
ANXA9	119	83	52	140	108	130
AOAH	3590	2508	1433	2923	2674	3090
AOAH-IT1	14	1	2	3	4	6
AOC1	13	52	1	18	5	0
AOC2	14	8	3	16	11	13
AOC3	2	5	2	16	1	1
AOC4P	0	0	0	0	0	0
AOPEP	87	83	39	114	109	91
AOX1	0	0	0	0	0	0
AOX3P-AOX2P	0	0	0	0	0	0
AP1AR	409	372	159	318	399	421
AP1B1	3101	3106	1473	3467	3143	3158
AP1B1P1	0	0	0	0	0	0
AP1G1	5061	5254	2563	5424	5618	6121
AP1G2	2068	1765	1068	2390	2121	2540
AP1M1	2025	2506	1160	2820	2406	2600
AP1M2	1	0	0	0	3	0
AP1S1	1179	1209	502	1244	1197	1038
AP1S2	504	455	177	484	460	450
AP1S3	157	107	58	137	84	71
AP2A1	2407	2753	1268	3167	2462	2796
AP2A2	64	83	23	100	71	88
AP2B1	8597	7972	4094	8495	8371	8672
AP2M1	6566	7505	3685	9176	7355	7222
AP2S1	1240	1589	691	1487	1370	1537
AP3B1	1444	1573	760	1641	1586	1491
AP3B2	1	2	0	1	0	0
AP3D1	4800	5561	2433	6166	4853	5260
AP3M1	1939	2284	964	1872	1972	2238
AP3M2	4720	4951	2811	5715	6340	6387
AP3S1	845	654	345	793	750	877
AP3S2	8	8	1	10	13	18
AP4B1	727	764	388	833	974	933
AP4B1-AS1	63	67	26	67	80	106
AP4E1	709	937	395	782	828	740
AP4M1	308	328	188	408	399	355
AP4S1	414	495	253	473	569	522
AP5B1	2327	2009	1198	2735	2603	2553
AP5M1	1164	1255	625	1133	1437	1393
AP5S1	562	601	346	638	654	631
AP5Z1	1979	2268	1220	3236	2287	1924
APAF1	1084	837	361	858	867	1200
APBA1	44	7	4	4	27	5
APBA2	0	0	0	2	0	0
APBA3	640	726	274	894	791	837
APBB1	2280	2460	1083	2665	3468	2660
APBB1IP	1531	1727	942	1646	2016	2472
APBB2	72	59	49	332	131	160
APBB3	699	459	403	798	827	985
APC	1087	1182	559	1259	1080	1322
APC2	157	257	86	247	186	180
APCDD1	0	1	0	0	0	0
APCDD1L	0	0	0	0	0	0
APCDD1L-DT	0	0	0	3	0	1
APCS	0	0	0	0	0	0
APEH	2765	2587	1367	2505	2567	3168
APELA	0	0	0	0	1	0
APEX1	2612	2699	1302	2347	3103	2851
APEX2	2094	2370	1165	2587	2746	2004
APH1A	4269	4988	2526	5042	5420	5206
APH1B	704	456	323	443	794	706
API5	2959	2981	1322	2839	2958	3000
APIP	308	298	105	297	268	293
APLF	39	67	21	100	44	80
APLN	3	1	0	5	5	0
APLNR	0	0	0	0	0	0
APLP1	131	180	66	143	117	135
APLP2	3363	3643	2216	5309	3916	4494
APMAP	2620	4279	1829	4195	3194	2923
APOA1	1	4	1	3	0	1
APOA1-AS	1	1	0	4	2	3
APOA2	0	0	0	0	0	0
APOA4	0	0	0	0	0	0
APOA5	0	0	0	0	0	0
APOB	0	0	0	0	0	0
APOBEC1	0	0	0	0	0	0
APOBEC2	4	4	0	21	4	12
APOBEC3A	0	1	0	0	2	0
APOBEC3A_B	0	0	0	0	0	0
APOBEC3B	122	186	53	72	48	240
APOBEC3B-AS1	0	0	0	0	0	0
APOBEC3C	4709	4250	2212	4552	3969	4606
APOBEC3D	391	335	209	355	397	608
APOBEC3F	556	420	240	414	293	652
APOBEC3G	2157	2013	972	1948	1513	2500
APOBEC3H	1798	960	676	1431	1277	2099
APOBEC4	0	0	0	0	0	0
APOBR	1511	3269	1045	2085	2363	2876
APOC1	1	1	0	0	0	0
APOC1P1	0	0	0	0	0	0
APOC2	0	0	0	0	0	0
APOC3	0	0	0	0	0	0
APOC4	0	0	0	0	0	0
APOC4-APOC2	0	0	0	0	0	0
APOD	38	84	23	181	66	30
APOE	4	6	2	6	20	5
APOF	1	2	2	1	7	2
APOH	0	0	0	0	0	0
APOL1	2803	1848	871	2163	1556	1707
APOL2	2258	1709	725	2170	1377	1431
APOL3	2372	1780	827	2086	1598	1400
APOL4	737	1050	380	1117	311	416
APOL5	0	0	0	0	0	0
APOL6	7721	8972	3639	8019	6985	7886
APOLD1	73	87	22	83	83	89
APOM	12	22	8	9	12	16
APOO	139	203	81	156	115	105
APOOL	295	323	170	260	327	329
APOOP5	0	2	0	3	3	0
APP	23407	6720	7395	12878	32174	16229
APPBP2	966	1044	543	991	1128	1123
APPL1	763	1046	427	921	991	956
APPL2	1641	1685	745	1887	1613	1776
APRT	2426	2611	1267	2873	2704	2546
APTR	110	66	37	78	110	119
APTX	659	739	320	604	611	633
AQP1	5	7	2	4	3	2
AQP10	0	2	1	6	3	1
AQP11	47	33	13	42	53	57
AQP12A	0	0	0	0	0	0
AQP12B	0	0	0	0	0	0
AQP2	0	0	0	0	0	0
AQP3	533	1309	493	1110	989	667
AQP4	0	0	0	0	0	0
AQP4-AS1	0	0	0	0	0	0
AQP5	0	0	0	0	0	0
AQP6	0	0	0	0	0	0
AQP7	0	2	0	0	0	0
AQP7P1	0	0	0	0	0	0
AQP7P3	0	0	0	0	0	0
AQP8	0	1	0	0	1	0
AQP9	0	1	0	0	0	0
AQR	1956	2242	1081	2264	2375	2425
AR	6203	4244	4817	11251	11480	13429
ARAF	2601	3054	1564	3404	2799	3405
ARAP1	3757	3866	1743	4602	3527	3510
ARAP1-AS2	50	49	15	61	26	38
ARAP2	2144	3844	1361	3035	3519	2818
ARAP3	134	211	82	575	71	291
ARC	0	0	1	6	1	0
ARCN1	5040	6353	3072	6934	6137	6842
AREG	3	15	12	22	1	102
AREL1	2496	2508	1379	2820	2793	2728
ARF1	11879	13880	6271	15230	13933	13034
ARF3	6227	6543	2832	6789	6158	5652
ARF4	2948	3683	1429	3648	3245	2799
ARF4-AS1	19	10	2	2	21	9
ARF5	2280	2809	1363	3118	3026	2995
ARF6	11836	15249	6489	14916	11579	11964
ARFGAP1	1927	2344	1204	3076	2165	2411
ARFGAP2	3201	3062	1489	3431	3087	3263
ARFGAP3	2577	2977	1338	3235	2994	3085
ARFGEF1	3997	4036	1874	3838	4636	4297
ARFGEF2	3024	3194	1535	2897	3241	3555
ARFGEF3	2	4	2	2	0	6
ARFIP1	605	556	240	520	564	650
ARFIP2	1100	1307	592	1592	1501	1367
ARFRP1	881	1026	468	1166	992	974
ARG1	7	2	2	11	0	2
ARG2	114	190	39	45	135	146
ARGFX	1	0	0	0	0	0
ARGFXP2	1	1	3	2	3	6
ARGLU1	3279	2707	1240	3476	3240	4239
ARHGAP1	2027	2492	1184	2673	2560	2701
ARHGAP10	544	185	96	341	422	289
ARHGAP11A	20	20	12	12	13	21
ARHGAP11A-SCG5	0	0	0	0	0	0
ARHGAP11B	3	3	4	0	0	1
ARHGAP12	32	58	24	77	46	31
ARHGAP15	2112	2631	1070	1779	2233	2781
ARHGAP17	1253	1489	657	1453	1524	1574
ARHGAP18	857	1318	686	1087	1381	849
ARHGAP19	689	777	293	459	615	806
ARHGAP19-SLIT1	0	0	0	0	0	0
ARHGAP20	0	0	0	0	0	0
ARHGAP21	281	535	183	488	264	431
ARHGAP22	12	4	3	22	1	26
ARHGAP22-IT1	0	0	0	0	0	0
ARHGAP23	0	0	0	1	1	1
ARHGAP24	0	0	0	0	0	1
ARHGAP25	5132	6295	2990	6318	6699	7334
ARHGAP26	630	646	254	573	419	335
ARHGAP26-AS1	0	0	0	0	0	0
ARHGAP26-IT1	0	1	0	0	0	0
ARHGAP27	55	35	26	51	54	69
ARHGAP27P1	423	464	260	593	363	525
ARHGAP27P1-BPTFP1-KPNA2P3	521	534	278	645	572	748
ARHGAP27P2	6	2	0	4	5	3
ARHGAP28	0	0	0	0	0	0
ARHGAP29	0	0	0	0	0	0
ARHGAP30	14357	18784	7690	19112	18745	18194
ARHGAP31	2785	2865	1541	3723	2701	2471
ARHGAP31-AS1	4	7	1	4	4	5
ARHGAP32	0	6	2	1	6	0
ARHGAP33	1106	982	558	1221	929	1684
ARHGAP35	4507	6488	3120	6458	5427	6564
ARHGAP36	5	0	0	0	0	0
ARHGAP39	5	2	4	11	9	7
ARHGAP4	6401	6708	3332	9354	7440	7635
ARHGAP40	0	0	0	0	0	0
ARHGAP42	0	0	1	1	0	1
ARHGAP42-AS1	0	0	0	0	0	0
ARHGAP44	6	8	5	12	13	21
ARHGAP45	14708	16729	8364	18839	18702	17972
ARHGAP5	740	669	281	626	962	400
ARHGAP5-AS1	6	10	2	5	9	4
ARHGAP6	4	50	15	43	5	23
ARHGAP8	0	0	0	0	0	0
ARHGAP9	3150	2859	1598	4748	3832	4741
ARHGDIA	13593	15421	7761	17091	16250	15742
ARHGDIB	26123	30385	13308	29151	31602	29906
ARHGDIG	0	0	1	0	0	2
ARHGEF1	11997	13451	6597	14447	13221	15987
ARHGEF10	0	0	0	0	0	0
ARHGEF10L	0	0	0	0	0	0
ARHGEF11	38	14	29	35	21	77
ARHGEF12	1951	3491	894	2724	675	1358
ARHGEF15	0	0	0	2	0	0
ARHGEF16	0	0	0	0	1	2
ARHGEF17	3	4	1	2	0	1
ARHGEF18	1677	1752	829	2195	1500	1826
ARHGEF19	230	282	156	305	303	330
ARHGEF2	3783	3970	1586	4090	3672	3881
ARHGEF25	58	65	39	36	62	148
ARHGEF26	3	0	0	2	0	1
ARHGEF26-AS1	0	0	0	0	0	0
ARHGEF28	0	0	1	0	0	3
ARHGEF3	4993	3310	1649	4316	5154	4205
ARHGEF3-AS1	0	0	0	0	0	0
ARHGEF33	7	5	4	8	11	6
ARHGEF34P	9	13	3	7	16	6
ARHGEF35	0	2	0	0	0	0
ARHGEF35-AS1	0	0	0	0	0	0
ARHGEF37	2	7	3	0	9	5
ARHGEF38	17	18	7	1	12	11
ARHGEF38-IT1	0	0	0	0	0	0
ARHGEF39	161	144	74	125	101	260
ARHGEF4	1	1	0	0	3	2
ARHGEF40	182	249	197	799	142	250
ARHGEF5	6	22	7	9	2	16
ARHGEF6	11735	8735	3956	11069	9718	9746
ARHGEF7	2286	2697	1096	2758	3217	2987
ARHGEF7-AS1	0	0	0	0	0	0
ARHGEF7-AS2	0	0	0	0	0	0
ARHGEF9	616	847	394	723	1077	909
ARHGEF9-IT1	0	2	0	0	0	0
ARID1A	8581	8614	4093	9966	9089	9689
ARID1B	1939	2577	1206	2798	2533	2110
ARID2	3880	3318	1721	3525	3916	3480
ARID3A	456	386	138	396	278	374
ARID3B	692	806	451	1004	821	840
ARID3C	2	2	4	4	7	0
ARID4A	2137	2248	961	1783	2101	2650
ARID4B	2770	3031	1178	2981	2948	3121
ARID5A	3963	5288	2356	7075	5124	3483
ARID5B	2285	2210	1176	2571	2207	2782
ARIH1	2346	2265	1144	2383	2334	2394
ARIH2	2928	4018	1550	3786	3208	3292
ARIH2OS	50	57	25	98	57	63
ARL1	1380	1583	634	1587	1544	1488
ARL10	862	621	391	704	864	1474
ARL11	50	23	12	22	24	11
ARL13A	7	5	1	2	3	6
ARL13B	312	515	130	324	304	341
ARL14	0	0	0	0	0	0
ARL14EP	660	649	328	654	746	708
ARL14EPL	2	0	0	1	0	1
ARL15	107	118	60	123	87	96
ARL16	615	571	319	781	675	805
ARL17A	4	2	0	0	0	3
ARL17B	3	1	1	0	1	0
ARL2	314	387	184	471	343	339
ARL2-SNX15	2	1	1	0	6	3
ARL2BP	2911	2704	1338	3000	3273	2884
ARL3	536	733	253	540	512	539
ARL4A	856	545	405	769	782	1625
ARL4C	13015	5041	5742	11502	16415	22762
ARL4D	17	19	9	23	12	16
ARL5A	580	701	287	675	618	677
ARL5B	492	454	193	334	379	497
ARL5C	0	0	0	0	0	0
ARL6	77	79	29	62	61	54
ARL6IP1	6520	5844	2874	5803	5585	5300
ARL6IP4	3523	3800	1711	4089	3703	3614
ARL6IP5	13280	12290	5531	14303	10691	10039
ARL6IP6	1047	980	496	1013	1197	1421
ARL8A	1418	1415	713	1542	1423	1410
ARL8B	2302	3248	1287	3354	2206	2123
ARL9	3	1	1	0	0	2
ARLNC1	1	2	0	0	0	4
ARMC1	742	799	316	709	624	764
ARMC10	110	149	60	149	148	128
ARMC12	10	7	6	1	7	3
ARMC2	35	48	21	58	58	66
ARMC2-AS1	0	0	1	0	0	1
ARMC3	0	0	0	0	0	0
ARMC4	0	0	0	0	0	0
ARMC4P1	0	0	0	0	0	0
ARMC5	630	844	371	856	749	765
ARMC6	573	694	315	708	777	638
ARMC7	606	689	346	754	717	662
ARMC8	1133	1208	611	1241	1275	1273
ARMC9	20	44	5	33	13	11
ARMCX1	8	3	2	2	5	9
ARMCX2	28	8	5	4	13	54
ARMCX3	1447	1709	706	1703	1685	1691
ARMCX4	732	343	482	443	1196	1314
ARMCX5	323	278	207	245	255	291
ARMCX5-GPRASP2	18	13	5	13	15	19
ARMCX6	333	349	157	372	364	368
ARMH1	416	36	115	399	1131	283
ARMH2	0	0	1	0	0	0
ARMH3	1087	1099	551	1116	1096	1177
ARMH4	1	1	0	4	0	2
ARMS2	0	0	0	0	0	0
ARMT1	942	805	384	923	809	749
ARNT	3669	3595	1960	4386	5652	4844
ARNT2	0	3	0	0	0	0
ARNTL	762	935	391	653	875	751
ARNTL2	1708	1913	593	1861	1077	1305
ARNTL2-AS1	0	0	0	0	0	0
ARPC1A	925	1060	606	1162	1128	1077
ARPC1B	7994	9452	4408	9668	8621	8312
ARPC2	17498	21943	9946	21662	19517	22606
ARPC3	3913	4252	2247	4138	4197	4049
ARPC4	4426	5677	2537	5010	5237	5089
ARPC4-TTLL3	0	0	0	0	0	0
ARPC5	2938	3725	1472	3204	3244	3154
ARPC5L	1578	1879	739	1837	1740	1902
ARPIN	1	1	1	0	0	0
ARPIN-AP3S2	0	0	0	0	0	0
ARPP19	4833	5224	2309	4735	4713	4563
ARPP21	0	0	0	0	0	0
ARR3	23	8	8	16	16	25
ARRB1	2336	3423	1157	3018	2740	3916
ARRB2	4552	5182	2330	5003	4422	5056
ARRDC1	1158	1191	688	1564	1365	1588
ARRDC1-AS1	294	287	150	326	328	418
ARRDC2	2054	1988	986	2879	2305	2140
ARRDC3	1468	1104	666	2453	1269	1086
ARRDC3-AS1	24	28	11	24	50	39
ARRDC4	34	176	51	221	86	68
ARRDC5	6	10	9	2	16	25
ARSA	3796	2784	1904	4160	3604	4332
ARSB	1750	1542	635	1464	775	1163
ARSD	304	196	126	163	239	69
ARSD-AS1	0	0	0	0	0	0
ARSF	0	0	0	0	1	0
ARSG	325	509	247	440	534	702
ARSH	0	0	0	0	0	0
ARSI	0	0	0	0	2	1
ARSJ	0	0	0	0	0	0
ARSK	59	72	28	93	34	61
ARSL	0	0	0	0	0	0
ART1	0	0	0	0	0	0
ART3	0	0	0	0	0	0
ART4	0	0	1	3	1	0
ART5	0	0	0	0	0	0
ARTN	1	2	0	11	0	5
ARV1	319	304	148	269	343	352
ARVCF	16	32	9	44	19	26
ARX	10	5	1	17	1	2
AS-PTPRE	11	14	3	21	23	31
AS3MT	1	0	0	0	0	0
ASAH1	1328	1546	675	1655	1190	1157
ASAH2	18	9	7	13	25	8
ASAH2B	34	42	10	25	28	15
ASAP1	454	383	180	440	410	432
ASAP1-IT1	0	0	0	0	0	2
ASAP1-IT2	0	0	0	1	0	1
ASAP2	0	2	0	0	0	0
ASAP3	19	5	4	14	15	26
ASB1	1740	1934	1009	2351	2299	2550
ASB10	0	0	0	0	0	0
ASB11	0	0	0	0	0	3
ASB12	3	1	4	0	0	1
ASB13	56	91	46	64	61	47
ASB14	12	11	12	10	11	30
ASB15	0	0	0	0	0	1
ASB15-AS1	0	0	0	0	0	0
ASB16	86	97	56	111	124	112
ASB16-AS1	328	263	154	321	340	411
ASB17	0	0	0	0	0	0
ASB18	0	0	0	0	0	0
ASB2	19	0	2	1	1	1
ASB3	44	42	18	21	33	49
ASB4	0	0	0	0	0	5
ASB5	0	0	0	0	4	3
ASB6	1221	1221	651	1427	1401	1368
ASB7	612	677	323	648	672	658
ASB8	1042	1326	598	1322	1310	1312
ASB9	47	58	34	261	237	111
ASB9P1	0	0	0	0	2	1
ASCC1	647	877	398	782	715	594
ASCC2	2422	2741	1191	3007	2430	2653
ASCC3	3201	2808	1298	3114	3116	3184
ASCL1	25	35	11	273	18	31
ASCL2	0	0	0	2	0	0
ASCL3	0	0	0	1	0	0
ASCL4	0	0	0	0	0	0
ASCL5	4	0	1	4	2	3
ASDURF	0	0	0	0	0	0
ASF1A	1260	1116	490	1312	1136	932
ASF1B	813	1247	309	449	493	842
ASGR1	7	14	4	1	0	6
ASGR2	0	0	0	0	0	0
ASH1L	4629	4426	2111	4711	4460	5147
ASH1L-AS1	29	22	24	17	31	41
ASH2L	1303	1640	636	1480	1402	1436
ASIC1	343	838	310	112	164	1440
ASIC2	0	0	0	0	0	0
ASIC3	84	114	56	109	92	119
ASIC4	1	6	1	9	3	1
ASIC5	0	0	0	0	0	0
ASIP	0	1	0	0	0	0
ASL	780	808	361	821	778	804
ASMT	0	0	0	0	0	0
ASMTL	43	67	22	81	46	43
ASMTL-AS1	4	2	1	7	1	9
ASNS	35	32	21	72	45	88
ASNSD1	720	812	321	736	771	792
ASNSP1	1	0	2	0	1	0
ASPA	0	0	0	0	1	1
ASPDH	12	31	15	38	19	27
ASPG	0	0	0	0	0	0
ASPH	373	397	160	268	259	224
ASPHD1	3	20	7	13	10	10
ASPHD2	271	305	139	333	300	333
ASPM	979	887	243	374	453	1464
ASPN	1	2	0	0	0	0
ASPRV1	24	21	9	16	28	43
ASPSCR1	473	515	289	637	648	612
ASRGL1	69	63	11	22	18	16
ASS1	11	18	1	8	6	1
ASTE1	415	456	255	480	494	523
ASTL	9	7	11	42	47	25
ASTN1	0	0	0	0	0	0
ASTN2	175	169	85	201	224	164
ASTN2-AS1	0	2	0	0	5	1
ASXL1	4380	4542	2352	5126	5776	5644
ASXL2	11719	10711	7185	12635	18749	25626
ASXL3	3	0	0	4	0	0
ASZ1	0	0	0	0	0	0
ATAD1	1357	1463	650	1351	1205	1407
ATAD2	2988	3522	1086	1701	1993	2789
ATAD2B	1016	1036	518	1111	1147	1302
ATAD3A	347	411	131	363	330	366
ATAD3B	521	503	254	632	535	575
ATAD3C	17	6	1	1	11	8
ATAD5	393	421	137	314	347	401
ATAT1	5	1	0	2	1	1
ATCAY	0	0	0	0	0	9
ATE1	925	762	380	864	792	871
ATE1-AS1	1	0	0	1	8	2
ATF1	669	866	355	737	816	924
ATF2	1679	1767	869	1601	1582	1894
ATF3	315	370	113	283	168	161
ATF4	5876	7478	3558	8306	7938	7684
ATF5	763	804	428	973	871	744
ATF6	2115	2131	833	1709	1783	1908
ATF6B	6	5	0	7	8	6
ATF7	618	646	255	585	619	846
ATF7-NPFF	2	1	2	0	3	3
ATF7IP	2832	2723	1412	2732	2948	3381
ATF7IP2	132	362	144	153	310	250
ATG10	145	95	39	131	89	103
ATG101	771	999	452	1045	920	944
ATG12	890	966	446	1012	795	938
ATG13	3521	3424	1734	4019	4008	3235
ATG14	1281	911	477	1353	988	1056
ATG16L1	1066	1213	594	1670	1418	1586
ATG16L2	1204	1114	576	1498	1302	1501
ATG2A	1146	1136	659	1422	1701	1565
ATG2B	2264	2490	1179	2588	2533	2798
ATG3	1187	1088	477	1025	1206	1223
ATG4A	504	506	219	557	442	504
ATG4B	1844	1964	974	2382	1917	2473
ATG4C	128	108	46	103	84	142
ATG4D	436	604	350	721	599	607
ATG5	852	918	405	878	786	904
ATG7	315	378	167	357	387	385
ATG9A	1648	1916	1120	2630	1991	2220
ATG9B	48	42	18	33	64	88
ATIC	1839	1766	859	1877	2068	1944
ATL1	143	135	72	79	23	129
ATL2	1192	944	440	1041	1002	1087
ATL3	2515	2581	1063	2044	1946	2437
ATM	3421	3806	2270	3047	5477	7071
ATMIN	2146	2308	1192	2659	2513	2464
ATN1	3928	4047	1920	4906	3317	4578
ATOH1	0	0	2	0	0	0
ATOH7	0	0	0	0	0	0
ATOH8	5	2	0	0	3	7
ATOX1	618	623	331	634	535	523
ATP10A	764	741	352	839	590	1245
ATP10B	25	19	3	19	12	72
ATP10D	2054	3528	1216	3413	1489	555
ATP11A	1362	1483	631	1481	1473	1684
ATP11A-AS1	0	2	1	1	1	1
ATP11AUN	0	0	0	0	4	1
ATP11B	5521	5476	2384	5135	4639	6803
ATP11C	444	341	161	306	471	545
ATP12A	62	52	36	94	115	92
ATP13A1	1706	1814	917	2327	1855	2149
ATP13A2	1762	1690	743	1952	1616	1907
ATP13A3	2991	3503	1441	3118	2776	3124
ATP13A4	21	22	18	37	12	37
ATP13A4-AS1	0	0	0	0	3	0
ATP13A5	0	0	1	0	0	0
ATP13A5-AS1	0	0	0	0	0	0
ATP1A1	6580	6609	3383	7388	6786	7379
ATP1A1-AS1	32	34	21	35	28	41
ATP1A2	0	0	0	0	0	0
ATP1A3	221	211	136	191	414	510
ATP1A4	405	142	126	386	191	344
ATP1B1	984	675	298	732	867	741
ATP1B2	10	14	2	46	3	1
ATP1B3	1949	2533	859	2248	1662	1632
ATP1B4	0	0	0	0	0	0
ATP23	3	1	1	5	2	5
ATP2A1	36	40	25	70	22	48
ATP2A1-AS1	23	27	11	25	32	14
ATP2A2	6168	7249	3508	6720	6538	6800
ATP2A3	13439	12448	6562	14725	12800	15194
ATP2B1	1007	1262	584	1529	1251	1456
ATP2B1-AS1	5	11	5	17	7	9
ATP2B2	1	1	1	10	2	1
ATP2B2-IT2	0	0	0	0	0	0
ATP2B3	2	0	0	0	0	0
ATP2B4	12753	14556	6983	16350	8205	11281
ATP2C1	1974	1389	790	1896	1768	1941
ATP2C2	272	6	30	24	204	37
ATP2C2-AS1	34	2	9	8	20	23
ATP4A	0	0	0	0	0	0
ATP4B	0	0	0	0	0	0
ATP5F1A	8474	8826	3929	9572	9082	8719
ATP5F1B	13333	14125	6086	14333	12968	13274
ATP5F1C	2482	2749	1178	2567	2292	2434
ATP5F1D	1359	1426	703	1737	1470	1578
ATP5F1E	81	105	67	162	146	159
ATP5IF1	1742	1993	838	1909	1773	1940
ATP5MC1	734	1051	474	1084	858	807
ATP5MC2	3760	3723	2145	4636	4643	4735
ATP5MC3	2905	2968	1682	3042	3241	3454
ATP5MD	834	880	417	805	866	789
ATP5ME	1257	1728	918	1684	1751	1604
ATP5MF	1034	1241	574	1238	1180	995
ATP5MF-PTCD1	0	0	0	0	0	0
ATP5MG	4380	5028	2343	5423	5465	4602
ATP5MGL	6	5	1	11	3	2
ATP5MPL	1028	1212	532	1088	1221	1076
ATP5PB	3058	3385	1436	3164	3413	3466
ATP5PD	1643	1804	777	1699	1518	1686
ATP5PF	1522	1787	687	1715	1567	1517
ATP5PO	2516	2636	1209	2798	2998	2738
ATP6AP1	3292	3714	2021	4091	3462	3783
ATP6AP1L	48	33	15	46	74	52
ATP6AP2	2843	3380	1620	3251	3144	3022
ATP6V0A1	889	1021	511	955	1251	1071
ATP6V0A2	1491	2147	845	2289	1679	1691
ATP6V0A4	0	0	0	0	4	0
ATP6V0B	1978	2518	989	2278	2001	2000
ATP6V0C	2581	3370	1556	3565	2956	2999
ATP6V0CP3	0	1	0	0	1	1
ATP6V0D1	2088	2820	1247	2751	2176	2119
ATP6V0D2	0	0	0	0	0	0
ATP6V0E1	4941	5210	2637	5576	4718	4129
ATP6V0E2	2483	2675	1277	3243	2375	2913
ATP6V0E2-AS1	95	130	55	128	175	284
ATP6V1A	1715	1900	800	1820	1473	1433
ATP6V1B1	0	0	0	0	5	0
ATP6V1B1-AS1	0	0	0	0	6	3
ATP6V1B2	3429	4953	1847	4930	3496	3188
ATP6V1C1	995	1105	495	1016	973	1025
ATP6V1C2	65	40	18	51	40	43
ATP6V1D	1100	1367	513	1157	964	1010
ATP6V1E1	3201	3680	1504	3512	3274	3099
ATP6V1E2	93	86	60	119	116	125
ATP6V1F	1841	2049	973	2092	2200	1969
ATP6V1FNB	23	33	21	69	30	34
ATP6V1G1	3239	3696	1801	3696	3690	3436
ATP6V1G2	0	1	0	0	2	0
ATP6V1G2-DDX39B	0	0	0	0	0	0
ATP6V1G3	0	0	0	0	0	0
ATP6V1H	934	1034	454	995	845	874
ATP7A	4210	2050	1555	2790	4336	5511
ATP7B	23	11	8	35	14	16
ATP8A1	1279	1598	624	1511	1447	1476
ATP8A2	0	1	4	3	0	0
ATP8B1	14	15	6	28	19	28
ATP8B2	8579	7203	4352	10807	9381	9859
ATP8B3	238	156	94	169	168	311
ATP8B4	4947	4936	2231	4841	4079	5466
ATP8B5P	5	3	2	0	4	4
ATP9A	8	41	4	19	31	4
ATP9B	491	699	362	709	647	766
ATPAF1	2528	2040	978	2087	2307	2192
ATPAF2	326	325	130	390	307	340
ATPSCKMT	307	304	118	279	208	250
ATR	971	990	412	1021	983	1144
ATRAID	1832	2136	1043	2214	2311	2423
ATRIP	11	22	9	47	28	35
ATRIP-TREX1	5	10	0	15	16	3
ATRN	1294	1375	670	1243	1380	1752
ATRNL1	161	41	21	194	154	80
ATRX	2379	1996	923	2162	2392	2739
ATXN1	5064	3384	2117	4537	4443	3806
ATXN1-AS1	728	203	237	440	738	424
ATXN10	1858	2418	1124	2467	2019	2049
ATXN1L	2532	3117	1674	3405	3411	3388
ATXN2	1086	968	418	859	821	1158
ATXN2-AS	3	7	5	0	5	0
ATXN2L	7365	7683	3580	8465	7619	8942
ATXN3	566	482	230	459	548	546
ATXN3L	0	0	0	0	0	0
ATXN7	1972	2211	1087	2300	2339	2305
ATXN7L1	658	260	275	685	643	785
ATXN7L2	199	198	100	254	252	205
ATXN7L3	3898	3973	1830	4504	4313	4330
ATXN7L3B	3553	3784	1791	3523	4458	4372
ATXN8OS	0	1	0	1	0	0
AUH	805	619	326	725	698	976
AUNIP	48	71	20	33	31	59
AUP1	3497	3907	2024	5132	3624	4507
AURKA	472	411	113	241	212	467
AURKAIP1	1057	1145	424	1545	1190	1147
AURKAP1	40	29	19	27	22	36
AURKB	470	474	126	192	263	555
AURKC	9	22	7	14	13	6
AUTS2	7	20	155	14	15	6
AVEN	284	453	144	431	251	234
AVIL	91	71	31	69	50	65
AVL9	1237	1311	603	1387	1149	1214
AVP	0	0	0	0	4	0
AVPI1	20	52	32	74	48	41
AVPR1A	0	0	0	0	0	0
AVPR1B	0	0	0	1	0	0
AVPR2	21	24	10	29	17	18
AWAT1	0	0	0	0	0	0
AWAT2	0	0	0	0	0	0
AXDND1	0	1	0	0	0	1
AXIN1	1348	1343	604	1681	1801	2040
AXIN2	462	13	217	44	398	650
AXL	4	20	5	21	23	11
AZGP1	0	0	0	0	0	0
AZGP1P1	0	0	0	0	0	0
AZI2	580	622	248	449	503	581
AZIN1	4261	4596	2091	4513	3913	3970
AZIN2	176	332	177	426	302	617
AZU1	0	0	0	0	0	0
B2M	18789	14153	6361	14634	12350	18135
B3GALNT1	816	393	243	1151	601	912
B3GALNT2	296	466	132	288	269	318
B3GALT1	0	0	0	0	0	0
B3GALT1-AS1	0	0	0	0	0	0
B3GALT2	400	26	28	5	57	68
B3GALT4	1	0	1	0	1	0
B3GALT5	0	0	0	0	0	0
B3GALT5-AS1	0	0	0	0	0	0
B3GALT6	945	1260	535	1252	1183	1089
B3GAT1	23	146	6	26	0	44
B3GAT1-DT	0	3	2	0	0	0
B3GAT2	60	24	12	23	42	49
B3GAT3	1612	1862	893	2356	1889	1857
B3GLCT	181	339	108	280	202	181
B3GNT10	114	126	54	116	154	115
B3GNT2	922	876	361	840	812	901
B3GNT3	0	0	0	0	0	2
B3GNT4	11	8	2	19	14	16
B3GNT5	127	22	50	84	37	77
B3GNT6	0	0	0	0	0	0
B3GNT7	1	0	0	0	3	0
B3GNT8	29	50	21	12	37	25
B3GNT9	454	526	198	346	460	481
B3GNTL1	16	25	11	23	25	45
B4GALNT1	637	607	332	970	551	579
B4GALNT2	0	0	0	0	0	0
B4GALNT3	398	689	259	645	355	545
B4GALNT4	36	35	11	56	43	41
B4GALT1	2803	3372	1693	3404	3195	3034
B4GALT1-AS1	9	24	6	13	9	8
B4GALT2	255	356	123	305	319	306
B4GALT3	1870	2047	956	2196	2102	2373
B4GALT4	262	291	128	288	283	248
B4GALT4-AS1	0	0	1	0	0	0
B4GALT5	3149	2492	1310	3031	2224	2350
B4GALT6	10	5	2	6	3	5
B4GALT7	601	713	360	752	734	702
B4GAT1	340	287	166	282	331	304
B9D1	18	10	9	24	24	35
B9D2	73	110	58	133	113	121
BAALC	0	0	0	0	0	0
BAALC-AS1	0	0	0	0	0	0
BAALC-AS2	0	0	0	0	0	0
BAAT	0	0	0	0	0	0
BABAM1	1746	1933	967	2117	1728	1756
BABAM2	1097	1317	672	1583	1021	1383
BABAM2-AS1	2	6	3	12	6	8
BACE1	174	136	75	154	158	293
BACE1-AS	16	7	8	6	13	32
BACE2	4087	924	730	2837	726	1255
BACH1	635	911	400	815	593	720
BACH1-IT2	2	0	1	3	0	3
BACH1-IT3	0	0	0	0	0	0
BACH2	1748	2575	1354	3172	3015	2325
BAD	704	944	360	1027	604	760
BAG1	1463	2495	810	1822	1496	1308
BAG2	3113	1027	628	1419	697	1405
BAG3	571	237	317	885	585	751
BAG4	333	439	174	355	437	452
BAG5	1258	1515	670	1279	1372	1520
BAG6	1	3	2	5	13	3
BAGE	0	0	0	0	0	0
BAGE2	7	7	3	12	2	10
BAGE3	0	0	0	0	0	0
BAGE4	0	0	0	0	0	0
BAGE5	0	0	0	0	0	0
BAHCC1	2	1	1	3	0	2
BAHD1	2264	2977	1281	2788	2596	2773
BAIAP2	125	129	108	279	162	389
BAIAP2-DT	118	114	97	205	213	374
BAIAP2L1	230	67	89	88	92	317
BAIAP2L2	25	45	16	25	12	24
BAIAP3	104	105	90	374	131	281
BAK1	849	802	389	916	712	746
BAMBI	0	0	0	0	0	1
BANCR	0	0	0	0	0	0
BANF1	749	1126	369	901	811	870
BANF2	0	0	0	0	0	0
BANK1	3	0	0	0	0	1
BANP	130	155	88	219	192	231
BAP1	2615	3118	1429	3330	3192	3029
BARD1	775	644	299	704	560	751
BARHL1	0	0	1	1	1	1
BARHL2	0	0	0	0	0	0
BARX1	0	0	0	3	0	0
BARX1-DT	0	0	0	0	0	0
BARX2	0	0	0	0	1	0
BASP1	121	26	14	18	37	12
BASP1-AS1	0	1	0	0	0	0
BASP1P1	0	0	0	0	0	0
BATF	3250	2725	1599	3128	1679	1958
BATF2	7	10	7	34	8	37
BATF3	452	375	159	380	396	529
BAX	6218	6168	3009	7562	6734	5927
BAZ1A	2842	2412	971	2494	2145	2535
BAZ1B	5782	6123	2525	5135	5487	5786
BAZ2A	8723	8779	4425	10147	10144	9875
BAZ2B	332	85	151	116	257	96
BBC3	1079	951	465	1303	1306	968
BBIP1	211	185	97	217	209	249
BBOF1	22	24	11	15	33	10
BBOX1	0	0	0	0	0	0
BBOX1-AS1	0	0	0	0	0	0
BBS1	327	352	215	488	449	520
BBS10	166	203	91	190	220	233
BBS12	134	193	81	159	132	134
BBS2	721	658	391	642	965	1062
BBS4	490	711	277	726	526	540
BBS5	53	72	41	61	78	51
BBS7	270	257	115	318	280	299
BBS9	194	245	145	230	332	254
BBX	1810	1898	762	1785	1534	1736
BCAM	0	1	0	0	0	0
BCAN	51	212	94	125	61	118
BCAP29	11	16	8	21	4	13
BCAP31	2683	3340	1608	3710	3267	3611
BCAR1	39	24	10	58	16	95
BCAR3	496	519	186	379	489	440
BCAR3-AS1	0	1	1	2	4	5
BCAR4	0	0	0	0	0	0
BCAS1	2	0	0	4	0	7
BCAS2	534	641	281	515	658	563
BCAS3	548	609	291	767	676	621
BCAS4	64	63	23	100	46	36
BCAT1	833	908	398	747	1026	1363
BCAT2	655	776	314	778	573	592
BCCIP	841	895	357	820	757	936
BCDIN3D	155	213	63	194	168	219
BCDIN3D-AS1	9	16	8	33	5	16
BCHE	7	1	0	0	6	1
BCKDHA	643	826	409	919	775	697
BCKDHB	749	406	278	644	434	491
BCKDK	685	776	397	832	712	910
BCL10	473	539	235	430	520	423
BCL11A	0	0	0	3	0	0
BCL11B	4127	3246	1844	3916	3936	3347
BCL2	7298	9130	4617	9227	9950	10515
BCL2A1	176	153	103	185	269	187
BCL2L1	2758	4316	1742	4000	4048	3523
BCL2L10	1	1	0	0	1	0
BCL2L11	1188	1175	706	1726	757	1176
BCL2L12	338	470	202	397	358	416
BCL2L13	1253	1319	565	1291	1264	1269
BCL2L14	16	8	0	3	8	1
BCL2L15	24	16	20	10	18	31
BCL2L2	175	40	84	138	84	56
BCL2L2-PABPN1	0	0	0	0	0	0
BCL3	1427	2331	1180	2671	1919	1795
BCL6	1029	2446	715	2597	1356	1450
BCL6B	1	10	5	4	4	10
BCL7A	155	225	68	120	76	57
BCL7B	1875	2496	1055	2610	2338	1966
BCL7C	541	621	295	706	643	679
BCL9	342	295	189	480	324	509
BCL9L	3783	5253	2252	6844	5608	4730
BCLAF1	2070	2287	1047	2322	2231	2500
BCLAF3	483	434	220	519	364	669
BCO1	0	0	0	0	0	0
BCO2	1	2	1	8	2	5
BCOR	9989	10109	5652	14862	12359	8754
BCORL1	696	489	306	522	478	766
BCORP1	0	0	0	0	0	0
BCR	989	1477	494	1731	1345	1692
BCRP2	0	0	0	1	0	0
BCRP3	24	9	12	15	36	18
BCS1L	503	425	254	580	522	639
BCYRN1	0	0	0	0	0	0
BDH1	33	17	35	35	63	59
BDH2	876	774	378	642	836	855
BDKRB1	0	0	0	3	0	0
BDKRB2	0	0	0	0	0	0
BDNF	0	3	6	1	0	1
BDNF-AS	7	4	0	10	4	10
BDP1	5	11	2	5	10	16
BEAN1	12	18	3	21	6	21
BEAN1-AS1	4	2	4	4	4	3
BECN1	1959	2032	892	2226	1843	2144
BECN2	0	0	0	0	0	0
BEGAIN	610	271	184	251	378	467
BEND2	0	0	0	2	0	0
BEND3	137	130	68	129	140	140
BEND3P3	132	198	65	228	112	211
BEND4	46	4	5	1	6	5
BEND5	0	0	0	0	0	0
BEND6	2	0	0	6	0	0
BEND7	0	0	0	0	0	0
BEST1	23	60	26	49	39	34
BEST2	8	1	1	4	0	1
BEST3	0	0	0	0	0	0
BEST4	71	46	21	70	63	68
BET1	432	474	243	379	489	456
BET1L	2896	3236	1692	3711	4047	3626
BEX1	0	0	0	0	5	1
BEX2	4	1	1	0	1	10
BEX3	5	0	0	6	0	0
BEX4	131	41	46	57	32	311
BEX5	169	174	75	89	215	119
BFAR	1	1	1	1	3	4
BFSP1	63	63	30	42	43	49
BFSP2	126	35	59	91	183	164
BFSP2-AS1	7	3	6	4	32	2
BGLAP	1	1	0	5	3	6
BGLT3	0	0	0	0	0	0
BGN	0	0	0	0	0	0
BHLHA15	362	145	153	310	585	479
BHLHA9	0	0	0	0	1	0
BHLHB9	0	0	0	0	0	0
BHLHE22	414	26	47	55	82	96
BHLHE23	0	0	0	0	0	0
BHLHE40	31580	38332	20274	52445	40154	35610
BHLHE40-AS1	168	344	234	191	168	63
BHLHE41	0	0	0	0	3	0
BHMT	0	1	0	0	0	0
BHMT2	0	0	0	0	0	0
BICC1	1	0	0	4	0	0
BICD1	53	126	25	78	72	60
BICD2	2585	2284	1103	3057	2655	2738
BICDL1	958	1158	528	993	1105	1075
BICDL2	46	70	41	133	44	48
BICRA	656	780	364	931	733	802
BICRAL	1959	2009	1060	2113	2410	2147
BID	245	237	80	307	446	250
BIK	53	20	13	17	29	32
BIN1	47	43	18	17	36	227
BIN2	4647	4890	1926	4951	4289	5674
BIN3	534	688	258	614	495	617
BIN3-IT1	2	5	4	7	3	7
BIRC2	1545	1895	764	2043	1491	1365
BIRC3	7066	3989	2162	5848	5768	5898
BIRC5	701	739	182	243	282	720
BIRC6	7909	7386	3799	8418	8676	9576
BIRC6-AS2	2	2	0	0	0	2
BIRC7	0	0	0	0	0	0
BIRC8	0	0	0	0	0	0
BISPR	396	370	150	282	337	434
BIVM	359	332	142	312	299	504
BIVM-ERCC5	0	0	0	0	0	0
BLACAT1	0	0	0	0	1	1
BLACE	0	0	0	0	0	0
BLCAP	1276	1138	647	1290	1524	1430
BLID	0	0	0	0	0	0
BLK	21	1	1	4	0	8
BLM	1729	2457	1067	1951	1183	1372
BLMH	442	300	158	382	242	490
BLNK	7	9	7	4	11	10
BLOC1S1	535	840	330	792	774	654
BLOC1S1-RDH5	0	0	0	0	0	0
BLOC1S2	2002	1881	808	1819	1768	1454
BLOC1S3	640	874	415	1008	907	837
BLOC1S4	568	674	332	775	782	688
BLOC1S5	0	0	0	0	0	0
BLOC1S5-TXNDC5	0	0	0	0	0	0
BLOC1S6	1852	2345	966	1694	1820	1654
BLVRA	289	202	92	207	191	114
BLVRB	250	356	98	426	265	250
BLZF1	957	1334	481	949	952	1096
BMERB1	3	1	0	3	0	2
BMF	11516	10039	5563	12667	9689	6601
BMI1	75	117	54	199	112	131
BMP1	452	856	331	728	471	637
BMP10	0	0	0	0	0	0
BMP15	0	0	0	0	0	0
BMP2	428	5050	580	1262	212	128
BMP2K	1411	1872	541	1520	682	817
BMP3	0	0	0	0	0	0
BMP4	86	79	41	30	149	79
BMP5	0	0	0	0	0	0
BMP6	0	0	0	0	0	0
BMP7	1	1	0	4	3	0
BMP7-AS1	0	0	0	0	0	0
BMP8A	182	126	72	213	53	308
BMP8B	50	82	24	61	18	104
BMPER	0	0	0	0	0	0
BMPR1A	241	297	88	203	134	229
BMPR1B	9	4	8	5	37	48
BMPR1B-DT	0	2	0	0	0	0
BMPR2	3122	2519	1340	3320	2482	2679
BMS1	1416	1693	775	1524	1718	1716
BMS1P1	282	33	76	37	88	91
BMS1P14	4	0	1	4	2	1
BMS1P17	0	0	0	0	0	0
BMS1P18	0	0	0	0	0	0
BMS1P2	54	6	17	8	28	35
BMS1P2-AGAP9	18	1	5	3	3	0
BMS1P20	458	391	198	448	417	487
BMS1P21	4	4	2	12	8	13
BMS1P22	0	0	0	0	0	0
BMS1P4	0	0	0	0	0	0
BMS1P4-AGAP5	16	30	10	18	49	32
BMT2	211	250	129	238	185	212
BMX	0	0	0	0	0	0
BNC1	0	0	0	1	0	0
BNC2	0	0	0	0	0	0
BNC2-AS1	0	0	0	0	0	0
BNIP1	221	264	108	249	251	262
BNIP2	2989	3749	1527	3349	3381	3398
BNIP3	73	40	44	66	75	113
BNIP3L	860	1006	501	913	1127	957
BNIP5	1	2	0	0	1	0
BNIPL	18	9	2	20	0	12
BOC	2	1	0	0	6	0
BOD1	289	373	165	318	354	308
BOD1L1	5262	5663	2609	6408	6260	6213
BOD1L2	0	0	0	0	0	0
BOK	17	13	13	39	18	23
BOK-AS1	0	0	0	0	0	3
BOLA1	236	321	155	286	287	314
BOLA2	0	0	0	0	0	0
BOLA2-SMG1P6	1	0	0	0	0	0
BOLA2B	0	0	0	0	0	0
BOLA3	339	393	175	510	320	375
BOLA3-AS1	121	109	77	183	134	256
BOLL	0	0	0	0	0	0
BOP1	925	1108	427	1327	939	1036
BORA	210	192	97	208	214	246
BORCS5	584	429	257	529	626	653
BORCS6	886	849	398	951	964	739
BORCS7	326	335	148	308	358	307
BORCS7-ASMT	1	0	0	0	0	0
BORCS8	165	216	92	292	168	205
BORCS8-MEF2B	0	0	0	0	0	0
BPESC1	0	0	0	0	0	0
BPGM	1825	1384	796	2068	1879	1417
BPHL	174	150	68	173	165	165
BPI	0	0	0	0	0	0
BPIFA1	0	0	0	0	0	0
BPIFA2	0	0	0	0	0	0
BPIFA3	0	0	0	0	0	0
BPIFA4P	0	0	0	0	0	0
BPIFB1	0	0	0	0	0	0
BPIFB2	0	0	0	0	0	0
BPIFB3	0	0	0	0	0	0
BPIFB4	0	0	0	0	0	0
BPIFB6	0	0	0	0	0	0
BPIFC	0	0	1	0	0	0
BPNT1	942	868	336	750	766	907
BPNT2	2586	2774	1333	2397	2373	2641
BPTF	5080	4341	2226	4248	4941	5789
BPY2	0	0	0	0	0	0
BPY2B	0	0	0	0	0	0
BPY2C	0	0	0	0	0	0
BRAF	1243	1379	628	1366	1424	1373
BRAP	1088	1139	519	1252	1200	1102
BRAT1	1360	1519	787	2002	1708	1800
BRCA1	532	687	171	267	160	574
BRCA2	249	276	84	112	162	302
BRCC3	568	507	216	527	474	583
BRD1	2716	2485	1372	3547	3012	3081
BRD2	272	75	20	65	70	89
BRD3	908	933	486	950	905	935
BRD3OS	549	732	348	638	606	700
BRD4	3343	4214	1961	4534	4255	4311
BRD7	1451	1440	608	1205	1205	1543
BRD7P3	0	0	1	2	4	8
BRD8	1271	1402	568	1393	961	1380
BRD9	1266	1310	757	1741	1703	1914
BRDT	0	0	0	0	0	0
BRDTP1	0	0	0	0	0	0
BRF1	1070	1475	558	1338	1106	1286
BRF2	168	232	110	243	212	156
BRI3	722	734	354	838	685	586
BRI3BP	784	893	319	573	460	710
BRICD5	73	65	55	125	98	129
BRINP1	0	0	0	0	0	0
BRINP2	0	0	1	1	1	2
BRINP3	0	0	0	0	0	0
BRIP1	341	319	104	121	178	287
BRIX1	603	641	252	649	548	613
BRK1	3412	3750	1805	3947	3546	3001
BRMS1	1227	1418	604	1519	1316	1290
BRMS1L	176	153	62	147	173	209
BROX	1293	1197	496	1145	1300	1472
BRPF1	1466	2214	1035	2401	1924	1835
BRPF3	1694	1277	807	1933	2302	2434
BRS3	0	0	0	0	0	0
BRSK1	173	201	102	171	194	191
BRSK2	7	4	6	32	16	22
BRWD1	2936	2617	1207	3095	2992	3099
BRWD1-AS1	0	0	0	0	0	0
BRWD1-AS2	4	13	1	16	7	7
BRWD3	980	1031	498	982	1035	1371
BSCL2	26	24	17	36	43	39
BSDC1	2358	2833	1288	3021	2853	2736
BSG	5888	7143	3449	8127	6057	6813
BSN	217	40	149	92	368	456
BSN-DT	3	1	4	0	0	6
BSND	0	0	0	0	0	0
BSPH1	0	0	0	0	0	0
BSPRY	249	181	89	311	258	256
BST1	7	27	0	0	10	4
BST2	5418	5859	1853	5023	3406	4122
BSX	0	0	0	0	0	0
BTAF1	3403	3322	1720	3671	3860	4511
BTBD1	2504	2722	1068	2604	2380	2113
BTBD10	966	1085	417	841	1029	979
BTBD11	34	260	58	56	290	168
BTBD16	0	0	0	0	0	0
BTBD17	0	0	0	0	0	0
BTBD18	6	3	5	4	9	5
BTBD19	283	200	136	409	242	314
BTBD2	1299	1533	768	1575	1779	1731
BTBD3	68	141	30	60	34	10
BTBD6	1908	2234	1061	2632	2354	2115
BTBD7	5	18	0	5	2	4
BTBD8	103	49	23	23	52	95
BTBD9	1271	1498	672	1516	1286	1411
BTBD9-AS1	1	1	0	0	0	3
BTC	0	0	0	0	0	0
BTD	840	794	497	1422	1255	1124
BTF3	6273	5851	2837	6365	7233	6565
BTF3L4	570	633	349	611	923	717
BTF3P11	4	3	0	0	2	1
BTG1	3556	4970	2367	5447	5032	3689
BTG2	11327	9584	5068	13117	10846	10173
BTG3	1362	1434	547	1294	1206	1197
BTG3-AS1	0	0	0	0	0	0
BTG4	4	1	2	11	1	4
BTK	0	0	0	0	0	0
BTLA	20	50	18	17	6	17
BTN1A1	3	0	0	0	0	0
BTN2A1	1470	1419	646	1641	1478	1748
BTN2A2	637	531	213	563	403	497
BTN2A3P	55	47	18	61	40	58
BTN3A1	3123	2055	1148	2096	2422	3094
BTN3A2	1877	1600	728	1289	1505	1886
BTN3A3	1281	768	488	813	1081	1179
BTNL10	0	5	1	4	0	1
BTNL2	0	0	0	0	0	0
BTNL3	4	2	0	0	0	0
BTNL8	0	0	0	5	2	0
BTNL9	0	0	0	0	0	0
BTRC	788	735	280	773	729	844
BUB1	818	679	226	441	327	987
BUB1B	758	781	248	464	487	794
BUB1B-PAK6	0	0	0	0	0	0
BUB3	4747	3593	2366	4600	5402	6339
BUD13	752	1047	416	936	902	917
BUD23	1097	1504	624	1631	1319	1452
BUD31	596	836	305	670	600	626
BVES	5	5	2	13	3	2
BVES-AS1	0	0	0	0	0	0
BYSL	504	449	217	594	650	676
[truncated: 26,308 more rows]

## Sheet: 2B Donor 4 Bulk TPM
	Replicate1	Replicate2	Replicate3	Replicate4	Replicate5	Replicate6
A1BG	10.0885	13.6764	15.1946	10.8487	9.51443	13.6861
A1BG-AS1	4.84429	3.18811	3.89532	3.85235	4.0718	5.0509
A1CF	0	0.0403377	0	0.0123016	0.0131907	0
A2M	0	0	0	0	0	0
A2M-AS1	0	0	0	0	0	0
A2ML1	0.129839	0	0.202073	0	0	0
A2MP1	0	0	0	0	0	0
A3GALT2	0	0	0	0	0	0.122285
A4GALT	1.49541	0.29843	0.727299	1.77471	0.146383	0.145689
A4GNT	0	0	0	0	0	0
AA06	0	0	0	0	0	0
AAAS	56.4713	52.5211	52.9393	62.0015	67.1756	67.0635
AACS	66.0002	56.8225	53.6772	56.3067	58.5622	51.6375
AACSP1	0	0	0	0	0	0
AADAC	0	0	0	0	0	0
AADACL2	0	0	0	0	0	0
AADACL2-AS1	0	0	0	0	0	0
AADACL3	0	0	0	0	0	0
AADACL4	0	0.0632097	0	0	0	0
AADACP1	0	0	0	0	0	0
AADAT	0	0	0	0	0	0
AAGAB	53.3547	57.683	53.9369	54.5935	43.7022	55.5136
AAK1	34.887	23.9513	29.8678	28.8996	30.4181	32.7276
AAMDC	10.5343	13.931	6.35301	12.3864	11.2605	8.42926
AAMP	117.366	113.736	125.397	125.932	123.484	138.012
AANAT	0.525608	0	0.511263	0.11196	0.120052	0.418188
AAR2	62.5942	72.6588	74.3407	68.6372	83.2357	67.3222
AARD	6.36545	0.559258	3.03745	2.14898	3.89538	4.09531
AARS1	178.967	235.488	221.935	184.649	236.102	229.413
AARS2	18.5234	19.7877	18.8546	21.353	19.4646	21.8491
AARSD1	0	0	0	0	0	0
AASDH	8.89143	8.31243	8.64876	6.49774	8.12344	7.9294
AASDHPPT	51.7098	48.6203	39.0781	40.712	43.0641	44.5777
AASS	5.14972	2.26597	2.25183	1.71082	1.85607	0.687351
AATBC	0.987401	0.891699	1.33881	0.790315	0.792767	1.19711
AATF	0.0667206	0.0621368	0.129799	0.0284243	0.0914364	0.0606683
AATK	1.74876	0.535119	1.31223	0.723722	1.71184	3.63459
ABALON	2.60263	2.49115	2.10966	3.5111	1.58522	2.56375
ABAT	27.8512	24.9176	19.8592	28.1387	17.0347	18.1406
ABCA1	0.105748	0.0123103	0	0.16894	0.0845371	0.060097
ABCA10	1.23223	0.483191	0.504675	0.607843	0.67153	0.5504
ABCA11P	3.84782	4.59766	4.37838	3.95894	4.11243	3.23472
ABCA12	0.014379	0	0	0.0245028	0	0
ABCA13	0	0	0	0	0	0
ABCA17P	0.197103	0.428311	0.511263	0.139949	0.480208	0.746764
ABCA2	54.1768	125.628	68.4174	79.0883	55.8962	75.8206
ABCA3	15.4416	19.4072	16.7836	18.1461	15.2501	18.759
ABCA4	0	0	0	0	0	0
ABCA5	9.31251	6.26063	7.27499	6.85601	8.05615	8.45453
ABCA6	0.155134	0.0963173	0.1006	0.2203	0.259846	0.0940409
ABCA7	72.8876	62.728	74.8262	75.4354	67.2376	68.7359
ABCA8	0	0	0	0	0	0
ABCA9	0.10787	0	0	0.0551458	0	0.0784682
ABCA9-AS1	0	0	0	0	0	0
ABCB1	0.597022	0.0222402	0.325208	0.183127	0.0436364	0.0868585
ABCB10	37.0525	34.7056	32.444	30.1765	31.1231	35.1141
ABCB11	0	0	0	0	0	0
ABCB4	0.0634438	0	0	0	0	0
ABCB5	0	0	0	0	0	0
ABCB6	49.7219	31.0856	39.2488	73.2832	51.501	52.474
ABCB7	15.4229	14.6701	11.4772	12.0692	14.0907	15.7121
ABCB8	31.7867	33.1477	31.8801	36.7138	27.3688	34.7157
ABCB9	4.46636	5.6006	4.926	5.15392	6.20119	6.01186
ABCC1	2.24202	1.32962	2.48944	1.63997	2.18364	2.16366
ABCC10	33.7539	24.5743	30.0527	30.1661	28.6549	35.8671
ABCC11	0	0	0	0.0176061	0	0
ABCC12	0	0	0	0	0	0
ABCC13	0	0	0.0915342	0.0801789	0	0
ABCC2	0.426524	0.331018	0.921963	0.605692	0.865963	1.27123
ABCC3	0	0	0	0	0.0433579	0
ABCC4	75.312	33.402	41.7876	50.9944	30.6009	30.6754
ABCC5	17.8543	13.174	16.6605	18.2584	13.5353	19.1375
ABCC5-AS1	0	0	0	0	0	0
ABCC6	0	0	0	0	0.0224374	0
ABCC6P1	0	0	0	0	0	0
ABCC6P2	0	0	0	0	0	0
ABCC8	6.85065	4.0704	12.9452	7.8873	14.8734	23.1754
ABCC9	0.0309059	0.0143913	0.150312	0.144832	0.0141182	0.11241
ABCD1	5.47462	6.77472	7.65953	5.87865	6.47486	10.7061
ABCD2	15.0045	13.3626	12.127	13.1199	16.4462	16.8256
ABCD3	25.6894	37.3884	26.4333	22.938	17.0484	24.1827
ABCD4	35.3856	32.169	40.3684	39.1697	33.3696	38.5802
ABCE1	57.5158	47.5322	48.8194	39.6871	56.9457	55.4203
ABCF1	0.0404046	0.0860087	0.359332	0.0393444	0.00527353	0.0157455
ABCF2	12.1562	13.2739	12.4157	12.921	16.1318	14.6183
ABCF2-H2BE1	0.0594032	0	0.115564	0.151841	0	0.108029
ABCF3	73.2133	88.3442	93.6556	88.724	86.9083	81.7543
ABCG1	109.356	73.3311	106.26	132.724	126.736	72.8759
ABCG2	2.41977	0.51111	1.50445	0.552631	1.0484	1.06611
ABCG4	0.138304	0.0644011	0	0.11784	0.0315895	0.0628791
ABCG5	0	0	0	0	0	0
ABCG8	0.0383225	0	0.0372766	0	0	0.0871156
ABHD1	0.968858	1.5339	1.31938	1.32081	1.68183	1.67385
ABHD10	30.2505	35.8425	25.1926	28.2903	33.6006	30.9448
ABHD11	18.7199	18.4594	19.6818	20.8172	19.4924	23.7179
ABHD11-AS1	11.6345	9.48079	9.61941	6.44347	7.97217	5.55403
ABHD12	62.1181	64.861	63.2206	66.4325	54.6279	54.9251
ABHD12B	0	0	0	0	0	0
ABHD13	22.2175	22.7169	16.9766	16.6577	17.1993	19.7783
ABHD14A	36.9111	47.7167	69.2967	46.1849	65.5593	51.4005
ABHD14A-ACY1	0	0	0	0	0	0
ABHD14B	111.157	99.0519	141.566	115.538	153.804	144.964
ABHD15	53.3055	49.3131	46.7537	44.3441	40.8543	42.1292
ABHD16A	4.76185	5.72652	5.47929	5.52742	4.84511	5.12205
ABHD16B	0	0	0	0	0	0
ABHD17A	38.1873	41.4221	43.1919	47.2922	52.6037	55.6514
ABHD17B	72.8872	73.008	73.0241	71.4146	69.011	49.6875
ABHD17C	2.62219	1.13962	1.4737	3.37614	1.22447	0.741792
ABHD18	13.7038	8.9437	9.13145	9.77613	12.4709	13.9815
ABHD2	82.1069	90.7862	89.2558	80.2427	74.8012	82.6707
ABHD3	83.1141	83.8285	72.9452	83.9938	79.0356	78.711
ABHD4	56.1497	54.5391	53.1238	61.2505	50.6485	32.8575
ABHD5	10.9837	12.6656	8.68753	7.7251	7.31501	8.3467
ABHD6	108.073	42.5029	76.6392	45.853	45.5327	44.3118
ABHD8	26.478	29.1139	20.0538	22.5029	24.0063	26.1591
ABI1	104.856	107.887	96.4101	91.1123	103.362	96.3376
ABI2	25.3034	23.3066	21.878	23.7343	21.0561	27.8351
ABI3	231.71	285.656	280.083	234.443	122.595	188.27
ABI3BP	0.0556695	0.0691265	0.0722002	0.0790542	0.0169537	0.0337464
ABITRAM	23.5207	20.8264	20.978	21.8287	31.4732	23.1639
ABL1	22.5831	23.572	24.3156	22.1755	20.9797	23.6859
ABL2	6.09908	7.87095	6.18688	5.97615	4.41802	5.1596
ABLIM1	4.1068	1.49777	3.63156	0.697384	5.60188	3.94318
ABLIM2	0.109908	0.614145	0.587998	0.468231	0.426764	0.574646
ABLIM3	0	0	0	0	0.0527796	0
ABO	0	0.00999501	0.0417577	0.00914436	0	0.156141
ABR	0.2791	0.248373	0.217186	0.264227	0.271993	0.15227
ABRA	0	0	0	0	0	0
ABRACL	288.526	259.693	210.489	174.034	214.099	236.758
ABRAXAS1	6.53576	5.29547	6.92955	6.01422	7.55362	7.25033
ABRAXAS2	35.1045	31.4353	31.6103	28.3633	31.094	35.2222
ABT1	50.534	60.4713	61.9324	63.7689	62.527	57.1718
ABTB1	77.1579	57.5997	75.0521	84.2929	91.0695	83.708
ABTB2	8.63893	1.85463	3.16483	2.00747	3.58761	2.60143
ACAA1	137.439	125.224	116.245	132.206	112.41	112.758
ACAA2	124.318	127.557	117.084	118.864	123.89	111.545
ACACA	0.0542856	0.123582	0.0586711	0.0411142	0.0330645	0.0767842
ACACB	7.18219	7.87879	8.28625	4.90561	11.2853	9.40205
ACAD10	19.1313	18.3171	18.7398	19.7324	19.4414	18.7998
ACAD11	0	0	0	0	0	0
ACAD8	57.4877	54.4226	66.0185	55.455	71.09	77.776
ACAD9	45.2091	45.8757	40.0837	44.1019	43.8172	47.1562
ACADL	0	0	0	0	0	0
ACADM	46.9164	41.5835	35.549	30.7959	39.0467	48.0618
ACADS	30.5576	37.4315	34.1419	34.0113	30.5591	46.6223
ACADSB	24.831	24.0632	25.7483	23.5721	24.8264	24.1761
ACADVL	847.696	839.101	867.22	912.691	707.462	822.448
ACAN	0.199588	0.100087	0.209075	0.19622	0.0841611	0.446729
ACAP1	498.042	471.888	502.782	513.562	495.119	552.205
ACAP2	49.7321	40.7518	41.0921	42.3241	46.7301	46.9668
ACAP3	39.3909	36.7522	33.6586	36.1585	28.466	40.468
ACAT1	99.9344	90.0638	64.8627	71.9367	84.4242	75.1403
ACAT2	43.9705	55.3735	37.6262	33.3448	37.7567	38.0584
ACBD3	35.1238	35.7852	31.2901	30.7445	34.6502	38.8139
ACBD3-AS1	0.623936	1.45268	1.82072	0	0	1.98568
ACBD4	21.9089	17.5709	21.191	14.7797	22.5326	26.4997
ACBD5	22.3558	19.7307	18.4184	20.1198	18.207	18.1807
ACBD6	87.3561	89.282	77.8305	80.0516	87.4904	73.8204
ACBD7	1.14308	0.0760392	0.15884	1.0783	0.447577	0.593937
ACBD7-DCLRE1CP1	0	0	0	0	0	0
ACCS	8.83686	3.11978	3.14613	2.06688	8.97064	10.5036
ACCSL	0	0.0686267	0	0.125572	0	0
ACD	44.2507	56.813	62.8818	59.8133	55.6517	61.2657
ACE	0.180345	0.215943	0.601452	0.482936	0.0470766	0.14056
ACE2	0	0	0	0	0	0
ACER1	0	0.358896	0.749709	0	0	0.350414
ACER2	7.44469	3.14306	4.24835	5.11682	5.12391	3.83598
ACER3	19.0399	19.7077	13.8543	15.138	8.04027	14.6789
ACHE	0.979341	0.839094	0.838299	1.30172	1.53897	0.463062
ACIN1	144.079	132.736	127.056	139.768	131.806	155.776
ACKR1	0	0	0	0	0	0
ACKR2	0.138038	0.171406	0.0895137	0.0392046	0.25223	0.251033
ACKR3	0.547029	0	0.665124	0	0.312362	0.621759
ACKR4	0.376336	0.250344	0.10459	0.549691	0.0491186	0.0488855
ACLY	279.596	253.671	260.479	254.432	242.413	257.068
ACMSD	0.202768	0.0944186	0	0.259149	0	0
ACO1	8.03175	11.2115	9.92069	11.1418	6.65579	8.16432
ACO2	111.059	118.566	107.685	115.078	106.753	107.939
ACOD1	0	0	0	0	0	0
ACOT1	1.1424	0.759941	0.793731	1.66864	1.71469	1.78075
ACOT11	0.302095	0.496484	0.276565	0.363384	0.357179	0.420117
ACOT12	0.329765	0.0614219	0	0.393361	0.0602563	0.0599703
ACOT13	13.4978	12.3372	10.9666	9.44604	10.9586	11.8463
ACOT2	15.9205	13.445	17.9837	13.7107	17.0999	17.1744
ACOT4	4.46791	12.0903	8.69193	4.5251	5.39131	6.13225
ACOT6	0	0	0	0	0	0
ACOT7	72.9812	76.6557	54.9076	67.7169	39.2189	52.0257
ACOT8	45.1837	40.4141	43.3707	47.4372	50.7571	42.8195
ACOT9	21.3203	25.0791	22.8153	25.7415	23.1182	26.6018
ACOX1	48.6235	41.2121	46.2991	38.425	39.9534	57.3311
ACOX2	0	0	0	0	0	0
ACOX3	15.4284	20.1499	16.961	19.8351	16.8065	18.8436
ACOXL	0.0563613	0.0524892	0	0.0720329	0.154479	0.102497
ACOXL-AS1	0	0	0	0	0.156531	0
ACP1	132.607	117.029	120.313	119.09	111.669	118.052
ACP2	75.9767	64.063	77.8901	75.5664	60.7849	60.7665
ACP3	0	0	0	0	0	0
ACP4	0.410068	0.286422	0	0.524091	0.468311	0.37287
ACP5	396.326	106.232	240.978	264.641	205.965	241.735
ACP6	3.82066	1.98559	3.65002	2.96469	3.58415	5.22663
ACP7	0	0	0	0	0	0
ACR	0	0	0	0	0	0
ACRBP	1.22773	0.538062	0.280993	0.799938	0.593833	1.51037
ACRV1	0.142126	0.330904	0	0.0605484	0	0.258467
ACSBG1	0.243501	0.0206156	0.086129	0.132028	0.0606732	0.241541
ACSBG2	0.5432	0.413903	0.480341	0.336602	0.0451165	0.314316
ACSF2	13.2243	10.2543	10.4894	13.5405	11.3561	13.3149
ACSF3	13.4761	14.9846	13.1648	14.5754	15.4432	15.766
ACSL1	72.1917	61.8775	57.6951	76.1816	66.8942	51.4795
ACSL3	19.3685	19.6463	18.0479	17.8481	20.2202	23.0408
ACSL4	179.896	120.537	114.483	115.815	110.592	133.962
ACSL5	84.5599	75.3324	73.7334	77.0641	64.9057	75.9311
ACSL6	0.557398	2.48428	1.35546	1.74704	2.52808	2.46177
ACSM1	0.121374	0.113036	0	0.155123	0	0
ACSM2A	0	0.078221	0	0	0	0
ACSM2B	0	0	0.0902685	0.237211	0.211964	0
ACSM3	3.09107	1.55733	1.97161	2.67688	2.22222	2.90283
ACSM4	0	0	0	0	0	0
ACSM5	0	0	0	0.111888	0	0
ACSM6	0	0	0	0	0	0
ACSS1	26.66	20.2388	22.9696	22.8028	25.9831	33.515
ACSS2	36.7966	36.2348	38.1393	43.4304	40.5466	49.5612
ACSS3	0	0	0	0	0	0.0148185
ACTA1	1.29268	1.89179	1.97591	0.786722	1.68718	1.25938
ACTA2	22.2194	23.2441	22.0571	24.8318	19.1184	26.0159
ACTA2-AS1	0.875434	0.250859	0.131006	0.40164	0.369147	0.183697
ACTB	11039.6	14316.5	12271.7	10834.8	10767.4	11678.3
ACTBL2	0	0	0	0	0	0
ACTC1	0	0	0	0.0848203	0	0.0905195
ACTE1P	0	0	0	0	0	0
ACTG1	4866.19	5851.99	5431.59	4609.78	4692.88	4685.77
ACTG1P17	0	0.387791	0.324027	0.638617	0.684777	0.908702
ACTG1P20	2.80136	3.28528	3.43136	4.50852	3.60211	4.10389
ACTG1P25	0	0.0552029	0.115315	0	0	0.0538983
ACTG1P4	0.346893	0.193837	0.13497	0.35468	0.0633861	0.757022
ACTG2	0.366874	0.170835	0	0.156295	0	0
ACTL10	11.0375	7.44637	14.2023	8.73793	17.7068	9.40408
ACTL6A	64.3395	77.8096	63.0644	53.857	66.9769	78.0257
ACTL6B	0	0	0	0	0	0.162994
ACTL7A	0	0	0	0	0	0
ACTL7B	0.196821	0.183299	0	0	0.0899103	0
ACTL8	0	0	0	0	0	0
ACTL9	0.394206	0	0.383447	0.755727	0	0.0896117
ACTN1	144.305	80.2079	94.7763	97.7897	100.063	157.061
ACTN1-AS1	0	0	0	0	0	0
ACTN2	0.0807698	0.0752208	0.0523769	0	0.0491955	0
ACTN3	0.371163	0.345664	0.240689	0.491937	0.113035	0.374994
ACTN4	243.691	276.049	264.289	277.78	233.031	236.803
ACTR10	77.3339	79.9524	80.9498	73.3426	70.8109	74.1129
ACTR1A	175.448	167.922	159.453	170.406	151.411	155.908
ACTR1B	170.287	158.879	161.268	188.65	162.422	172.549
ACTR2	391.068	395.476	341.067	299.977	332.131	384.985
ACTR3	236.415	279.916	218.33	199.912	197.3	224.092
ACTR3-AS1	4.43047	3.69177	4.08274	3.37757	2.5565	3.18046
ACTR3B	4.39324	6.56781	4.3858	6.64913	5.28128	4.3101
ACTR3BP2	0	0	0	0	0	0
ACTR3BP5	0	0	0	0	0	0
ACTR3C	0.854229	1.00536	1.16876	1.83159	0.934819	1.39131
ACTR5	17.3458	18.8717	17.1352	16.7131	19.9452	22.1108
ACTR6	23.8489	22.4551	22.1761	20.0517	23.7567	24.456
ACTR8	53.7011	60.6442	51.0763	52.1749	53.242	58.5468
ACTRT1	0	0	0	0	0	0
ACTRT2	0	0	0	0	0	0
ACTRT3	0.247294	0.230304	0.481089	0.561877	0.527179	0.224862
ACVR1	36.7412	27.5779	35.0795	35.7299	38.0473	35.0216
ACVR1B	3.11171	24.2567	10.1453	9.45138	2.9219	5.68508
ACVR1C	0.531834	0.297178	0.236489	0.660294	0.305421	0.359239
ACVR2A	2.08567	4.35851	4.55231	2.47056	3.48571	7.37775
ACVR2B	2.52222	2.55556	1.68102	1.46253	1.82429	1.74131
ACVR2B-AS1	0.0546594	0.203617	0.425341	0	0	0
ACVRL1	0	0	0	0	0	0
ACY1	0.193499	0.450514	0.188218	0	0.176786	0.527839
ACY3	0.70244	1.21491	0.390439	0.684007	0.641767	1.55118
ACYP1	15.8068	16.9017	12.2434	13.0939	8.55793	15.3045
ACYP2	6.8925	5.44768	7.76297	9.38855	8.36859	8.65872
ADA	106.142	58.0597	56.5183	68.0156	67.9299	47.534
ADA2	264.316	210.025	333.794	269.63	297.111	396.276
ADAD1	0	0	0	0.0550336	0	0
ADAD2	0.121535	0	0	0	0.222075	0.110511
ADAL	9.4891	6.38388	5.2901	5.2372	7.50493	7.21174
ADAM10	53.6354	53.3265	48.4776	48.4099	53.5199	62.1902
ADAM11	0.0894524	0.166614	0.464059	0.457301	0.81726	0.40669
ADAM12	0.015549	0	0	0.0397451	0.0710299	0
ADAM15	35.7075	33.6336	32.7132	37.5706	32.8465	31.3578
ADAM17	23.1477	27.3022	25.1524	23.2001	19.4975	22.2094
ADAM18	0	0	0	0	0	0
ADAM19	677.212	864.876	720.922	787.796	707.349	658.883
ADAM2	0	0	0	0	0	0
ADAM20	0.247087	0.0920446	0	0.0842109	0.0902978	0.359477
ADAM20P1	0	0.0422023	0.264472	0.579158	0.248408	0.412049
ADAM21	0	0	0	0	0	0
ADAM21P1	0	0	0	0	0	0
ADAM22	1.27584	0.409264	0.413672	0.374433	1.04907	0.541382
ADAM23	0.108603	0.0202283	0	0	0.0793777	0.0987511
ADAM28	0.0539944	0	0	0.0613405	0	0
ADAM29	0	0	0	0.102228	0.109617	0
ADAM30	0	0	0	0	0	0
ADAM32	0	0	0	0	0	0
ADAM33	0	0	0	0	0	0
ADAM3A	0	0	0	0	0	0
ADAM3B	0	0	0	0	0	0
ADAM5	0	0	0	0	0	0
ADAM6	0	0	0	0	0	0
ADAM7	0	0	0	0	0	0
ADAM8	352.493	273.354	380.157	354.075	288.145	339.25
ADAM9	25.9447	17.4408	16.335	20.7997	14.3946	12.8251
ADAMDEC1	0	0.105108	0	0.0480811	0	0
ADAMTS1	50.6991	25.6104	41.363	41.2526	46.0532	87.1558
ADAMTS10	21.6945	32.2085	22.2422	12.6288	18.6632	23.4415
ADAMTS12	0	0	0	0	0	0
ADAMTS13	0.550311	0.538786	0.603919	0.300568	0.425428	0.538883
ADAMTS14	0.0741793	0.0921107	0	0.0421357	0	0
ADAMTS15	0	0.0225693	0	0.0619455	0.0664231	0.0881437
ADAMTS16	0	0.0257333	0	0	0	0.0251251
ADAMTS17	0	0	0	0	0	0
ADAMTS18	0	0	0	0	0	0
ADAMTS19	0	0	0	0	0	0
ADAMTS19-AS1	0	0	0	0	0	0
ADAMTS2	0	0	0	0	0	0
ADAMTS20	0	0	0	0	0	0
ADAMTS3	0	0	0	0	0	0
ADAMTS4	0.0140716	0.0393145	0.0273751	0.0119895	0.0257123	0.0767708
ADAMTS5	0.0142997	0	0	0	0	0
ADAMTS6	0.368644	0.308986	0.645449	0.486853	0.235762	0.419004
ADAMTS7	8.29953	6.45272	8.19423	3.90739	4.59969	11.4446
ADAMTS7P1	0.138047	0.0771379	0.0805677	0.105859	0.037837	0.20084
ADAMTS8	0.303369	0.0353159	0.147545	0.0323103	0.173228	0.206887
ADAMTS9	0	0.0840391	0	0	0	0
ADAMTS9-AS1	0	0	0	0	0	0
ADAMTS9-AS2	0	0	0	0	0	0
ADAMTSL1	0	0	0	0	0	0
ADAMTSL2	0	0	0	0	0	0
ADAMTSL3	0	0	0	0	0	0
ADAMTSL4	5.48694	3.60388	4.83156	6.27446	4.98662	6.59101
ADAMTSL4-AS1	2.92154	3.33919	1.55007	2.26297	1.21327	3.13952
ADAMTSL5	16.0985	13.1069	17.8687	16.9984	16.2419	24.382
ADAP1	50.2213	75.4684	59.178	82.6358	58.6514	67.6678
ADAP2	0.190025	0.0884848	0.277258	0.242862	0	0
ADAR	371.482	330.906	302.74	290.867	314.709	312.274
ADARB1	59.0846	74.1261	76.1695	75.7043	69.5139	72.8663
ADARB2	0.0324667	0.0151181	0.0315806	0	0.0148312	0.0295216
ADARB2-AS1	0	0	0	0	0	0
ADAT1	19.3821	18.245	16.7984	17.8196	19.7014	18.236
ADAT2	11.7283	5.17024	6.97367	8.47366	8.16242	11.4333
ADAT3	6.10883	9.45521	9.70823	6.89108	8.72551	7.27587
ADCK1	2.16713	1.62762	2.24398	1.34019	1.02191	1.27132
ADCK2	33.7798	30.7124	29.4265	26.4591	32.8154	31.2988
ADCK5	16.5642	14.1489	18.3357	18.3084	14.78	17.1082
ADCY1	29.3571	39.0085	16.5426	28.6046	30.0288	20.9405
ADCY10	0.0767305	0	0.0497576	0	0	0.0930269
ADCY10P1	2.04756	1.96297	1.75736	1.92419	2.55846	3.6415
ADCY2	0	0	0	0	0	0
ADCY3	67.0198	57.5695	59.0157	83.0615	45.5191	64.8437
ADCY4	2.70706	1.72677	3.24638	3.98111	4.03171	4.6701
ADCY5	0.18005	0.111787	0.116757	0.204545	0.201053	0.23648
ADCY6	5.48956	9.15186	5.80119	4.52333	4.06598	3.96452
ADCY6-DT	0	0	0	0	0	0
ADCY7	111.237	106.018	100.546	110.683	103.59	117.055
ADCY8	0	0	0	0	0	0
ADCY9	15.6389	14.131	10.4321	13.516	11.3108	13.3423
ADCYAP1	0	0	0	0	0	0.0381513
ADCYAP1R1	0.0204485	0	0	0	0	0
ADD1	226.206	226.69	226.637	253.008	216.01	217.093
ADD2	0.0122914	0.171705	0.0956476	0.041891	0.044919	0.19
ADD3	122.591	134.389	132.808	84.8165	106.758	116.241
ADD3-AS1	0.214965	0.100098	0	0.457897	0.392796	0.293198
ADGB	0	0	0	0	0	0
ADGRA1	0	0	0	0	0	0
ADGRA1-AS1	0	0	0	0	0	0
ADGRA2	0.1585	0.147611	0	0.084405	0.199113	0.0900763
ADGRA3	22.6942	5.09481	12.28	5.04537	13.5663	10.4408
ADGRB1	0.777018	0.681069	0.489054	0.486801	0.981336	1.76633
ADGRB2	0.795387	3.27723	1.73492	2.11525	0.28627	1.92863
ADGRB3	1.12954	1.22025	2.46111	3.65716	1.87819	2.85527
ADGRD1	0.501651	0.256953	0.195184	0.0213713	0.366657	0.0456146
ADGRD1-AS1	0	0	0	0	0	0
ADGRE1	8.35493	3.91042	4.91782	1.71579	10.9606	8.72686
ADGRE2	0.688801	1.11316	1.61589	0.431533	0.518252	0.792109
ADGRE3	0	0	0	0.145136	0	0
ADGRE4P	0.654653	0.0468983	1.1756	0.128721	2.07037	0.366319
ADGRE5	209.243	235.265	214.454	233.671	201.212	247.043
ADGRF1	0	0	0	0	0	0
ADGRF2	0	0	0	0	0	0
ADGRF3	1.41105	0.521114	0.709936	0.89134	0.400089	1.48215
ADGRF4	0	0	0	0	0	0.039993
ADGRF5	0	0	0	0	0	0
ADGRF5-AS1	0	0	0	0	0	0
ADGRG1	8.88418	76.9859	51.3564	89.1298	25.2265	57.6251
ADGRG2	44.3379	4.46184	6.83868	7.75358	2.27923	3.53151
ADGRG3	0	0.343765	0.102586	0.404367	0.192709	0.0479486
ADGRG4	0	0	0	0	0	0
ADGRG5	1.08443	0.572292	1.19548	1.60156	3.20346	0.525898
ADGRG6	0	0	0	0	0	0
ADGRG7	0	0	0	0	0	0
ADGRL1	14.1353	15.1756	13.5958	13.0163	14.5026	12.9968
ADGRL2	40.3972	5.92672	17.4344	5.78905	34.6748	37.8369
ADGRL3	0	0.00953461	0	0.0174463	0.056122	0.0279278
ADGRL3-AS1	0	0	0	0	0	0
ADGRL4	0	0	0.151255	0	0	0
ADGRV1	0.0633124	0.0196542	0.177911	0.305686	0.147823	0.0959487
ADH1A	0	0	0	0	0	0
ADH1B	0	0	0	0	0	0
ADH1C	0	0	0	0	0	0
ADH4	0	0	0.124371	0	0	0
ADH5	97.3061	91.4427	85.5134	79.1942	87.7633	88.1962
ADH6	0	0	0	0.0336554	0	0
ADH7	0	0	0	0	0	0
ADHFE1	22.8947	13.1961	24.8499	12.3704	26.0827	39.4779
ADI1	5.8206	4.17961	5.5283	5.37683	6.41006	5.86285
ADIG	0	0	0	0	0	0
ADIPOQ	0	0	0	0	0	0
ADIPOQ-AS1	0	0	0	0	0	0
ADIPOR1	166.422	176.035	164.034	171.309	159.569	155.198
ADIPOR2	38.9798	42.8694	35.7449	36.4233	34.0023	42.4739
ADIRF	0	0.613043	0.426868	0.934782	0.40094	0.798073
ADK	29.193	32.6976	22.8941	29.0838	26.6715	28.2002
ADM	0	0.171751	0	0	0	0.167692
ADM2	15.3435	26.3666	28.663	22.2081	29.972	25.5975
ADM5	1.1074	0.303329	1.26726	0.999048	1.13077	0.473856
ADNP	69.8557	67.9083	65.3742	73.3898	72.8465	72.9678
ADNP-AS1	2.00162	1.73983	3.37478	2.61503	3.16979	3.76143
ADNP2	36.8493	44.705	39.7109	41.8551	47.6108	46.3416
ADO	48.0791	57.4523	50.5395	60.7619	65.1205	49.0078
ADORA1	0.0432499	2.2556	0	0	0	0
ADORA2A	0.376797	0.263183	0	0.561829	0.258188	0.813715
ADORA2A-AS1	0.547029	0.286564	0.864661	0.815657	0.874614	1.89637
ADORA2B	5.61989	7.13699	7.24135	3.2337	2.80062	6.96832
ADORA3	1.43546	0.914683	1.02884	0.257488	0.345125	0.893066
ADPGK	110.608	109.414	122.296	105.421	109.253	105.896
ADPGK-AS1	0.251974	0.610124	0.686272	0.51526	0.782713	0.778998
ADPRH	16.8942	22.541	14.0026	18.6207	17.6156	18.4815
ADPRHL1	1.27801	1.36874	1.11882	1.85115	0.875717	1.85933
ADPRM	13.2735	12.0275	12.7367	13.9076	15.2407	15.9023
ADPRS	63.1641	72.9488	72.4638	75.1184	69.8134	63.7992
ADRA1A	0	0	0	0.0143268	0.0153623	0
ADRA1B	0.0548775	0	0	0.233789	0	0
ADRA1D	0.187053	0.130652	0.181948	0.199221	0.256345	0.0425214
ADRA2A	0.0709896	0	0	0	0	0
ADRA2B	0	0	0.14483	0.444021	0.136033	0.270775
ADRA2C	0	0	0	0	0	0
ADRB1	0	0	0	0	0	0
ADRB2	0.273379	0.763792	0.797753	0.174697	0	0
ADRB3	0	0	0	0	0	0
ADRM1	220.217	224.134	245.041	263.273	250.37	227.712
ADSL	56.3771	46.1815	51.2782	46.099	58.1954	51.8804
ADSS1	3.91588	6.56433	6.85621	4.61546	6.91678	6.23116
ADSS2	91.2444	95.716	85.0972	83.5009	84.2915	81.674
ADTRP	0	0	0	0	0.126326	0.18859
AEBP1	0.369382	0.187639	0.522618	0.143058	0.092039	0.335874
AEBP2	26.6429	27.4141	25.9157	22.5237	24.9322	25.9895
AEN	82.8064	54.1366	59.1574	71.8517	71.276	64.5036
AFAP1	18.467	24.1477	22.2937	20.7435	18.8628	15.1526
AFAP1-AS1	0.222749	0.15087	0.157578	0.207044	0.333015	0.055239
AFAP1L1	0.0664199	0.0206189	0	0	0.0202276	0.0805265
AFAP1L2	1.30882	1.13386	0.710565	0.155604	1.08453	1.13474
AFDN	29.8778	45.6295	28.9893	31.5121	26.2569	20.1026
AFDN-DT	0	0.0554418	0	0	0	0.0541315
AFF1	45.1847	39.6424	40.0836	34.062	34.5201	42.9389
AFF1-AS1	2.12202	1.18574	1.51368	1.20536	1.42174	1.67226
AFF2	0.138677	0.193725	0.192704	0.075959	0.00904994	0
AFF3	0	0	0	0	0	0
AFF4	48.9422	49.4767	45.3047	42.5981	45.9408	48.8059
AFG1L	1.28093	1.19293	0.477182	1.04496	1.09559	0.966486
AFG3L1P	17.4131	20.0905	19.1323	22.0147	22.0924	27.6607
AFG3L2	60.3427	70.7126	59.7122	60.0204	63.8019	58.2735
AFM	0	0	0	0	0	0
AFMID	14.1399	7.77061	7.93025	8.84589	8.61241	7.99237
AFP	0.226186	0.0526618	0.880053	0	0	0
AFTPH	52.0529	67.971	59.3357	61.5184	58.6256	64.4642
AGA	56.8768	52.6646	54.8789	48.2382	62.6081	72.6663
AGAP1	0.0843962	0.0561415	0.258006	0.0616361	0.760049	0.52622
AGAP1-IT1	0	0	0	0	0	0.188401
AGAP10P	0.182102	0.339182	0.354263	0.0775788	0.0831863	0.662332
AGAP11	0	0.0719809	0.150363	0.0329274	0.0353075	0
AGAP12P	7.2037	4.792	7.63273	4.00055	3.87837	5.90692
AGAP13P	5.07199	0.708531	1.72675	2.809	1.15848	1.15298
AGAP14P	0.117387	0.109323	0	0	0	0.320217
AGAP2	44.1828	75.0757	61.2109	63.1438	59.2018	57.3334
AGAP2-AS1	0.179723	0.669503	0.174818	0.765654	0.328399	0.16342
AGAP3	27.9543	31.9876	27.8568	30.431	17.63	21.1929
AGAP4	0.664627	0.309483	0.277066	0.242695	0.0433729	0.388503
AGAP5	1.0622	0.946214	0.898442	1.02308	0.907161	1.78471
AGAP6	0.352425	0.574372	0.342806	0.375349	0.160992	0.480684
AGAP7P	1.77188	0.958151	1.44553	0.779205	1.46217	1.61115
AGAP9	0.172909	0	0	0.0491083	0	0.052408
AGBL1	0	0	0	0	0	0
AGBL1-AS1	0	0	0	0	0	0
AGBL2	0.844036	0.410889	0.522455	0.392264	0.718555	0.75003
AGBL3	0.349276	0.2568	0.14305	0.297596	0.487058	0.167154
AGBL4	0	0	0	0	0	0
AGBL4-AS1	0	0	0	0	0	0
AGBL4-IT1	0	0	0	0	0	0
AGBL5	18.5428	19.3909	21.4759	16.5021	22.0737	27.1843
AGBL5-AS1	1.69015	0	0.657607	0.288014	3.39715	0.307366
AGER	0.557864	0.579485	0.438285	0.996347	0.754716	1.11207
AGFG1	35.2082	35.3229	36.7099	35.2911	42.6405	41.6803
AGFG2	28.9773	35.5211	33.546	28.5088	29.2131	33.2798
AGGF1	36.9919	39.5595	33.9253	34.3648	39.1168	42.4982
AGK	4.41736	5.08186	3.07192	5.33058	4.51061	4.83453
AGL	13.1875	9.23205	8.92503	7.60323	9.04041	10.2408
AGMAT	5.91207	6.62364	6.65872	7.12041	9.34079	6.99255
AGMO	0	0	0	0	0	0
AGO1	16.544	16.7423	16.5572	16.666	14.251	18.9172
AGO2	51.1475	58.9318	50.32	54.2296	29.1436	49.1221
AGO3	6.10244	5.29215	5.29601	5.36647	5.05745	5.82251
AGO4	27.0706	21.1541	23.5677	24.674	24.2541	26.1449
AGPAT1	0.177725	0.211175	0.059612	0.156651	0.0895859	0.217329
AGPAT2	105.898	91.0805	111.144	101.905	120.247	116.44
AGPAT3	98.9946	72.9567	82.4524	88.4113	78.7368	89.6471
AGPAT4	6.04509	2.60458	3.7511	5.72787	5.87209	4.02778
AGPAT4-IT1	2.30411	0.0692199	1.01217	0.759946	1.29022	1.01376
AGPAT5	6.74221	7.88242	4.88349	4.92716	5.1152	6.50108
AGPS	30.2084	26.4712	23.2827	24.7865	25.0796	29.5659
AGR2	0	0	0	0	0	0
AGR3	0	0	0	0	0	0
AGRN	21.8006	9.55055	17.1428	23.479	13.8058	18.8813
AGRP	0	0.514562	0	0.47077	0.252399	0.753602
AGT	0	0	0	0	0	0
AGTPBP1	18.0952	13.6058	13.3852	14.7463	18.7199	17.7215
AGTR1	0	0	0	0	0	0
AGTR2	0	0	0	0	0	0
AGTRAP	94.6922	161.058	137.169	118.137	87.9862	158.718
AGXT	0	0	0	0	0	0
AGXT2	0	0	0	0	0	0
AHCTF1	14.9225	12.8521	14.1022	13.4252	13.8968	14.4651
AHCTF1P1	4.43749	4.40814	4.54356	4.2585	6.61475	4.85611
AHCY	39.7086	34.0936	26.9225	31.758	31.8282	27.6504
AHCYL1	56.6595	52.1221	54.5205	59.9793	49.7414	58.6963
AHCYL2	28.526	19.4723	20.6657	24.8792	19.1027	21.7449
AHDC1	37.0426	41.4404	32.0372	37.5726	24.5694	29.9101
AHI1	21.8586	24.7078	25.0867	32.0973	24.8376	39.6938
AHNAK	380.118	387.873	413.829	412.715	321.811	423.524
AHNAK2	0	0.0487781	0.0436688	0.0382515	0.0136721	0.0272144
AHR	130.945	95.3916	122.741	96.2107	145.768	124.697
AHRR	0.0481799	0.157045	0.18746	0.102628	0.198083	0.153333
AHSA1	160.776	151.935	126.915	150.944	115.487	136.893
AHSA2P	56.7615	35.2584	48.7799	43.2215	47.6547	80.8514
AHSG	0	0	0	0	0	0
AHSP	0	0.243123	0	0	0	0
AICDA	0	0	0	0	0	0
AIDA	8.46277	6.54627	5.93769	5.91033	5.74604	7.56895
AIF1	0.0298563	0	0	0	0	0
AIF1L	0.350071	0.072449	0.605363	0.132566	0	0
AIFM1	63.3543	46.6343	42.6193	49.9804	44.281	39.4945
AIFM2	11.1332	7.76641	6.75291	7.17757	11.2932	5.31185
AIFM3	0.288061	0.160962	0.11208	0.147263	0.105272	0
AIG1	0.482541	0.599186	0.756209	0.890811	0.195939	0.365641
AIM2	10.8875	8.88251	6.82681	6.20991	8.1385	16.9361
AIMP1	45.5136	45.5072	42.991	36.6381	40.3797	43.7788
AIMP2	11.0325	15.4459	9.66539	15.3141	13.484	13.6193
AIP	294.509	314.962	309.396	293.952	310.735	297.151
AIPL1	0	0	0	0	0	0
AIRE	0.61373	0.428674	0.696477	0.479345	1.07471	3.25534
AIRN	0	0	0	0	0	0
AJAP1	0	0	0	0	0	0
AJM1	10.2773	8.16371	10.0808	11.1114	9.074	10.9156
AJUBA	3.34633	1.78856	2.54739	4.19003	1.7812	3.30737
AK1	51.7426	37.8007	53.9095	54.5205	55.6775	78.8331
AK2	71.87	64.8739	64.8918	56.1948	61.1542	69.9793
AK3	35.6514	38.0263	36.1604	32.8688	28.7023	33.7196
AK4	14.1009	11.9622	13.0595	9.61802	14.322	13.3674
AK5	0	0	0.140681	0	0.132136	0.0657545
AK6	0	0	0	0	0.0350319	0
AK7	0.0758005	0	0	0	0	0.0344622
AK8	0	0	0	0.108689	0	0
AK9	1.36602	1.55993	1.77165	1.5103	1.56004	1.95188
AKAIN1	0.163491	0	0	0	0.0373424	0
AKAP1	35.5057	31.0723	35.9076	33.9472	42.7154	33.6897
AKAP10	34.8822	36.7148	30.2329	31.1827	35.3113	31.6568
AKAP11	69.115	69.4711	65.7845	57.8955	68.9514	69.1918
AKAP12	0.556245	0	0.0601181	0.0658253	0.0423499	0.0702482
AKAP13	150.337	110.298	143.875	129.315	120.351	127.495
AKAP14	0	0	0	0	0.760249	0.126107
AKAP17A	3.49524	2.7845	2.78542	3.24719	3.03945	2.62296
AKAP3	1.76909	1.2644	0.880414	0.560869	0.864526	0.710784
AKAP4	0	0	0	0	0	0
AKAP5	6.57455	8.53252	6.18882	8.72792	6.06481	6.01674
AKAP6	0	0	0	0	0	0
AKAP7	0.799871	1.8474	1.43159	0.899608	0.993864	1.54191
AKAP8	50.8032	50.4252	54.4934	54.0038	50.4631	57.1886
AKAP8L	121.864	121.011	120.35	141.513	112.359	122.444
AKAP9	29.1938	24.0796	22.8584	25.1472	23.6321	28.2652
AKIP1	53.8148	47.6289	44.0997	50.6416	32.0761	37.7053
AKIRIN1	129.856	107.727	116.248	118.598	132.242	110.872
AKIRIN2	105.032	88.7702	89.1213	89.6764	85.0988	79.0925
AKNA	287.991	328.64	298.681	292.265	314.094	299.531
AKNAD1	1.23331	0.0396062	0.248203	0	0.233127	0.502712
AKR1A1	183.814	153.832	171.598	182.955	147.333	134.995
AKR1B1	108.611	123.742	117.922	112.987	109.565	95.5477
AKR1B10	0	0	0	0	0	0
AKR1B15	0	0.0380987	0	0	0	0
AKR1C1	0.0210299	0	0	0.0179183	0.0192135	0
AKR1C2	0.0331114	0.0616732	0.0644154	0	0	0
AKR1C3	37.1219	7.5213	27.564	34.1041	40.841	15.4601
AKR1C4	0	0	0.673606	0	0.316345	0
AKR1C6P	0	0	0	0	0	0
AKR1C8P	0.0630513	0	0	0.107444	0	0.0573318
AKR1D1	0	0	0	0	0	0
AKR1E2	0.483012	1.0496	0.469829	0	1.39742	0
AKR7A2	32.0437	35.7618	33.9284	31.5097	37.0509	35.6331
AKR7A2P1	0.623464	0.290316	0.808598	0.575484	0.142403	0.283455
AKR7A3	0	0.632721	0.660854	0.77183	0	0.411845
AKR7L	4.19374	5.37023	5.0991	4.01988	5.16189	6.35553
AKT1	192.188	236.935	216.655	220.395	188.468	210.744
AKT1S1	17.2772	18.0909	16.8057	23.7559	18.7915	20.6557
AKT2	81.8392	86.8817	93.3447	91.4775	89.6621	86.0197
AKT3	0	0.135297	0.0353281	0.0154728	0.0746602	0.0082562
AKTIP	35.7779	47.5051	39.5447	44.9093	49.0564	56.2468
ALAD	57.3111	49.0981	51.8488	56.5886	53.3207	50.9095
ALAS1	388.663	417.35	486.391	300.368	290.348	441.822
ALAS2	0.201628	0.187776	0.523001	0.286325	0.307021	0.244451
ALB	0.240836	0	1.75698	0	0	0
ALCAM	4.06677	3.68665	4.16619	1.69566	5.45467	1.73092
ALDH16A1	43.7727	32.8274	36.7052	49.9677	42.5471	44.2425
ALDH18A1	54.6851	41.4711	41.0469	39.2234	38.588	46.0653
ALDH1A1	0	0	0	0	0	0
ALDH1A2	0	0	0	0	0	0
ALDH1A3	0	0	0	0	0	0
ALDH1B1	13.4533	14.4338	12.3787	14.948	17.1496	17.2335
ALDH1L1	0	0	0	0	0	0
ALDH1L1-AS1	0	0	0	0	0	0
ALDH1L1-AS2	0	0	0	0	0	0
ALDH1L2	0.148172	0.103494	0	0.0473431	0.0338434	0.084207
ALDH2	0.215865	0.120621	0.0559929	0.196187	0.197219	0.11777
ALDH3A1	0	0	0	0	0	0
ALDH3A2	35.9474	28.7991	29.8485	29.1246	34.114	41.2055
ALDH3B1	0	0	0	0.0396421	0	0
ALDH3B2	0	0	0	0.129241	0	0
ALDH4A1	3.38086	3.29171	3.88651	4.25546	2.59743	2.2707
ALDH5A1	2.18209	1.75956	1.44953	0.612183	3.52528	1.5728
ALDH6A1	8.90281	5.92227	6.4235	6.33518	6.48025	5.67111
ALDH7A1	0.0288726	0	0	0	0.0263787	0
ALDH8A1	0.868684	0.55619	0.316866	1.24901	1.09127	1.18483
ALDH9A1	116.219	106.235	100.927	95.6775	121.629	112.293
ALDOA	11.2517	8.57349	11.9396	13.9446	11.156	11.103
ALDOB	0	0.0529446	0.110598	0	0	0
ALDOC	217.318	240.635	262.32	204.7	298.134	267.545
ALG1	15.8931	17.0684	16.1697	15.3194	16.3949	15.8428
ALG10	3.3544	2.68396	4.96322	3.34114	3.66897	4.29595
ALG10B	3.36758	2.44778	2.31694	1.90121	2.48888	2.91273
ALG11	2.43033	3.62138	2.2201	2.55691	3.45612	3.0746
ALG12	22.0951	24.5675	29.2251	33.517	27.7801	28.4698
ALG13	11.698	10.1957	15.8947	9.86348	17.0593	13.3283
ALG14	1.22785	0.952914	1.56402	1.46963	1.13515	1.32913
ALG14-AS1	0	0	0	0	0	0
ALG1L	0.116789	0	0	0.199018	0	0.106195
ALG1L2	0	0.26445	1.38104	0.483887	0	1.291
ALG1L9P	0.142199	0.26486	0.138318	0.363478	0.227355	0.517201
ALG2	81.7491	75.5283	76.4961	75.1451	89.4732	78.6764
ALG3	38.442	44.82	37.5366	45.5407	44.2396	48.1301
ALG5	85.02	93.5752	86.1365	72.9107	84.4353	86.5445
ALG6	9.10563	8.90407	8.93764	8.88684	6.73094	9.18288
ALG8	33.2302	33.4466	38.3887	31.4071	30.4321	33.7327
ALG9	13.4426	11.7764	11.9307	11.0492	13.8947	14.0532
ALK	0.0624219	0.116267	0.121436	0.159558	0.152081	0.0189198
ALKAL1	0	0	0	0	0	0
ALKAL2	4.06691	0.432858	0.452105	1.68308	0.636966	0.950914
ALKBH1	15.4159	18.4024	17.4171	16.9265	17.3272	17.1486
ALKBH2	9.65458	12.9518	10.0619	12.1433	16.2762	11.6006
ALKBH3	37.7804	33.0273	40.9096	35.1513	45.4259	43.1847
ALKBH3-AS1	0.285728	0.59872	0.138965	0.486902	0.065262	0
ALKBH4	19.1831	20.5051	18.4672	19.8271	19.1523	15.9444
ALKBH5	102.29	107.232	103.397	105.455	105.475	95.6259
ALKBH6	75.7201	73.6847	67.9292	69.6421	74.676	82.8833
ALKBH7	96.1626	98.0098	82.7771	106.708	122.325	98.1439
ALKBH8	14.6669	15.107	13.6749	13.4181	15.376	17.5463
ALLC	0	0	0	0	0	0
ALMS1	8.95187	9.33808	9.60834	9.23262	10.678	11.3532
ALMS1-IT1	3.59374	2.76479	2.88772	2.99544	4.35399	2.91256
ALMS1P1	0.172836	0.160962	0.168119	0.662685	0.0789539	0.707212
ALOX12	6.15419	3.9102	5.93028	6.61577	8.19747	7.68788
ALOX12-AS1	5.28333	6.29805	8.22261	6.66237	8.88164	6.7257
ALOX12B	1.64109	1.27362	2.23482	1.0254	2.14905	1.64144
ALOX12P2	0.964653	0.08556	0.983007	0.704504	0.251809	4.21866
ALOX15	0.0510114	0.190028	0	0	0	0
ALOX15B	0	0	0.197161	0.129527	0.0462963	0
ALOX15P1	2.25202	1.52531	1.59313	0	1.68341	4.28163
ALOX5	0	0	0	0	0	0
ALOX5AP	1077.56	1804.76	1384.39	1160.83	741.14	791.004
ALOXE3	0.080314	0.112194	0	0	0.146754	0
ALPG	0	0	0	0	0	0
ALPI	0	0	0	0	0	0
ALPK1	0.30432	0.283412	0.0986713	0.0864307	0.208526	0
ALPK2	0.0370131	0	0	0	0	0
ALPK3	0.577945	0.350482	0.52295	0.675662	0.35611	0.488855
ALPL	0	0	0	0	0	0
ALPP	0	0	0.0971845	0	0	0
ALS2	8.87982	9.8668	8.81914	11.3128	7.52337	10.3747
ALS2CL	0.397177	0.164396	0.386337	0.112803	0.241914	0.621979
ALX1	0	0	0	0	0	0
ALX3	5.8409	3.40796	3.55949	4.31711	4.43628	6.20691
ALX4	0.0480453	0.0223723	0.0467341	0	0	0.0218435
ALYREF	159.032	201.492	152.373	158.133	146.644	145.741
AMACR	5.45891	3.61797	4.2349	3.82368	4.10007	3.13658
AMBN	0	0	0	0	0	0
AMBP	0	0	0	0	0	0
AMBRA1	96.3695	52.1786	76.9219	88.8115	68.6273	59.3969
AMD1	72.6295	60.5217	62.5839	56.9908	66.2867	71.4006
AMDHD1	0.432635	0.287794	0.240473	0.684583	0.225866	0.224794
AMDHD2	17.5452	19.3642	18.8714	19.2255	17.1472	16.2988
AMELX	0	0	0	0	0	0
AMELY	0	0	0	0	0	0
AMER1	8.06779	5.71515	6.55823	6.62308	9.34449	6.42825
AMER2	0	0	0	0	0	0
AMER3	0	0	0	0	0	0
AMFR	168.098	134.732	144.509	151.688	146.201	135.65
AMH	0.304207	1.34571	0.59181	0.323996	0.416897	0.276612
AMHR2	0	0	0	0	0	0
AMIGO1	1.36773	0.474541	2.19125	0.754057	1.39661	1.90207
AMIGO2	10.655	16.8723	19.7156	14.2831	19.0254	13.5386
AMIGO3	14.596	16.2401	17.8056	20.563	14.7436	15.0678
AMMECR1	9.02266	9.25842	9.44094	7.78801	6.543	7.88288
AMMECR1L	54.1243	45.8357	50.1348	52.0088	54.7193	55.8426
AMN	0.35504	0.165324	0.690699	0.151254	0.810933	0.403542
AMN1	1.94416	2.0236	2.11358	2.97195	2.50762	2.80768
AMOT	3.41468	0.543745	1.37678	0.286421	0.662741	1.56051
AMOTL1	7.00146	6.26362	7.77902	11.435	10.9178	0.877636
AMOTL2	0	0.0493457	0	0	0	0
AMPD1	0	0	0	0	0	0
AMPD2	35.6441	38.0636	37.2454	39.6121	37.0427	39.7485
AMPD3	27.9607	20.1552	23.5397	25.9378	29.6824	25.4243
AMPH	0.281099	0.261787	0.312488	0.444799	0.220131	0.584229
AMT	27.4191	18.6703	22.516	27.6472	28.3867	38.776
AMTN	0	0	0	0	0	0
AMY1A	0	0	0	0	0	0
AMY1B	0	0	0	0	0	0
AMY1C	0	0	0	0	0	0
AMY2A	0	0	0	0	0	0
AMY2B	2.39319	2.17163	2.7457	1.77767	5.60636	2.90147
AMZ1	0.705482	0.748497	0.573304	0.875015	0.68534	0.820128
AMZ2	93.5198	103.462	99.1597	94.947	85.7979	117.174
AMZ2P1	6.31531	5.91866	7.9314	4.63165	7.5592	8.14118
ANAPC1	8.15329	8.6991	9.10314	6.35794	7.80531	10.5887
ANAPC10	15.7251	18.3212	12.2879	15.5847	13.6455	11.1278
ANAPC11	63.7662	72.9708	63.0455	78.9664	63.366	63.0653
ANAPC13	35.8509	26.6408	33.1288	39.0739	38.6228	36.0624
ANAPC15	11.2833	11.8086	10.3233	12.517	16.4837	12.139
ANAPC16	120.751	123.544	128.087	118.182	144.876	120.897
ANAPC1P1	1.86441	2.3151	2.72029	2.38282	3.05187	2.26038
ANAPC1P2	21.6274	21.9462	24.5636	23.5402	30.7812	30.5214
ANAPC1P4	1.65979	2.23276	2.63102	2.61889	1.85341	2.34768
ANAPC1P6	0	0	0.415599	0	0	0
ANAPC2	63.063	69.4438	76.8159	78.0153	77.0264	78.5926
ANAPC4	45.4768	40.4583	42.0036	34.7488	43.1688	49.7452
ANAPC5	140.041	141.364	144.255	155.304	140.369	147.915
ANAPC7	38.5872	30.476	27.3216	33.2031	36.8488	37.5666
ANG	4.8157	3.42959	7.34787	5.14906	6.29767	6.0102
ANGEL1	21.7002	18.0685	21.2308	23.3109	23.6341	25.4055
ANGEL2	26.0968	20.2774	22.4633	20.2943	24.0556	26.9782
ANGPT1	0	0	0	0	0	0
ANGPT2	0.130529	0.0243123	0	0.0222432	0	0.142427
ANGPT4	0.205253	0.327688	0.228172	0.449699	0.241102	0.239958
ANGPTL1	0	0	0	0	0	0
ANGPTL2	0.559422	0.595416	0	0	0.255551	0.036334
ANGPTL3	0	0	0	0	0	0
ANGPTL4	0.514447	0.684434	1.00081	0.438329	0.134289	0.601432
ANGPTL5	0	0	0	0	0	0
ANGPTL6	0.807985	1.29973	1.42897	0.688434	1.67772	2.7384
ANGPTL7	0	0.115221	0	0	0.0565173	0.112498
ANGPTL8	0.157773	0.146934	0.306933	0.672142	0	0.430383
ANHX	0	0	0	0	0	0
ANK1	13.5525	14.2008	23.5869	13.9556	6.00746	7.88626
ANK2	0.107045	0.0613484	0.112133	0.0771749	0.195598	0.0149746
ANK3	2.02234	3.54244	2.32933	1.93462	1.78096	1.38083
ANKAR	1.77345	1.79158	2.16362	1.84399	2.63637	2.81518
ANKDD1A	10.6034	10.536	10.2708	13.7218	11.2278	11.7393
ANKDD1B	0.267141	0.995154	0.519701	0.364184	0.634574	0.923053
ANKEF1	0.879814	0.725728	1.46709	1.47785	1.65357	1.50858
ANKFN1	0	0	0	0.0123339	0	0
ANKFY1	51.0447	43.8252	41.4653	37.3328	38.6391	45.1899
ANKH	74.061	94.0767	89.8458	91.9548	77.5885	74.7509
ANKHD1	2.6692	3.33464	3.54624	2.74576	2.92935	3.27063
ANKHD1-EIF4EBP3	0.346046	0.24554	0.256458	0.112322	0.286046	0.20977
ANKIB1	40.7959	30.536	29.6775	25.3672	29.3419	35.0235
ANKK1	0.269443	0.401492	1.04836	0.367322	0.492341	0.441003
ANKLE1	2.64751	1.03816	0.993959	1.74131	1.40038	3.80109
ANKLE2	78.4446	78.864	90.3626	80.1236	89.1204	92.1602
ANKMY1	14.24	15.6132	16.9934	18.3934	18.9539	16.568
ANKMY2	33.1226	40.3741	35.93	31.6611	32.0299	37.811
ANKRA2	40.3816	36.599	30.4819	27.8944	34.566	34.2861
ANKRD1	0	0	0	0	0	0
ANKRD10	72.8247	57.7848	63.7754	73.4988	67.5644	78.9704
ANKRD11	102.967	108.15	100.866	116.279	100.548	107.706
ANKRD12	46.3932	54.8417	67.3558	64.8232	64.6305	62.8673
ANKRD13A	96.4115	88.8816	84.8818	82.2293	87.3727	78.3743
ANKRD13B	6.08443	8.55377	4.52359	8.25504	5.34644	4.29914
ANKRD13C	34.5282	36.5945	29.7542	31.3461	30.1463	33.7619
ANKRD13D	141.769	138.139	155.27	148.791	142.232	148.737
ANKRD16	4.10531	3.86989	6.62297	4.52165	3.24757	4.18814
ANKRD17	66.8987	61.8198	55.8119	56.6124	60.3694	64.9691
ANKRD18A	0.0661432	0	0.064338	0.0281783	0.0906451	0
ANKRD18B	0.690433	1.79363	1.27248	0.650199	0.630797	0.826056
ANKRD18CP	1.05289	0.424908	0.273108	0.568166	0.480974	1.08503
ANKRD18DP	0	0.0221288	0	0	0	0
ANKRD19P	9.7205	7.44208	6.84487	12.7536	11.1147	10.4113
ANKRD2	0.182102	2.88305	3.8969	0.310315	0.415932	0.827915
ANKRD20A1	0	0	0	0	0	0
ANKRD20A11P	0.2529	0	0	0	0.346584	0.11498
ANKRD20A12P	0	0	0	0.0672142	0	0.0717305
ANKRD20A19P	0.0269972	0.125712	0	0.069008	0	0
ANKRD20A4-ANKRD20A20P	0	0	0.0610089	0.0801607	0.0859548	0.0855468
ANKRD20A5P	10.9854	6.15226	7.50882	11.5419	4.10279	13.836
ANKRD20A8P	0	0.174559	0.0729281	0	0.0684984	0.272693
ANKRD20A9P	0	0	0	0	0	0
ANKRD22	0.213962	0.066421	0.554994	0	0.260642	0.129702
ANKRD23	14.6948	10.9581	10.7721	13.6547	15.7118	22.0277
ANKRD24	4.68161	3.59619	2.92509	3.7851	3.74648	4.16372
ANKRD26	6.03109	4.55769	3.95049	2.85484	4.15581	5.72404
ANKRD26P1	0	0	0	0.0382889	0	0
ANKRD26P3	0	0	0	0	0	0
ANKRD27	60.2213	59.4086	57.7323	57.3148	60.2948	61.5611
ANKRD28	26.0329	29.4553	30.8259	27.7497	37.0153	34.8159
ANKRD29	0	0	0	0.103828	0	0.0738695
ANKRD30A	0	0	0	0	0	0
ANKRD30B	0	0	0	0	0	0
ANKRD30BL	0	0	0	0	0	0
ANKRD30BP2	0	0	0	0	0	0
ANKRD30BP3	0	0	0	0	0	0
ANKRD31	0	0	0.08624	0	0	0
ANKRD33	0	0	0	0	0	0
ANKRD33B	11.7399	6.46912	6.17043	8.3031	9.72933	8.9654
ANKRD34A	6.48412	3.76528	5.56514	4.25729	4.18169	4.85548
ANKRD34B	0	0	0	0	0	0
ANKRD34C	0.0499738	0	0	0	0	0.0227203
ANKRD34C-AS1	0	0	0	0	0	0
ANKRD35	4.8682	20.2685	6.12808	7.91237	2.4668	4.91018
ANKRD36	18.3332	12.9156	13.2209	10.857	14.7642	27.1608
ANKRD36B	6.53704	4.23161	4.62825	3.98104	5.48286	7.77599
ANKRD36BP1	0	0	0	0	0	0
ANKRD36BP2	5.80531	2.07372	4.17713	3.38791	4.79528	5.78488
ANKRD36C	7.7757	5.27081	6.53433	4.50742	7.0427	11.2698
ANKRD37	0.705527	2.13543	0.343136	1.20227	1.28917	0.641528
ANKRD39	77.2719	82.0179	97.5168	92.2529	105.262	89.7564
ANKRD40	51.1211	53.391	45.5499	50.5072	48.2443	48.5558
ANKRD40CL	0	0	0	0	0	0
ANKRD42	6.43665	9.99773	8.8004	5.56098	10.3426	9.02473
ANKRD44	71.7121	68.0058	67.878	64.9541	71.7409	81.3255
ANKRD44-AS1	10.8853	5.63191	2.94116	0.77289	8.28755	4.67399
ANKRD44-IT1	0.514791	0.479424	0.751111	1.53518	0	0.936187
ANKRD45	0	0.0481677	0.100619	0.176273	0	0
ANKRD46	7.30135	7.24513	6.6989	6.1667	7.02025	6.05921
ANKRD49	33.3129	32.8373	34.7884	29.4897	36.9574	39.4045
ANKRD50	0.218948	0.058259	0.0912741	0.106601	0.25719	0.28441
ANKRD52	62.3308	51.7611	56.0512	54.4045	53.8195	65.5968
ANKRD53	0.324476	0.0604368	0	0.221173	0.592899	0
ANKRD54	22.8906	27.6842	22.5698	25.8606	25.1603	22.2704
ANKRD55	0	0.155556	0.649889	0	0	0.556891
ANKRD6	0.623046	0.257885	0.538704	1.74987	0.4849	1.00716
ANKRD60	0	0	0	0	0	0
ANKRD61	2.03031	1.89083	2.06894	1.15327	1.41329	2.98899
ANKRD62	0	0	0	0	0	0
ANKRD62P1-PARP4P3	0	0	0	0	0	0
ANKRD63	0.946562	0.790339	1.20647	0.97337	1.19283	1.15749
ANKRD65	0	0	0.230829	0	0	0
ANKRD66	0	0	0	0	0	0
ANKRD7	0	0	0	0	0	0
ANKRD9	7.2582	7.90524	7.13989	9.36375	4.60818	8.50144
ANKS1A	5.22146	6.81994	5.60581	7.36558	6.80928	7.36797
ANKS1B	0.0345109	0	0	0	0	0
ANKS3	11.8337	10.5	10.2418	12.5836	13.408	12.6665
ANKS4B	0	0	0	0.0271158	0	0
ANKS6	0.4975	0.10692	0.446697	0.211945	0.611865	0.295781
ANKUB1	0	0	0	0	0	0
ANKZF1	72.7076	64.063	85.8157	82.8853	88.441	91.6807
ANLN	15.3252	16.8451	9.56081	4.33604	4.41034	17.5047
ANO1	0.0264268	0	0	0.0450333	0	0
ANO10	11.1276	19.4352	11.8079	9.57693	12.6311	11.7535
ANO2	0	0	0	0	0	0
ANO3	0	0	0	0	0	0
ANO3-AS1	0	0	0	0	0	0
ANO4	0	0	0	0	0	0
ANO5	0	0	0	0	0	0.018555
ANO6	33.1626	34.1985	32.7901	30.6715	29.3156	28.8031
ANO7	0.197386	0.36765	0.0548567	0.600644	0.334911	0.512802
ANO8	27.2324	29.2868	29.7242	27.4396	25.2111	25.1813
ANO9	73.8074	34.3032	73.2916	42.9189	75.6641	90.2896
ANOS1	0	0	0	0	0	0
ANP32A	162.397	125.184	106.444	116.933	136.465	139.562
ANP32A-IT1	0.125795	0.234305	0.163149	0.214364	0.383098	0.457536
ANP32AP1	12.3037	10.764	10.1546	14.4542	17.0318	13.7303
ANP32B	458.221	408.499	331.397	313.698	390.908	427.038
ANP32C	13.6602	9.63217	7.21315	7.48223	8.73622	13.1308
ANP32D	0.775815	0.722515	1.50928	0.661024	0.236268	0.70544
ANP32E	132.792	129.734	92.1917	76.6436	97.5235	116.608
ANPEP	103.043	30.2049	51.5575	31.0565	34.3988	43.2126
ANTKMT	46.9662	58.0249	56.2979	64.8087	46.9549	54.7843
ANTXR1	0	0	0	0	0.0705852	0
ANTXR2	27.9613	49.9609	36.6845	33.5073	30.0373	35.1551
ANTXRL	0	0	0	0	0	0
ANTXRLP1	7.32174	5.16903	6.20295	4.72911	10.034	10.3085
ANXA1	447.496	868.44	730.534	566.948	710.385	567.182
ANXA10	0	0	0	0	0	0
ANXA11	136.852	125.47	123.837	123.966	128.316	114.898
ANXA13	0	0	0	0	0	0
ANXA2	381.604	452.967	463.211	430.265	322.075	418.926
ANXA2P1	0.307322	0.66782	0.996448	0.698267	0.655147	0.558889
ANXA2P2	7.03642	13.0082	15.1189	6.44271	6.04485	10.4089
ANXA2P3	0.509548	0.284725	0.991281	0.607816	0.931071	0.463326
ANXA2R	17.6642	15.5072	18.968	17.5859	21.6336	17.501
ANXA3	0	0.358395	0.935825	1.88538	2.28536	0.262443
ANXA4	49.295	37.7104	35.9933	41.6467	33.6901	36.3535
ANXA5	470.939	447.659	446.567	428.453	421.668	415.618
ANXA6	740.459	650.279	636.242	687.603	649.594	670.946
ANXA7	301.531	292.509	254.632	278.547	316.215	264.107
ANXA8	2.40255	0.353289	0.614995	0.323221	0.115528	0.287449
ANXA8L1	0.476283	0.697026	0.132367	0.0579731	0.248654	0.0618684
ANXA9	10.5624	6.86094	8.97909	10.5878	8.75807	10.4921
AOAH	193.007	125.573	149.878	133.896	131.343	151.056
AOAH-IT1	3.36141	0.223606	0.934192	0.613726	0.877449	1.30993
AOC1	0.67086	2.49908	0.100392	0.791444	0.235736	0
AOC2	0.719496	0.382894	0.299939	0.700615	0.516489	0.607498
AOC3	0.0662228	0.154183	0.128831	0.451395	0.0302514	0.0301078
AOC4P	0	0	0	0	0	0
AOPEP	2.31156	2.05378	2.01587	2.58078	2.64595	2.19852
AOX1	0	0	0	0	0	0
AOX3P-AOX2P	0	0	0	0	0	0
AP1AR	9.51299	8.05797	7.19454	6.30202	8.4788	8.90384
AP1B1	102.113	95.2512	94.3615	97.2732	94.5567	94.557
AP1B1P1	0	0	0	0	0	0
AP1G1	105.354	101.857	103.794	96.2037	106.847	115.861
AP1G2	83.9018	66.689	84.2955	82.6186	78.6193	93.7036
AP1M1	21.6099	24.9057	24.0823	25.6411	23.458	25.2292
AP1M2	0.0784366	0	0	0	0.214985	0
AP1S1	132.304	126.349	109.591	118.943	122.721	105.915
AP1S2	12.3953	10.4214	8.4686	10.1422	10.336	10.0633
AP1S3	5.36639	3.40608	3.85676	3.9899	2.62319	2.2067
AP2A1	96.7426	103.047	99.1455	108.455	90.4061	102.183
AP2A2	0.656696	0.793143	0.459118	0.874266	0.665596	0.821049
AP2B1	207.574	179.26	192.303	174.763	184.659	190.391
AP2M1	448.306	477.214	489.467	533.809	458.801	448.366
AP2S1	148.216	176.883	160.681	151.441	149.61	167.051
AP3B1	34.2758	34.7726	35.0951	33.1885	34.3947	32.181
AP3B2	0.0180596	0.0336377	0	0.0153875	0	0
AP3D1	130.38	140.673	128.565	142.703	120.434	129.914
AP3M1	48.8846	53.6265	47.2807	40.2124	45.4223	51.3046
AP3M2	176.939	172.848	205.001	182.54	217.14	217.711
AP3S1	71.2336	51.3446	56.5796	56.9588	57.764	67.2248
AP3S2	0.194388	0.181033	0.0472706	0.207032	0.288596	0.397697
AP4B1	30.6901	30.0363	31.8646	29.9618	37.5657	35.8136
AP4B1-AS1	4.0351	3.99648	3.23966	3.65635	4.68136	6.17336
AP4E1	14.4166	17.7437	15.6252	13.5482	15.3821	13.682
AP4M1	11.7804	11.6834	13.9887	13.2962	13.9428	12.3463
AP4S1	9.00794	10.0304	10.7092	8.76891	11.3111	10.3276
AP5B1	45.8658	36.8775	45.9369	45.9314	46.8743	45.7557
AP5M1	13.7165	13.7729	14.3279	11.3758	15.4709	14.926
AP5S1	14.081	14.0236	16.865	13.62	14.9707	14.3757
AP5Z1	48.9072	52.1986	58.6542	68.1389	51.6371	43.2349
APAF1	20.7102	14.8926	13.4176	13.967	15.1336	20.8468
APBA1	0.517122	0.0766173	0.091456	0.0400552	0.289916	0.0534333
APBA2	0	0	0	0.0149909	0	0
APBA3	40.4641	42.7479	33.7017	48.16	45.6914	48.119
APBB1	87.2053	87.6258	80.584	86.8489	121.187	92.5106
APBB1IP	79.9968	84.0386	95.7549	73.2802	96.2401	117.449
APBB2	1.08698	0.829522	1.43911	4.27056	1.80687	2.19639
APBB3	44.563	27.252	49.9821	43.347	48.1693	57.0999
APC	13.0757	13.2417	13.0816	12.9039	11.8694	14.46
APC2	2.12199	3.23493	2.26128	2.84446	2.29681	2.21217
APCDD1	0	0.0336908	0	0	0	0
APCDD1L	0	0	0	0	0	0
APCDD1L-DT	0	0	0	0.167779	0	0.0596841
APCS	0	0	0	0	0	0
APEH	132.13	115.131	127.083	101.994	112.073	137.656
APELA	0	0	0	0	0.0516836	0
APEX1	247.318	237.999	239.831	189.346	268.431	245.461
APEX2	88.9435	93.7508	96.2666	93.6253	106.563	77.3993
APH1A	259.188	282.036	298.356	260.826	300.646	287.405
APH1B	23.0992	13.9341	20.6176	12.3847	23.8019	21.0635
API5	107.469	100.83	93.4076	87.8543	98.1533	99.0744
APIP	34.0353	30.6679	22.5726	27.9637	27.0571	29.4407
APLF	1.40349	2.24547	1.4702	3.06622	1.44665	2.6178
APLN	0.128019	0.0397413	0	0.181795	0.194936	0
APLNR	0	0	0	0	0	0
APLP1	7.19756	9.21034	7.05457	6.69437	5.87311	6.7445
APLP2	112.409	113.402	144.097	151.198	119.587	136.587
APMAP	163.694	248.979	222.309	223.317	182.32	166.059
APOA1	0.105504	0.393025	0.20525	0.269682	0	0.095934
APOA1-AS	0.244366	0.227577	0	0.832836	0.446517	0.666597
APOA2	0	0	0	0	0	0
APOA4	0	0	0	0	0	0
APOA5	0	0	0	0	0	0
APOB	0	0	0	0	0	0
APOBEC1	0	0	0	0	0	0
APOBEC2	0.336788	0.31365	0	1.50652	0.307698	0.918712
APOBEC3A	0	0.0943491	0	0	0.185117	0
APOBEC3A_B	0	0	0	0	0	0
APOBEC3B	10.5563	14.9883	8.92153	5.30815	3.79455	18.8827
APOBEC3B-AS1	0	0	0	0	0	0
APOBEC3C	245.028	205.951	223.916	201.813	188.684	217.928
APOBEC3D	21.3888	17.0665	22.2418	16.5462	19.8412	30.2424
APOBEC3F	15.8207	11.1299	13.2854	10.0372	7.61706	16.8695
APOBEC3G	85.6437	74.4351	75.0799	65.9012	54.8848	90.2583
APOBEC3H	216.417	107.612	158.293	146.758	140.43	229.729
APOBEC4	0	0	0	0	0	0
APOBR	54.8207	110.455	73.7579	64.4533	78.3271	94.8791
APOC1	0.16737	0.155871	0	0	0	0
APOC1P1	0	0	0	0	0	0
APOC2	0	0	0	0	0	0
APOC3	0	0	0	0	0	0
APOC4	0	0	0	0	0	0
APOC4-APOC2	0	0	0	0	0	0
APOD	6.06492	12.4856	7.14137	24.6138	9.62395	4.35376
APOE	0.389463	0.54406	0.378834	0.497756	1.77912	0.442668
APOF	0.0786159	0.14643	0.305881	0.0669838	0.502778	0.142969
APOH	0	0	0	0	0	0
APOL1	126.188	77.4794	76.2826	82.968	63.9989	69.8764
APOL2	115.656	81.5217	72.2425	94.7025	64.4384	66.6475
APOL3	79.6132	55.639	53.9993	59.6546	49.0022	42.7268
APOL4	29.6736	39.3715	29.7646	38.3192	11.4402	15.23
APOL5	0	0	0	0	0	0
APOL6	105.538	114.212	96.7674	93.393	87.2307	98.0151
APOLD1	2.10417	2.33542	1.23365	2.03842	2.18576	2.33265
APOM	0.257476	0.439609	0.333931	0.164534	0.235236	0.31216
APOO	17.1664	23.3479	19.4608	16.4152	12.9757	11.7911
APOOL	6.26319	6.38653	7.02158	4.70334	6.34292	6.35142
APOOP5	0	0.243817	0	0.3346	0.358786	0
APP	812.178	217.152	499.178	380.726	1019.95	512.034
APPBP2	20.443	20.5758	22.3553	17.869	21.8095	21.6098
APPL1	17.2993	22.0863	18.834	17.7919	20.5279	19.7089
APPL2	63.3638	60.5929	55.963	62.0817	56.903	62.3559
APRT	358.5	359.331	364.24	361.738	365.068	342.105
APTR	4.01102	2.24127	2.62468	2.42335	3.66456	3.94558
APTX	33.32	34.7979	31.4762	26.0205	28.2247	29.1022
AQP1	0.249778	0.325665	0.194369	0.170257	0.136922	0.0908482
AQP10	0	0.141264	0.147545	0.387723	0.207874	0.0689625
AQP11	3.00332	1.96385	1.61607	2.28672	3.0942	3.31193
AQP12A	0	0	0	0	0	0
AQP12B	0	0	0	0	0	0
AQP2	0	0	0	0	0	0
AQP3	40.2023	91.9501	72.3407	71.3355	68.1535	45.7458
AQP4	0	0	0	0	0	0
AQP4-AS1	0	0	0	0	0	0
AQP5	0	0	0	0	0	0
AQP6	0	0	0	0	0	0
AQP7	0	0.0618668	0	0	0	0
AQP7P1	0	0	0	0	0	0
AQP7P3	0	0	0	0	0	0
AQP8	0	0.0966989	0	0	0.0948638	0
AQP9	0	0.0432566	0	0	0	0
AQR	28.0402	29.9321	30.1475	27.6534	31.106	31.6101
AR	68.1136	43.4007	102.901	105.265	115.171	134.084
ARAF	114.362	125.055	133.78	127.524	112.438	136.132
ARAP1	91.548	87.7321	82.6261	95.5462	78.5201	77.7708
ARAP1-AS2	3.77132	3.44198	2.20104	3.92024	1.7917	2.60621
ARAP2	29.0093	48.4379	35.8248	34.9889	43.5011	34.6701
ARAP3	3.50617	5.14161	4.17402	12.819	1.69728	6.92345
ARC	0	0	0.0907275	0.238417	0.0426083	0
ARCN1	172.7	202.736	204.784	202.445	192.126	213.181
AREG	0.334739	1.55871	2.60483	2.09155	0.101942	10.3487
AREL1	63.392	59.3207	68.1344	61.0236	64.808	62.9993
ARF1	738.16	803.247	758.089	806.362	791.013	736.462
ARF3	212.001	207.456	187.571	196.936	191.543	174.97
ARF4	254.122	295.669	239.64	267.935	255.563	219.392
ARF4-AS1	4.77875	2.34234	0.978596	0.428598	4.82557	2.05828
ARF5	303.951	348.746	353.49	354.164	368.558	363.051
ARF6	420.225	504.205	448.195	451.22	375.592	386.238
ARFGAP1	64.6458	73.2327	78.5774	87.9234	66.3567	73.5458
ARFGAP2	145.727	129.822	131.875	133.086	128.398	135.074
ARFGAP3	130.01	139.872	131.32	139.058	138.001	141.521
ARFGEF1	75.1433	70.6637	68.539	61.4781	79.6283	73.4553
ARFGEF2	46.0675	45.3144	45.4918	37.6028	45.1086	49.2441
ARFGEF3	0.0185178	0.0344912	0.0360248	0.0157779	0	0.050514
ARFIP1	22.6427	19.3792	17.4742	16.5819	19.285	22.1201
ARFIP2	69.4519	76.8521	72.7152	85.6433	86.5845	78.4805
ARFRP1	45.3107	49.1429	46.8255	51.0955	46.6127	45.5497
ARG1	0.654687	0.174203	0.363897	0.876572	0	0.170086
ARG2	8.22006	12.7589	5.47075	2.76466	8.89348	9.57249
ARGFX	0.0272593	0	0	0	0	0
ARGFXP2	0.114267	0.106417	0.666892	0.19472	0.313192	0.623412
ARGLU1	134.141	103.133	98.686	121.16	121.097	157.684
ARHGAP1	82.1657	94.0749	93.3685	92.3198	94.8079	99.555
ARHGAP10	22.8876	7.24872	7.8575	12.224	16.2211	11.0561
ARHGAP11A	0.109541	0.102015	0.127861	0.0559998	0.0650515	0.104584
ARHGAP11A-SCG5	0	0	0	0	0	0
ARHGAP11B	0.0378377	0.0352382	0.0981467	0	0	0.0114685
ARHGAP12	0.862388	1.45569	1.25828	1.76808	1.13261	0.759655
ARHGAP15	173.991	201.856	171.486	124.873	168.069	208.322
ARHGAP17	49.3516	54.6177	50.3417	48.7612	54.8407	56.3711
ARHGAP18	26.7235	38.2752	41.6149	28.8803	39.3437	24.0726
ARHGAP19	17.1351	17.996	14.1758	9.72609	13.9736	18.2265
ARHGAP19-SLIT1	0	0	0	0	0	0
ARHGAP20	0	0	0	0	0	0
ARHGAP21	4.49632	7.97249	5.69658	6.65319	3.85943	6.2709
ARHGAP22	0.278592	0.086484	0.135494	0.43518	0.0212107	0.54886
ARHGAP22-IT1	0	0	0	0	0	0
ARHGAP23	0	0	0	0.00991555	0.0106323	0.0105818
ARHGAP24	0	0	0	0	0	0.021366
ARHGAP25	205.546	234.804	232.973	215.606	245.132	267.094
ARHGAP26	9.08152	8.6724	7.12302	7.03772	5.51823	4.39101
ARHGAP26-AS1	0	0	0	0	0	0
ARHGAP26-IT1	0	0.330222	0	0	0	0
ARHGAP27	0.453644	0.26885	0.417194	0.358411	0.406925	0.517492
ARHGAP27P1	20.2489	20.6856	24.2129	24.1866	15.8758	22.8519
ARHGAP27P1-BPTFP1-KPNA2P3	25.0447	23.9061	25.9978	26.4179	25.1213	32.6951
ARHGAP27P2	0.502414	0.155966	0	0.285384	0.382515	0.22842
ARHGAP28	0	0	0	0	0	0
ARHGAP29	0	0	0	0	0	0
ARHGAP30	454.907	554.288	474.021	515.969	542.64	524.19
ARHGAP31	41.1684	39.4414	44.3153	46.8912	36.478	33.2134
ARHGAP31-AS1	0.881909	1.43731	0.42892	0.751421	0.805734	1.00239
ARHGAP32	0	0.0718061	0.0499993	0.0109492	0.0704434	0
ARHGAP33	34.9635	28.9108	34.3167	32.8878	26.8314	48.4065
ARHGAP35	66.7524	89.491	89.8972	81.4961	73.4357	88.3995
ARHGAP36	0.224874	0	0	0	0	0
ARHGAP39	0.129693	0.048313	0.201845	0.243107	0.213283	0.165099
ARHGAP4	261.006	254.733	264.314	324.983	277.169	283.083
ARHGAP40	0	0	0	0	0	0
ARHGAP42	0	0	0.0316516	0.0138625	0	0.014794
ARHGAP42-AS1	0	0	0	0	0	0
ARHGAP44	0.190992	0.237161	0.309632	0.325465	0.378072	0.607834
ARHGAP45	279.875	296.462	309.625	305.441	325.137	310.963
ARHGAP5	10.6171	8.93903	7.84321	7.65259	12.6101	5.21839
ARHGAP5-AS1	0.644393	1.0002	0.41787	0.457539	0.8831	0.390626
ARHGAP6	0.0823573	0.95874	0.600822	0.754344	0.0940546	0.430598
ARHGAP8	0	0	0	0	0	0
ARHGAP9	124.532	105.262	122.902	159.933	138.408	170.428
ARHGDIA	801.241	846.543	889.975	858.37	875.123	843.741
ARHGDIB	1988.9	2154.46	1971.13	1891.05	2198.23	2070.38
ARHGDIG	0	0	0.277641	0	0	0.259539
ARHGEF1	503.208	525.434	538.311	516.311	506.649	609.738
ARHGEF10	0	0	0	0	0	0
ARHGEF10L	0	0	0	0	0	0
ARHGEF11	0.672666	0.230798	0.998679	0.527889	0.339628	1.23939
ARHGEF12	25.5974	42.6557	22.8186	30.4512	8.09115	16.2009
ARHGEF15	0	0	0	0.0552541	0	0
ARHGEF16	0	0	0	0	0.044541	0.0886591
ARHGEF17	0.0505615	0.0627838	0.0327877	0.0287202	0	0.015325
ARHGEF18	31.0105	30.1716	29.8224	34.5835	25.3416	30.7028
ARHGEF19	9.52526	10.8764	12.5686	10.7624	11.4646	12.4269
ARHGEF2	109.547	107.064	89.3468	100.913	97.1481	102.19
ARHGEF25	2.651	2.76684	3.46784	1.40199	2.58906	6.151
ARHGEF26	0.0383296	0	0	0.0217722	0	0.0116176
ARHGEF26-AS1	0	0	0	0	0	0
ARHGEF28	0	0	0.0413034	0	0	0.0579157
ARHGEF3	116.924	72.1868	75.1231	86.1155	110.269	89.5382
ARHGEF3-AS1	0	0	0	0	0	0
ARHGEF33	0.182706	0.121539	0.203108	0.177912	0.262311	0.142399
ARHGEF34P	0.0765266	0.102944	0.0496253	0.0507139	0.124296	0.0463898
ARHGEF35	0	0.0729647	0	0	0	0
ARHGEF35-AS1	0	0	0	0	0	0
ARHGEF37	0.055677	0.181482	0.162472	0	0.228906	0.126566
ARHGEF38	0.383917	0.378573	0.307538	0.0192419	0.247593	0.225883
ARHGEF38-IT1	0	0	0	0	0	0
ARHGEF39	6.0223	5.01635	5.38494	3.98388	3.45165	8.84325
ARHGEF4	0.0186243	0.0173448	0	0	0.0510469	0.0338698
ARHGEF40	4.21464	5.37004	8.87498	15.765	3.00431	5.26418
ARHGEF5	0.0752889	0.257093	0.170879	0.0962235	0.0229286	0.182558
ARHGEF6	291.896	202.347	191.431	234.592	220.846	220.431
ARHGEF7	31.9422	35.0961	29.7928	32.8354	41.0684	37.9512
ARHGEF7-AS1	0	0	0	0	0	0
ARHGEF7-AS2	0	0	0	0	0	0
ARHGEF9	13.1494	16.8383	16.3619	13.1499	21.0044	17.6438
ARHGEF9-IT1	0	0.64063	0	0	0	0
ARID1A	137.354	128.409	127.455	135.92	132.919	141.021
ARID1B	24.0262	29.738	29.0715	29.5403	28.6755	23.7735
ARID2	60.7076	48.3478	52.3847	46.9926	55.9786	49.5099
ARID3A	10.5509	8.31763	6.21176	7.80689	5.87674	7.86859
ARID3B	22.2751	24.1623	28.2425	27.5364	24.1449	24.5864
ARID3C	0.148013	0.137844	0.575892	0.252225	0.473299	0
ARID4A	49.73	48.7191	43.5061	35.3529	44.6692	56.074
ARID4B	58.5123	59.6269	48.4089	53.6523	56.8935	59.9464
ARID5A	195.42	242.842	226.012	297.256	230.845	156.171
ARID5B	41.2607	37.1648	41.3114	39.5559	36.41	45.6782
ARIH1	14.888	13.3865	14.1237	12.8852	13.5325	13.8145
ARIH2	59.7402	76.3474	61.5233	65.8166	59.7995	61.0741
ARIH2OS	4.30469	4.5702	4.1872	7.18881	4.48347	4.9319
ARL1	58.5077	62.5034	52.292	57.3284	59.8066	57.3639
ARL10	10.034	6.73206	8.85435	6.98232	9.1886	15.6015
ARL11	1.93662	0.829645	0.904209	0.726035	0.849288	0.387409
ARL13A	0.626574	0.416806	0.174135	0.152533	0.245337	0.488346
ARL13B	10.4337	16.0391	8.45746	9.23184	9.28808	10.3691
ARL14	0	0	0	0	0	0
ARL14EP	38.2644	35.0416	36.9945	32.3063	39.5146	37.3238
ARL14EPL	0.263559	0	0	0.112281	0	0.119826
ARL15	4.42333	4.54293	4.82535	4.33241	3.28589	3.60859
ARL16	45.4894	39.3333	45.9027	49.2205	45.615	54.1419
ARL17A	0.0130737	0.00608776	0	0	0	0.00891583
ARL17B	0.00918594	0.00285162	0.00595682	0	0.0027975	0
ARL2	46.3513	53.2026	52.84	59.2397	46.2588	45.5024
ARL2-SNX15	0.111716	0.0520203	0.108667	0	0.306199	0.152373
ARL2BP	203.397	175.954	181.874	178.601	208.938	183.231
ARL3	19.2336	24.4957	17.6616	16.5101	16.7855	17.5868
ARL4A	34.1056	20.2226	31.392	26.1058	28.466	58.8718
ARL4C	443.102	159.833	380.308	333.651	510.586	704.647
ARL4D	1.48214	1.54271	1.5265	1.70855	0.955852	1.26842
ARL5A	15.1587	17.0624	14.5924	15.0313	14.7567	16.0888
ARL5B	9.44049	8.11286	7.20442	5.46053	6.64411	8.67136
ARL5C	0	0	0	0	0	0
ARL6	2.13149	2.03661	1.56172	1.46232	1.54273	1.35921
ARL6IP1	365.827	305.371	313.709	277.421	286.299	270.399
ARL6IP4	259.052	260.224	244.758	256.183	248.769	241.638
ARL6IP5	856.154	737.896	693.697	785.67	629.71	588.5
ARL6IP6	32.5303	28.3567	29.9802	26.817	33.9784	40.1455
ARL8A	108.683	101.002	106.313	100.7	99.6453	98.2664
ARL8B	107.98	141.887	117.443	134.047	94.5388	90.5499
ARL9	0.235713	0.0731731	0.152853	0	0	0.142887
ARLNC1	0.0589704	0.109838	0	0	0	0.214484
ARMC1	33.5578	33.6531	27.8028	27.3209	25.7835	31.4184
ARMC10	3.37577	4.25848	3.58215	3.89606	4.14963	3.57184
ARMC12	0.989769	0.645239	1.15531	0.0843321	0.632994	0.269996
ARMC2	1.28818	1.64528	1.50363	1.81885	1.95032	2.20879
ARMC2-AS1	0	0	0.373286	0	0	0.174474
ARMC3	0	0	0	0	0	0
ARMC4	0	0	0	0	0	0
ARMC4P1	0	0	0	0	0	0
ARMC5	17.2899	21.5716	19.8078	20.0163	18.7802	19.0904
ARMC6	32.0325	36.1314	34.2578	33.7232	39.685	32.4309
ARMC7	29.7545	31.5057	33.0498	31.5436	32.1638	29.5556
ARMC8	23.4153	23.2502	24.5654	21.8525	24.074	23.9221
ARMC9	0.28668	0.587367	0.139428	0.403033	0.170247	0.143371
ARMCX1	0.519897	0.181567	0.252854	0.110743	0.29687	0.531829
ARMCX2	1.3455	0.358019	0.467422	0.163775	0.57074	2.35951
ARMCX3	57.42	63.1576	54.5019	57.5796	61.0889	61.0155
ARMCX4	6.72007	2.93255	8.60839	3.46518	10.0314	10.9688
ARMCX5	14.7633	11.8336	18.4062	9.54129	10.6485	12.0942
ARMCX5-GPRASP2	0.119928	0.0806644	0.0648085	0.0737993	0.091308	0.115108
ARMCX6	23.664	23.0971	21.7048	22.524	23.6327	23.779
ARMH1	33.8053	2.72448	18.1803	27.6264	83.9696	20.9112
ARMH2	0	0	0.323244	0	0	0
ARMH3	36.4838	34.3524	35.9778	31.9149	33.6085	35.921
ARMH4	0.0199881	0.0186149	0	0.0681224	0	0.0363498
ARMS2	0	0	0	0	0	0
ARMT1	49.7881	39.6241	39.4837	41.5657	39.0653	35.9963
ARNT	104.421	95.2861	108.52	106.358	146.964	125.357
ARNT2	0	0.0589266	0	0	0	0
ARNTL	27.9633	31.9546	27.914	20.4176	29.3366	25.0596
ARNTL2	31.4906	32.8471	21.2696	29.2347	18.1417	21.8779
ARNTL2-AS1	0	0	0	0	0	0
ARPC1A	79.1907	84.5138	100.929	84.7614	88.2287	83.8398
ARPC1B	727.86	801.487	780.797	750.032	717.149	688.163
ARPC2	1630.99	1904.79	1803.53	1720.36	1662.05	1915.97
ARPC3	527.786	534.11	589.608	475.552	517.196	496.59
ARPC4	225.526	269.397	251.488	217.511	243.801	235.786
ARPC4-TTLL3	0	0	0	0	0	0
ARPC5	55.5606	65.6041	54.1546	51.6259	56.0485	54.2349
ARPC5L	86.5967	96.0306	78.8952	85.8939	87.2391	94.9088
ARPIN	0.0167309	0.0155814	0.0325485	0	0	0
ARPIN-AP3S2	0	0	0	0	0	0
ARPP19	107.279	107.991	99.7087	89.5522	95.579	92.0978
ARPP21	0	0	0	0	0	0
ARR3	2.41549	0.782449	1.63448	1.43171	1.5352	2.38737
ARRB1	43.7135	59.6539	42.12	48.1195	46.8448	66.6327
ARRB2	332.407	352.415	331.006	311.284	295.022	335.719
ARRDC1	95.1135	91.1034	109.935	109.453	102.432	118.6
ARRDC1-AS1	26.1799	23.8008	25.985	24.7341	26.6847	33.8453
ARRDC2	95.759	86.3147	89.427	114.362	98.1789	90.7183
ARRDC3	40.9913	28.7094	36.1787	58.361	32.3739	27.5739
ARRDC3-AS1	1.31969	1.43386	1.1767	1.12443	2.51188	1.94997
ARRDC4	1.15156	5.5515	3.3604	6.37764	2.66118	2.09421
ARRDC5	0.460897	0.715388	1.34495	0.130901	1.1229	1.7462
ARSA	121.622	83.0701	118.677	113.564	105.497	126.205
ARSB	41.7843	34.2885	29.4959	29.7835	16.9062	25.2497
ARSD	6.63341	3.98298	5.34867	3.03047	4.76463	1.36903
ARSD-AS1	0	0	0	0	0	0
ARSF	0	0	0	0	0.0535098	0
ARSG	5.55507	8.10239	8.21326	6.40794	8.33904	10.9105
ARSH	0	0	0	0	0	0
ARSI	0	0	0	0	0.0807546	0.0401857
ARSJ	0	0	0	0	0	0
ARSK	2.41221	2.74148	2.22707	3.23971	1.27002	2.26775
ARSL	0	0	0	0	0	0
ART1	0	0	0	0	0	0
ART3	0	0	0	0	0	0
ART4	0	0	0.0476238	0.0625738	0.0223656	0
ART5	0	0	0	0	0	0
ARTN	0.0707705	0.131817	0	0.663291	0	0.321754
ARV1	25.7253	22.8314	23.219	18.4834	25.2715	25.8115
ARVCF	0.542713	1.01086	0.593889	1.27163	0.588806	0.80191
ARX	0.475883	0.221595	0.092579	0.6893	0.0434779	0.086543
AS-PTPRE	1.25071	1.48245	0.663585	2.03442	2.38924	3.20499
AS3MT	0.0561771	0	0	0	0	0
ASAH1	57.7992	62.6646	57.1531	61.3735	47.3194	45.7888
ASAH2	0.499778	0.232721	0.378107	0.307544	0.63418	0.201974
ASAH2B	0.894387	1.02893	0.511751	0.560333	0.672935	0.35879
ASAP1	9.80693	7.70486	7.56418	8.09821	8.0915	8.48521
ASAP1-IT1	0	0	0	0	0	0.21221
ASAP1-IT2	0	0	0	0.0577162	0	0.0615943
ASAP2	0	0.0448228	0	0	0	0
ASAP3	0.320812	0.0786242	0.131392	0.201412	0.231396	0.399183
ASB1	34.7389	35.9593	39.1895	39.9925	41.9347	46.2922
ASB10	0	0	0	0	0	0
ASB11	0	0	0	0	0	0.125349
ASB12	0.325757	0.101126	0.844976	0	0	0.0987356
ASB13	2.75352	4.16707	4.40018	2.68127	2.7403	2.10136
ASB14	0.512872	0.437834	0.997748	0.364155	0.429525	1.16587
ASB15	0	0	0	0	0	0.026736
ASB15-AS1	0	0	0	0	0	0
ASB16	5.52367	5.80216	6.99728	6.07451	7.27644	6.54107
ASB16-AS1	19.9847	14.9234	18.254	16.6644	18.9266	22.7703
ASB17	0	0	0	0	0	0
ASB18	0	0	0	0	0	0
ASB2	0.469296	0	0.0961027	0.0210452	0.0225663	0.0224592
ASB3	2.19168	1.94833	1.74425	0.891258	1.50178	2.21933
ASB4	0	0	0	0	0	0.144655
ASB5	0	0	0	0	0.165988	0.1239
ASB6	36.3441	33.8472	37.6974	36.1911	38.1	37.026
ASB7	16.4128	16.9086	16.8518	14.8069	16.4653	16.0457
ASB8	50.7455	60.1399	56.6557	54.8556	58.2867	58.0986
ASB9	3.19632	3.67341	4.49825	15.1235	14.7255	6.864
ASB9P1	0	0	0	0	0.154701	0.0769834
ASCC1	25.2519	31.877	30.2193	26.0049	25.4955	21.0803
ASCC2	103.034	108.594	98.5672	108.994	94.4458	102.624
ASCC3	38.6847	31.6038	30.5169	32.065	34.4048	34.9887
ASCL1	1.38743	1.80896	1.18762	12.909	0.912667	1.56436
ASCL2	0	0	0	0.157874	0	0
ASCL3	0	0	0	0.180341	0	0
ASCL4	0	0	0	0	0	0
ASCL5	0.387543	0	0.188483	0.330202	0.177035	0.264291
ASDURF	0	0	0	0	0	0
ASF1A	71.2487	58.7705	53.9032	63.212	58.6885	47.9208
ASF1B	66.2231	94.5963	48.9654	31.1619	36.6888	62.3638
ASGR1	0.640322	1.19266	0.711824	0.0779399	0	0.499061
ASGR2	0	0	0	0	0	0
ASH1L	52.8417	47.0533	46.8802	45.8207	46.5149	53.4251
ASH1L-AS1	3.30005	2.33149	5.31307	1.64828	3.22294	4.24236
ASH2L	54.3059	63.6555	51.5671	52.5562	53.385	54.4201
ASIC1	9.87842	22.4764	17.3687	2.74834	4.31524	37.7101
ASIC2	0	0	0	0	0	0
ASIC3	4.99418	6.31217	6.47717	5.52168	4.99736	6.4333
ASIC4	0.0531394	0.296932	0.103378	0.407491	0.145648	0.048319
ASIC5	0	0	0	0	0	0
ASIP	0	0.150383	0	0	0	0
ASL	46.2746	44.6425	41.6646	41.5002	42.1692	43.3716
ASMT	0	0	0	0	0	0
ASMTL	1.33843	1.94218	1.33217	2.14818	1.30813	1.21702
ASMTL-AS1	0.0912017	0.042468	0.0443563	0.135988	0.0208311	0.18659
ASNS	1.44775	1.23272	1.68989	2.53757	1.70062	3.30987
ASNSD1	40.0874	42.1037	34.7691	34.9151	39.2191	40.0961
ASNSP1	0.0943607	0	0.367141	0	0.0862103	0
ASPA	0	0	0	0	0.0229077	0.022799
ASPDH	1.29384	3.11278	3.14631	3.49093	1.87163	2.64706
ASPG	0	0	0	0	0	0
ASPH	4.27816	4.2406	3.5701	2.61904	2.71404	2.33614
ASPHD1	0.227276	1.41108	1.03168	0.839142	0.692151	0.688865
ASPHD2	11.0634	11.596	11.0394	11.583	11.1894	12.3613
ASPM	12.3704	10.4379	5.97336	4.02653	5.22958	16.8207
ASPN	0.0558125	0.103956	0	0	0	0
ASPRV1	1.5181	1.23708	1.1075	0.86232	1.61814	2.4732
ASPSCR1	30.681	31.1103	36.4685	35.2052	38.4017	36.0962
ASRGL1	4.18188	3.55592	1.29696	1.13607	0.996697	0.881748
ASS1	0.818916	1.24798	0.14483	0.507453	0.408099	0.0676937
ASTE1	20.0122	20.4786	23.9221	19.7218	21.7641	22.9324
ASTL	0.955402	0.692039	2.27169	3.79885	4.55837	2.41316
ASTN1	0	0	0	0	0	0
ASTN2	2.35879	2.12142	2.22885	2.30837	2.75846	2.01
ASTN2-AS1	0	0.145929	0	0	0.3579	0.0712403
ASXL1	78.1773	75.4993	81.6688	77.9551	94.1894	91.6
ASXL2	121.902	103.762	145.398	111.984	178.183	242.383
ASXL3	0.0350994	0	0	0.0398747	0	0
ASZ1	0	0	0	0	0	0
ATAD1	38.1942	38.3487	35.5912	32.399	30.9865	36.0092
ATAD2	74.1224	81.3667	52.4096	35.9528	45.1694	62.9099
ATAD2B	16.9676	16.113	16.8294	15.8088	17.5008	19.7715
ATAD3A	17.1232	18.888	12.5759	15.2624	14.8778	16.4225
ATAD3B	14.6491	13.1713	13.8937	15.1408	13.7434	14.7009
ATAD3C	0.605442	0.199005	0.0692845	0.0303447	0.357919	0.259069
ATAD5	7.87132	7.85283	5.33811	5.35851	6.34969	7.303
ATAT1	0.0261565	0.0048719	0	0.00891453	0.00477944	0.00475676
ATCAY	0	0	0	0	0	0.22649
ATE1	23.0793	17.7062	18.445	18.3677	18.0541	19.7607
ATE1-AS1	0.144666	0	0	0.123261	1.05737	0.263087
ATF1	38.159	46.0021	39.3923	35.8177	42.5235	47.9231
ATF2	47.6078	46.6609	47.9358	38.6793	40.9829	48.8325
ATF3	17.9673	19.6545	12.539	13.7536	8.75485	8.35024
ATF4	398.82	472.682	469.8	480.337	492.237	474.224
ATF5	40.3118	39.5597	43.991	43.8006	42.043	35.7423
ATF6	38.9528	36.5511	29.8459	26.8182	30.0018	31.9527
ATF6B	0.078586	0.0609892	0	0.078118	0.0957308	0.0714573
ATF7	9.81678	9.55657	7.88012	7.91764	8.98337	12.2195
ATF7-NPFF	0.123888	0.0576884	0.241014	0	0.169781	0.168975
ATF7IP	37.2237	33.3321	36.1055	30.5961	35.4015	40.4085
ATF7IP2	4.90553	12.5288	10.4109	4.84465	10.5255	8.448
ATG10	6.30493	3.84702	3.29905	4.85336	3.53566	4.0724
ATG101	73.8152	89.073	84.1865	85.2447	80.4725	82.1799
ATG12	28.6553	28.9655	27.9359	27.7623	23.3857	27.4612
ATG13	69.5394	62.9778	66.6233	67.6304	72.3204	58.0953
ATG14	37.378	24.7556	27.0768	33.6375	26.3385	28.0177
ATG16L1	21.2179	22.4851	23.0008	28.3218	25.7863	28.7045
ATG16L2	73.2937	63.1559	68.2142	77.6982	72.4134	83.085
ATG2A	24.9311	23.0157	27.8904	26.3582	33.8087	30.958
ATG2B	23.6648	24.239	23.9747	23.0489	24.1897	26.5935
ATG3	53.4375	45.6156	41.7759	39.3168	49.6033	50.0637
ATG4A	22.1673	20.7263	18.7386	20.8735	17.7612	20.1564
ATG4B	90.09	89.3606	92.5736	99.1555	85.5669	109.861
ATG4C	5.93328	4.66227	4.14815	4.068	3.55739	5.98514
ATG4D	29.4472	37.9912	45.9873	41.4908	36.9617	37.2776
ATG5	34.4349	34.5534	31.8439	30.2352	29.0235	33.2223
ATG7	7.44366	8.31873	7.67724	7.18793	8.35517	8.27254
ATG9A	60.1401	65.1166	79.5129	81.7753	66.3814	73.6651
ATG9B	1.27068	1.03546	0.927002	0.744336	1.5479	2.11826
ATIC	128.299	114.742	116.586	111.575	131.814	123.322
ATL1	6.71226	5.9014	6.57472	3.1595	0.986344	5.50585
ATL2	24.4001	17.996	17.5218	18.1562	18.7392	20.2323
ATL3	47.8044	45.6885	39.3075	33.1032	33.7941	42.1199
ATM	35.0267	36.2914	45.2152	26.5814	51.2338	65.8307
ATMIN	57.2285	57.3202	61.8403	60.4172	61.2271	59.7483
ATN1	113.032	108.456	107.484	120.286	87.2054	119.786
ATOH1	0	0	0.241995	0	0	0
ATOH7	0	0	0	0	0	0
ATOH8	0.121578	0.0452902	0	0	0.0666461	0.154769
ATOX1	180.516	169.475	188.091	157.789	142.774	138.909
ATP10A	20.0821	18.1394	17.9999	18.7904	14.1689	29.7568
ATP10B	0.349537	0.247398	0.0815994	0.226343	0.153286	0.915351
ATP10D	42.3793	67.7907	48.8089	59.9996	28.0683	10.4123
ATP11A	21.161	21.458	19.0722	19.6053	20.9089	23.7905
ATP11A-AS1	0	0.0636809	0.0665124	0.0291306	0.0312362	0.031088
ATP11AUN	0	0	0	0	0.224354	0.0558224
ATP11B	103.837	95.915	87.2273	82.2875	79.7125	116.342
ATP11C	8.48632	6.06988	5.98652	4.9833	8.2248	9.47185
ATP12A	1.92808	1.506	2.17795	2.49069	3.26738	2.60149
ATP13A1	61.0265	60.4318	63.8147	70.9243	60.6249	69.9
ATP13A2	60.6637	54.1874	49.765	57.2614	50.8314	59.7002
ATP13A3	47.6047	51.9234	44.618	42.2833	40.3665	45.2112
ATP13A4	0.391906	0.382362	0.653504	0.588334	0.204603	0.627865
ATP13A4-AS1	0	0	0	0	0.244542	0
ATP13A5	0	0	0.067965	0	0	0
ATP13A5-AS1	0	0	0	0	0	0
ATP1A1	213.959	200.138	214.003	204.688	201.599	218.175
ATP1A1-AS1	1.67077	1.65324	2.13304	1.55702	1.33565	1.9465
ATP1A2	0	0	0	0	0	0
ATP1A3	8.29596	7.37642	9.93175	6.10896	14.1985	17.4079
ATP1A4	14.2249	4.64486	8.6095	11.5516	6.12909	10.9864
ATP1B1	61.0905	39.0276	35.9921	38.7212	49.1774	41.831
ATP1B2	0.402628	0.524953	0.156656	1.57805	0.110355	0.0366105
ATP1B3	145.254	175.809	124.544	142.749	113.166	110.596
ATP1B4	0	0	0	0	0	0
ATP23	0.0616941	0.0191519	0.0400069	0.0876096	0.0375768	0.0934962
ATP2A1	1.37961	1.42759	1.86383	2.28566	0.770273	1.67262
ATP2A1-AS1	5.4183	5.92364	5.04128	5.01805	6.88737	2.99892
ATP2A2	102.313	111.983	113.203	94.9758	99.0826	102.564
ATP2A3	378.487	326.492	359.528	353.345	329.353	389.097
ATP2B1	17.8509	20.8343	20.1398	23.0939	20.2608	23.469
ATP2B1-AS1	0.229449	0.470109	0.446374	0.664699	0.293483	0.375544
ATP2B2	0.0147442	0.0137312	0.0286835	0.125626	0.0269413	0.0134067
ATP2B2-IT2	0	0	0	0	0	0
ATP2B3	0.0418551	0	0	0	0	0
ATP2B4	188.761	200.646	201.073	206.194	110.955	151.827
ATP2C1	44.8965	29.4209	34.9546	36.742	36.738	40.1414
ATP2C2	10.5769	0.217286	2.26947	0.795172	7.24751	1.30826
ATP2C2-AS1	1.56026	0.0854743	0.803474	0.3128	0.838523	0.959724
ATP4A	0	0	0	0	0	0
ATP4B	0	0	0	0	0	0
ATP5F1A	184.351	178.817	166.284	177.427	180.512	172.475
ATP5F1B	1042.82	1028.87	926.034	955.166	926.667	944.031
ATP5F1C	291.355	300.528	269.016	256.747	245.812	259.802
ATP5F1D	187.908	183.626	189.101	204.637	185.7	198.397
ATP5F1E	3.08693	3.72666	4.96739	5.26036	5.08349	5.50985
ATP5IF1	62.2495	66.326	58.2565	58.1237	57.8848	63.0364
ATP5MC1	156.561	208.776	196.689	197.005	167.203	156.518
ATP5MC2	191.024	176.15	212.002	200.679	215.51	218.737
ATP5MC3	116.52	110.868	131.248	103.962	118.769	125.973
ATP5MD	134.199	131.872	130.536	110.367	127.312	115.441
ATP5ME	570.744	730.699	810.888	651.489	726.374	662.235
ATP5MF	296.366	331.259	320.06	302.334	308.999	259.318
ATP5MF-PTCD1	0	0	0	0	0	0
ATP5MG	433.207	463.133	450.823	457.004	493.832	413.875
ATP5MGL	1.03313	0.80179	0.334976	1.61381	0.471945	0.313136
ATP5MPL	159.989	175.666	161.072	144.273	173.612	152.269
ATP5PB	160.089	165.033	146.248	141.13	163.24	164.988
ATP5PD	371.166	379.539	341.479	327.027	313.308	346.33
ATP5PF	115.305	126.08	101.252	110.702	108.46	104.501
ATP5PO	457.865	446.746	428.021	433.844	498.455	453.066
ATP6AP1	220.5	231.675	263.346	233.473	211.857	230.402
ATP6AP1L	1.46036	0.93502	0.887813	1.19244	2.05692	1.43854
ATP6AP2	174.458	193.161	193.393	169.977	176.264	168.62
ATP6V0A1	28.279	30.2466	31.6225	25.8836	36.357	30.978
ATP6V0A2	31.5291	42.282	34.7619	41.242	32.4379	32.5147
ATP6V0A4	0	0	0	0	0.14977	0
ATP6V0B	155.413	184.25	151.172	152.502	143.641	142.887
ATP6V0C	309.041	375.792	362.452	363.703	323.371	326.518
ATP6V0CP3	0	0.206989	0	0	0.203061	0.202097
ATP6V0D1	175.588	220.853	204.006	197.113	167.183	162.031
ATP6V0D2	0	0	0	0	0	0
ATP6V0E1	479.05	470.428	497.38	460.626	417.919	364.009
ATP6V0E2	87.6811	87.9716	87.7269	97.5744	76.6234	93.5345
ATP6V0E2-AS1	4.25868	5.4273	4.79652	4.88901	7.16733	11.5764
ATP6V1A	51.5729	53.2108	46.8015	46.6324	40.4695	39.1837
ATP6V1B1	0	0	0	0	0.329561	0
ATP6V1B1-AS1	0	0	0	0	0.798906	0.397557
ATP6V1B2	165.18	222.202	173.089	202.347	153.861	139.64
ATP6V1C1	24.2928	25.125	23.511	21.1353	21.7038	22.7552
ATP6V1C2	2.74396	1.57258	1.47825	1.8344	1.54274	1.65057
ATP6V1D	94.6439	109.536	85.8677	84.8189	75.7783	79.0175
ATP6V1E1	313.22	335.351	286.301	292.804	292.691	275.732
ATP6V1E2	5.03532	4.33642	6.31986	5.48972	5.73812	6.15397
ATP6V1F	332.389	344.528	341.758	321.821	362.898	323.252
ATP6V1FNB	0.814909	1.08889	1.44748	2.083	0.971114	1.09537
ATP6V1G1	285.102	302.978	308.401	277.192	296.745	275.007
ATP6V1G2	0	0.012359	0	0	0.024249	0
ATP6V1G2-DDX39B	0	0	0	0	0	0
ATP6V1G3	0	0	0	0	0	0
ATP6V1H	54.7031	56.3995	51.7289	49.6533	45.2158	46.5456
ATP7A	67.9098	30.7959	48.797	38.3454	63.901	80.8318
ATP7B	0.47655	0.212257	0.322465	0.617885	0.265019	0.301441
ATP8A1	21.0935	24.5439	20.0205	21.2325	21.8029	22.1343
ATP8A2	0	0.013156	0.109928	0.0361089	0	0
ATP8B1	0.312626	0.311945	0.260652	0.532739	0.387631	0.568535
ATP8B2	176.425	137.951	174.11	189.359	176.254	184.356
ATP8B3	5.84706	3.56923	4.49263	3.53758	3.77084	6.9474
ATP8B4	114.233	106.148	100.221	95.245	86.0537	114.768
ATP8B5P	0.155701	0.0870027	0.121162	0	0.113802	0.113262
ATP9A	0.140028	0.668342	0.136207	0.28336	0.495742	0.0636631
ATP9B	13.9943	18.554	20.0721	17.2178	16.8478	19.8519
ATPAF1	77.8417	58.4998	58.585	54.7541	64.9009	61.373
ATPAF2	28.8798	26.8132	22.4044	29.4375	24.8475	27.3878
ATPSCKMT	14.2402	13.1323	10.6481	11.0266	8.81472	10.5443
ATR	16.3751	15.5485	13.5168	14.6707	15.1456	17.5425
ATRAID	234.895	255.058	260.163	241.872	270.718	282.491
ATRIP	0.297729	0.554549	0.473896	1.08389	0.692396	0.861387
ATRIP-TREX1	0.160011	0.298037	0	0.409008	0.467809	0.0872979
ATRN	19.2128	19.0129	19.3528	15.7249	18.7199	23.6533
ATRNL1	2.429	0.576068	0.616358	2.4938	2.12271	1.09747
ATRX	29.3094	22.9014	22.1221	22.6948	26.9241	30.6836
ATXN1	44.4122	27.6394	36.1195	33.9029	35.6002	30.3514
ATXN1-AS1	21.2106	5.50817	13.4333	10.9228	19.6448	11.2329
ATXN10	76.7626	93.0357	90.3406	86.8426	76.2094	76.9747
ATXN1L	44.1169	50.5786	56.7426	50.5496	54.2989	53.6768
ATXN2	31.2376	25.9306	23.3903	21.0523	21.5754	30.2871
ATXN2-AS	0.852755	1.85306	2.76494	0	1.2985	0
ATXN2L	228.727	222.21	216.292	223.991	216.178	252.511
ATXN3	10.9985	8.72271	8.69471	7.59954	9.7289	9.64738
ATXN3L	0	0	0	0	0	0
ATXN7	26.0768	27.2286	27.9634	25.914	28.2583	27.7154
ATXN7L1	11.6718	4.2951	9.48977	10.3529	10.4205	12.6614
ATXN7L2	9.85884	9.13538	9.63795	10.7217	11.4062	9.23481
ATXN7L3	110.187	104.591	100.635	108.479	111.387	111.295
ATXN7L3B	64.3515	63.8269	63.1061	54.367	73.7686	72.0021
ATXN8OS	0	0.0870421	0	0.0796343	0	0
AUH	61.6992	44.1839	48.6087	47.3458	48.8773	68.0198
AUNIP	2.74242	3.7778	2.22297	1.60644	1.61816	3.06511
AUP1	280.367	291.718	315.685	350.572	265.453	328.564
AURKA	25.0818	20.3398	11.6817	10.9117	10.2925	22.565
AURKAIP1	159.802	161.214	124.705	199.019	164.37	157.678
AURKAP1	3.58042	2.41747	3.30857	2.0592	1.79914	2.93008
AURKB	44.0474	41.3704	22.9723	15.3314	22.5188	47.2952
AURKC	0.962083	2.19019	1.45573	1.27514	1.26964	0.583207
AUTS2	0.0849171	0.225952	3.65798	0.144705	0.166248	0.0661836
AVEN	23.9266	35.5426	23.6014	30.9385	19.3199	17.9259
AVIL	4.18016	3.03738	2.77029	2.7006	2.09841	2.71498
AVL9	24.3572	24.0408	23.0987	23.2698	20.6703	21.7359
AVP	0	0	0	0	0.812243	0
AVPI1	2.00113	4.84549	6.22885	6.30865	4.38788	3.73019
AVPR1A	0	0	0	0	0	0
AVPR1B	0	0	0	0.0233277	0	0
AVPR2	1.3388	1.42494	1.24025	1.57527	0.99018	1.04345
AWAT1	0	0	0	0	0	0
AWAT2	0	0	0	0	0	0
AXDND1	0	0.0359098	0	0	0	0.0350611
AXIN1	50.0283	46.4185	43.6089	53.1561	61.0671	68.8427
AXIN2	14.9274	0.391179	13.64	1.21131	11.7488	19.0967
AXL	0.112861	0.525538	0.274452	0.504851	0.592899	0.282214
AZGP1	0	0	0	0	0	0
AZGP1P1	0	0	0	0	0	0
AZI2	16.7919	16.7707	13.9681	11.0759	13.3048	15.295
AZIN1	128.304	128.883	122.488	115.785	107.648	108.698
AZIN2	4.29626	7.54752	8.40549	8.86026	6.73523	13.6951
AZU1	0	0	0	0	0	0
B2M	1370.6	961.489	902.702	909.555	823.079	1202.89
B3GALNT1	25.8077	11.5755	14.9513	31.0166	17.3661	26.2274
B3GALNT2	2.9005	4.25262	2.51633	2.40455	2.40825	2.83342
B3GALT1	0	0	0	0	0	0
B3GALT1-AS1	0	0	0	0	0	0
B3GALT2	15.5105	0.938917	2.1122	0.165194	2.01933	2.39759
B3GALT4	0.0161571	0	0.0314323	0	0.0147615	0
B3GALT5	0	0	0	0	0	0
B3GALT5-AS1	0	0	0	0	0	0
B3GALT6	46.3663	57.5745	51.0665	52.34	53.0302	48.5848
B3GAT1	0.795048	4.7001	0.403486	0.765769	0	1.38299
B3GAT1-DT	0	0.140438	0.195576	0	0	0
B3GAT2	1.25318	0.466832	0.487589	0.409306	0.801453	0.930591
B3GAT3	104.022	111.9	112.105	129.538	111.368	108.962
B3GLCT	5.91065	10.3097	6.86109	7.79066	6.02666	5.37449
B3GNT10	4.37975	4.5082	4.03599	3.79718	5.40546	4.01739
B3GNT2	44.4141	39.2992	33.8306	34.4769	35.7367	39.4654
B3GNT3	0	0	0	0	0	0.0929405
B3GNT4	0.51845	0.351151	0.183382	0.763005	0.602852	0.685703
B3GNT5	4.25326	0.686167	3.25762	2.39694	1.13211	2.34483
B3GNT6	0	0	0	0	0	0
B3GNT7	0.0388748	0	0	0	0.106551	0
B3GNT8	1.73694	2.78899	2.44692	0.61239	2.02468	1.36154
B3GNT9	23.1163	24.9424	19.6128	15.0106	21.3988	22.2695
B3GNTL1	0.24377	0.354723	0.326036	0.298571	0.347992	0.623412
B4GALNT1	13.7664	12.2169	13.9583	17.8613	10.8793	11.3779
B4GALNT2	0	0	0	0	0	0
B4GALNT3	9.98468	16.0975	12.6405	13.787	8.13668	12.4322
B4GALNT4	1.32075	1.19584	0.785095	1.75051	1.4413	1.36774
B4GALT1	79.0065	88.5149	92.8344	81.7501	82.277	77.7601
B4GALT1-AS1	0.919911	2.28457	1.19307	1.13216	0.840454	0.743524
B4GALT2	14.4669	18.8094	13.5754	14.7433	16.5347	15.7856
B4GALT3	106.53	108.602	105.95	106.592	109.404	122.922
B4GALT4	15.5569	16.0918	14.7858	14.5705	15.3524	13.3899
B4GALT4-AS1	0	0	0.491996	0	0	0
B4GALT5	91.7671	67.6319	74.2674	75.2592	59.213	62.2707
B4GALT6	0.275928	0.128486	0.107359	0.141061	0.0756285	0.125449
B4GALT7	48.6951	53.8009	56.7447	51.9144	54.3344	51.7189
B4GAT1	23.3067	18.322	22.1371	16.4706	20.7299	18.9486
B9D1	0.360623	0.186582	0.350781	0.409687	0.439299	0.637604
B9D2	9.97337	13.9959	15.4156	15.4821	14.1048	15.0316
BAALC	0	0	0	0	0	0
BAALC-AS1	0	0	0	0	0	0
BAALC-AS2	0	0	0	0	0	0
BAAT	0	0	0	0	0	0
BABAM1	160.354	165.332	172.773	165.66	144.993	146.644
BABAM2	62.5717	69.9594	74.568	76.9328	53.2065	71.7291
BABAM2-AS1	0.165856	0.463385	0.483989	0.847896	0.454592	0.603245
BACE1	3.73923	2.72183	3.1355	2.81976	3.10212	5.72535
BACE1-AS	2.66818	1.08713	2.59536	0.852521	1.98064	4.85228
BACE2	65.6333	13.8191	22.8063	38.8185	10.6518	18.3259
BACH1	12.8776	17.2056	15.781	14.0825	10.9872	13.2769
BACH1-IT2	0.343087	0	0.333723	0.438485	0	0.467947
BACH1-IT3	0	0	0	0	0	0
BACH2	15.1707	20.8128	22.861	23.4562	23.9067	18.348
BAD	79.1297	98.8162	78.7194	98.3551	62.0257	77.6752
BAG1	52.6901	83.6844	56.7522	55.9104	49.2249	42.8346
BAG2	64.3933	19.7843	25.2716	25.0094	13.1723	26.4265
BAG3	30.6983	11.8663	33.1551	40.5397	28.7344	36.713
BAG4	10.9158	13.4018	11.0961	9.9151	13.0876	13.4725
BAG5	32.9286	36.9313	34.1177	28.5248	32.8107	36.1775
BAG6	0.00497965	0.0139126	0.019375	0.0212143	0.059144	0.0135838
BAGE	0	0	0	0	0	0
BAGE2	0.229296	0.213543	0.191176	0.334919	0.0598546	0.297852
BAGE3	0	0	0	0	0	0
BAGE4	0	0	0	0	0	0
BAGE5	0	0	0	0	0	0
BAHCC1	0.0254326	0.0118427	0.0247385	0.0325044	0	0.0231256
BAHD1	62.4451	76.4698	68.7359	65.52	65.4176	69.5462
BAIAP2	2.7913	2.68272	4.69173	5.30836	3.30507	7.89857
BAIAP2-DT	3.67206	3.30386	5.87235	5.43552	6.05586	10.5828
BAIAP2L1	8.68118	2.35513	6.53511	2.83004	3.17254	10.8796
BAIAP2L2	1.60123	2.6842	1.99364	1.36431	0.702204	1.39774
BAIAP3	2.83891	2.66929	4.77939	8.69859	3.26706	6.97471
BAK1	53.8265	47.3535	47.9789	49.4816	41.2417	43.006
BAMBI	0	0	0	0	0	0.0739787
BANCR	0	0	0	0	0	0
BANF1	89.2171	124.909	85.5077	91.443	88.2583	94.2296
BANF2	0	0	0	0	0	0
BANK1	0.116526	0	0	0	0	0.0353185
BANP	4.17194	4.6325	5.49402	5.98823	5.62943	6.74076
BAP1	99.9628	111.002	106.27	108.46	111.48	105.285
BARD1	19.4638	15.0626	14.6086	15.0646	12.8494	17.1502
BARHL1	0	0	0.140423	0.0615014	0.0659468	0.0656338
BARHL2	0	0	0	0	0	0
BARX1	0	0	0	0.232737	0	0
BARX1-DT	0	0	0	0	0	0
BARX2	0	0	0	0	0.0659814	0
BASP1	8.79393	1.75979	1.97942	1.11463	2.45679	0.793014
BASP1-AS1	0	0.0386387	0	0	0	0
BASP1P1	0	0	0	0	0	0
BATF	490.272	382.833	469.261	402.05	231.405	268.577
BATF2	0.424249	0.564432	0.82534	1.75574	0.442976	2.03904
BATF3	74.3842	57.4728	50.904	53.2826	59.5395	79.1589
BAX	560.957	518.217	528.096	581.265	555.034	486.2
BAZ1A	68.2486	53.9431	45.3629	51.03	47.0614	55.354
BAZ1B	120.508	118.848	102.379	91.1882	104.482	109.653
BAZ2A	129.516	121.392	127.815	128.367	137.605	133.32
BAZ2B	4.13955	0.987014	3.66273	1.23235	2.92763	1.0884
BBC3	74.2604	60.9544	62.2588	76.4081	82.1196	60.5777
BBIP1	12.7656	10.4236	11.4167	11.1861	11.5524	13.6981
BBOF1	0.972281	0.987801	0.945746	0.564833	1.33245	0.401857
BBOX1	0	0	0	0	0	0
BBOX1-AS1	0	0	0	0	0	0
BBS1	13.3575	13.3908	17.0855	16.9846	16.7568	19.3144
BBS10	6.40076	7.28968	6.82617	6.24218	7.75023	8.16923
BBS12	5.37163	7.20522	6.31682	5.43072	4.83441	4.88436
BBS2	32.5973	27.7052	34.3903	24.7309	39.8604	43.6589
BBS4	23.4562	31.6972	25.7961	29.6113	23.0046	23.5048
BBS5	2.30821	2.92025	3.47372	2.26354	3.10357	2.01963
BBS7	8.67492	7.68996	7.18806	8.70539	8.21917	8.73524
BBS9	5.05016	5.93962	7.34317	5.10141	7.89604	6.01228
BBX	27.6408	26.9934	22.6381	23.2257	21.4025	24.1059
BCAM	0	0.0373436	0	0	0	0
BCAN	1.80977	7.00612	6.48922	3.77939	1.97765	3.80747
BCAP29	0.141607	0.191823	0.200353	0.230341	0.0470458	0.152173
BCAP31	181.208	210.084	211.279	213.496	201.593	221.762
BCAR1	0.51866	0.297247	0.25872	0.657212	0.194404	1.1488
BCAR3	15.9362	15.5295	11.6259	10.3753	14.3542	12.8545
BCAR3-AS1	0	0.0820269	0.171348	0.150092	0.321881	0.400442
BCAR4	0	0	0	0	0	0
BCAS1	0.0752202	0	0	0.128181	0	0.239389
BCAS2	57.7567	64.5667	59.1262	47.46	65.0212	55.3696
BCAS3	19.7933	20.4854	20.4476	23.6044	22.3076	20.3953
BCAS4	6.38968	5.85772	4.46724	8.50665	4.1959	3.26816
BCAT1	11.8208	11.9998	10.9874	9.03193	13.302	17.5873
BCAT2	44.0868	48.6428	41.1159	44.6176	35.2363	36.2319
BCCIP	34.5073	34.2001	28.4968	28.6674	28.3778	34.9215
BCDIN3D	6.61022	8.45966	5.22681	7.04929	6.54578	8.49239
BCDIN3D-AS1	0.400972	0.663866	0.693383	1.25269	0.203521	0.648176
BCHE	0.387699	0.0515805	0	0	0.30361	0.0503615
BCKDHA	50.7822	60.7532	62.84	61.8408	55.9204	50.0535
BCKDHB	26.9542	13.6069	19.4626	19.7465	14.2693	16.0667
BCKDK	44.2653	46.7007	49.9086	45.8095	42.0359	53.4707
BCL10	22.9701	24.377	22.2015	17.7922	23.0714	18.6786
BCL11A	0	0	0	0.0426312	0	0
BCL11B	66.5866	48.7741	57.8796	53.8337	58.0197	49.1032
BCL2	143.251	166.898	176.305	154.316	178.436	187.674
BCL2A1	28.9638	23.4489	32.9755	25.9402	40.4448	27.9824
BCL2L1	124.406	181.309	152.865	153.733	166.823	144.498
BCL2L10	0.104542	0.0973602	0	0	0.0955126	0
BCL2L11	26.3108	24.235	30.4182	32.5699	15.3173	23.6824
BCL2L12	24.423	31.6278	28.3952	24.4417	23.6337	27.3323
BCL2L13	24.9436	24.4535	21.8811	21.8974	22.9891	22.9705
BCL2L14	0.414547	0.193034	0	0.0662269	0.18937	0.0235589
BCL2L15	0.659714	0.409594	1.06951	0.234209	0.452048	0.774832
BCL2L2	6.71205	1.42878	6.26771	4.50978	2.9435	1.95302
BCL2L2-PABPN1	0	0	0	0	0	0
BCL3	104.594	159.117	168.259	166.808	128.507	119.633
BCL6	38.0354	84.201	51.4151	81.7906	45.7931	48.7351
BCL6B	0.039007	0.363272	0.379424	0.132942	0.142551	0.354687
BCL7A	3.16388	4.2772	2.70029	2.08703	1.41733	1.05795
BCL7B	130.216	161.435	142.537	154.441	148.346	124.151
BCL7C	31.2729	33.4312	33.1746	34.7725	33.9587	35.6897
BCL9	7.60492	6.10913	8.17603	9.09429	6.58236	10.2917
BCL9L	64.0562	82.8364	74.1832	98.7403	86.7563	72.8263
BCLAF1	37.9765	39.0751	37.3684	36.2967	37.3949	41.7049
BCLAF3	10.1003	8.45215	8.95001	9.2473	6.95437	12.7209
BCO1	0	0	0	0	0	0
BCO2	0.0459358	0.08556	0.0893643	0.313113	0.0839363	0.208845
BCOR	189.868	178.948	208.999	240.695	214.625	151.3
BCORL1	11.932	7.80731	10.2056	7.62488	7.48685	11.9408
BCORP1	0	0	0	0	0	0
BCR	20.0596	27.8995	19.4924	29.9146	24.924	31.2053
BCRP2	0	0	0	0.0502235	0	0
BCRP3	2.3171	0.809217	2.25386	1.23391	3.17544	1.58018
BCS1L	26.3927	20.768	25.9276	25.93	25.0239	30.4873
BCYRN1	0	0	0	0	0	0
BDH1	0.630653	0.302562	1.30124	0.569906	1.09998	1.02525
BDH2	41.2733	33.9622	34.6473	25.7727	35.9865	36.6297
BDKRB1	0	0	0	0.270303	0	0
BDKRB2	0	0	0	0	0	0
BDNF	0	0.0513394	0.214489	0.0156567	0	0.0167087
BDNF-AS	0.315856	0.168089	0	0.384459	0.164899	0.410292
BDP1	0.0207752	0.0425655	0.0161666	0.0177013	0.0379616	0.0604502
BEAN1	0.313151	0.437456	0.152302	0.46693	0.143051	0.498304
BEAN1-AS1	1.13936	0.530543	2.21653	0.970779	1.04095	0.777006
BECN1	124.372	120.144	110.171	120.413	106.901	123.77
BECN2	0	0	0	0	0	0
BEGAIN	15.6222	6.46354	9.16732	5.47703	8.84448	10.875
BEND2	0	0	0	0.0499134	0	0
BEND3	2.65992	2.3506	2.56843	2.13401	2.48338	2.47159
BEND3P3	3.06761	4.2853	2.93868	4.51462	2.37801	4.45873
BEND4	0.733578	0.059407	0.155121	0.0135878	0.0874194	0.0725037
BEND5	0	0	0	0	0	0
BEND6	0.0503579	0	0	0.128721	0	0
BEND7	0	0	0	0	0	0
BEST1	0.590353	1.43425	1.29828	1.07162	0.914569	0.793532
BEST2	0.547573	0.0637443	0.133157	0.233277	0	0.0622378
BEST3	0	0	0	0	0	0
BEST4	3.88855	2.34626	2.23749	3.26653	3.15237	3.38641
BET1	12.6697	12.9464	13.8644	9.47069	13.1027	12.1604
BET1L	134.785	140.262	153.199	147.162	172.086	153.452
BEX1	0	0	0	0	0.790532	0.157356
BEX2	0.491349	0.114398	0.23897	0	0.112227	1.11695
BEX3	0.481715	0	0	0.492528	0	0
BEX4	13.5918	3.96166	9.28485	5.03894	3.03335	29.3405
BEX5	23.7252	22.7489	20.4831	10.6456	27.5758	15.1905
BFAR	0.0236958	0.0220679	0.0460982	0.0201897	0.0649472	0.0861853
BFSP1	2.99703	2.79113	2.77641	1.70239	1.8689	2.11957
BFSP2	11.4648	2.96588	10.4439	7.055	15.213	13.5688
BFSP2-AS1	0.328236	0.131008	0.547333	0.159811	1.3709	0.0852747
BGLAP	0.271893	0.253214	0	1.15832	0.745225	1.48337
BGLT3	0	0	0	0	0	0
BGN	0	0	0	0	0	0
BHLHA15	15.2677	5.69536	12.5536	11.14	22.5418	18.3697
BHLHA9	0	0	0	0	0.0916141	0
BHLHB9	0	0	0	0	0	0
BHLHE22	17.4608	1.02124	3.85633	1.97645	3.1597	3.68161
BHLHE23	0	0	0	0	0	0
BHLHE40	1378.4	1558.16	1721.53	1950.41	1601.25	1413.31
BHLHE40-AS1	8.50684	16.2221	23.0509	8.24046	7.77206	2.90069
BHLHE41	0	0	0	0	0.100744	0
BHMT	0	0.0518729	0	0	0	0
BHMT2	0	0	0	0	0	0
BICC1	0.0239641	0	0	0.0816733	0	0
BICD1	0.616211	1.36431	0.565465	0.772694	0.764811	0.634317
BICD2	55.1549	45.3846	45.7837	55.5748	51.7554	53.1201
BICDL1	31.9747	35.9947	34.2836	28.239	33.6954	32.625
BICDL2	3.09164	4.38145	5.36076	7.61626	2.70179	2.93342
BICRA	15.7259	17.4139	16.9756	19.0161	16.054	17.4819
BICRAL	38.9867	37.235	41.0393	35.8295	43.8195	38.8522
BID	12.6621	11.4072	8.04346	13.5188	21.0593	11.7485
BIK	7.66732	2.69455	3.65867	2.09544	3.83296	4.20939
BIN1	1.73031	1.47429	1.28917	0.533253	1.21087	7.59894
BIN2	216.207	211.882	174.327	196.268	182.314	240.043
BIN3	36.6052	43.9216	34.4059	35.8615	31.0009	38.4581
BIN3-IT1	0.149622	0.348358	0.582155	0.446194	0.205048	0.476175
BIRC2	49.8377	56.9282	47.9441	56.1509	43.9415	40.0372
BIRC3	141.359	74.3194	84.1429	99.6818	105.425	107.289
BIRC5	36.4896	35.8249	18.4304	10.7775	13.4112	34.0789
BIRC6	68.9415	59.9594	64.4229	62.5212	69.095	75.9005
BIRC6-AS2	0.467952	0.435803	0	0	0	0.425503
BIRC7	0	0	0	0	0	0
BIRC8	0	0	0	0	0	0
BISPR	26.0425	22.6609	19.1907	15.8014	20.2481	25.9524
BIVM	12.9634	11.1648	9.97526	9.59925	9.86422	16.5484
BIVM-ERCC5	0	0	0	0	0	0
BLACAT1	0	0	0	0	0.0480484	0.0478203
BLACE	0	0	0	0	0	0
BLCAP	65.9464	54.7736	65.0514	56.8054	71.9604	67.2014
BLID	0	0	0	0	0	0
BLK	0.652175	0.0289224	0.0604167	0.105843	0	0.225911
BLM	43.124	57.0714	51.7727	41.4611	26.9573	31.1157
BLMH	26.3586	16.6614	18.3303	19.4099	13.1851	26.5704
BLNK	0.221085	0.264723	0.430101	0.107642	0.317411	0.287185
BLOC1S1	73.3109	107.197	87.9713	92.4696	96.9	81.4881
BLOC1S1-RDH5	0	0	0	0	0	0
BLOC1S2	93.7158	82.0024	73.5822	72.5506	75.6135	61.8892
BLOC1S3	34.381	43.726	43.371	46.138	44.5158	40.8852
BLOC1S4	52.481	57.9966	59.6766	61.0119	66.0129	57.8021
BLOC1S5	0	0	0	0	0	0
BLOC1S5-TXNDC5	0	0	0	0	0	0
BLOC1S6	56.2087	66.2818	57.0364	43.8062	50.4664	45.6457
BLVRA	33.8383	22.0268	20.9561	20.651	20.4321	12.1372
BLVRB	43.0469	57.0874	32.8277	62.4986	41.6884	39.142
BLZF1	33.8202	43.9045	33.069	28.5752	30.7375	35.2189
BMERB1	0.0928534	0.0288248	0	0.0791147	0	0.056287
BMF	319.296	259.222	300.063	299.243	245.436	166.419
BMI1	2.91478	4.23467	4.08274	6.58958	3.97678	4.62933
BMP1	15.5658	27.4533	22.1754	21.361	14.8191	19.9468
BMP10	0	0	0	0	0	0
BMP15	0	0	0	0	0	0
BMP2	16.6102	182.521	43.7898	41.7302	7.51685	4.51694
BMP2K	39.52	48.8298	29.4781	36.2738	17.4519	20.8072
BMP3	0	0	0	0	0	0
BMP4	4.59127	3.92781	4.25824	1.36463	7.26756	3.83498
BMP5	0	0	0	0	0	0
BMP6	0	0	0	0	0	0
BMP7	0.0342148	0.0318642	0	0.116609	0.0937786	0
BMP7-AS1	0	0	0	0	0	0
BMP8A	4.44272	2.86442	3.41918	4.43013	1.18201	6.83644
BMP8B	1.42538	2.17703	1.33102	1.48167	0.468815	2.69585
BMPER	0	0	0	0	0	0
BMPR1A	5.16694	5.9301	3.67038	3.70827	2.62476	4.4643
BMPR1B	0.207473	0.0858754	0.358775	0.0982085	0.779273	1.00615
BMPR1B-DT	0	0.398526	0	0	0	0
BMPR2	35.5915	26.7442	29.7187	32.2486	25.8513	27.7708
BMS1	25.1076	27.9569	26.7336	23.0243	27.8313	27.667
BMS1P1	9.16319	0.998621	4.80423	1.02437	2.61245	2.68869
BMS1P14	0.10921	0	0.0531149	0.0930515	0.0498887	0.0248259
BMS1P17	0	0	0	0	0	0
BMS1P18	0	0	0	0	0	0
BMS1P2	1.58169	0.16367	0.9687	0.199654	0.749297	0.932176
BMS1P2-AGAP9	0.653232	0.0337974	0.353002	0.0927631	0.0994681	0
BMS1P20	31.333	24.9116	26.352	26.114	26.064	30.2947
BMS1P21	0.672752	0.626533	0.654391	1.71963	1.22929	1.98811
BMS1P22	0	0	0	0	0	0
BMS1P4	0	0	0	0	0	0
BMS1P4-AGAP5	0.459263	0.801957	0.55841	0.440223	1.28501	0.835204
BMT2	7.36775	8.12983	8.76303	7.0809	5.9019	6.73116
BMX	0	0	0	0	0	0
BNC1	0	0	0	0.0239179	0	0
BNC2	0	0	0	0	0	0
BNC2-AS1	0	0	0	0	0	0
BNIP1	23.4423	26.0796	22.2866	22.5044	24.3249	25.2704
BNIP2	64.8408	75.7402	64.4427	61.9009	67.0094	67.0266
BNIP3	6.15014	3.13842	7.21153	4.73768	5.77287	8.6565
BNIP3L	33.2631	36.2369	37.6977	30.0881	39.8251	33.6572
BNIP5	0.0368348	0.0686083	0	0	0.0336532	0
BNIPL	0.990957	0.461438	0.214202	0.938148	0	0.60071
BOC	0.0425345	0.0198062	0	0	0.116582	0
BOD1	19.7027	23.6824	21.8838	18.472	22.0495	19.0932
BOD1L1	68.522	68.6775	66.0945	71.0985	74.4769	73.5668
BOD1L2	0	0	0	0	0	0
BOK	0.890641	0.634287	1.32498	1.74092	0.861577	1.09568
BOK-AS1	0	0	0	0	0	0.454351
BOLA1	29.0935	36.8535	37.1731	30.0407	32.3247	35.1978
BOLA2	0	0	0	0	0	0
BOLA2-SMG1P6	0.0667854	0	0	0	0	0
BOLA2B	0	0	0	0	0	0
BOLA3	84.034	90.7271	84.3929	107.717	72.4725	84.5256
BOLA3-AS1	3.97301	3.33311	4.91855	5.1197	4.01983	7.64322
BOLL	0	0	0	0	0	0
BOP1	52.4133	58.4694	47.0695	64.0663	48.6109	53.3779
BORA	9.05969	7.71408	8.141	7.64569	8.43482	9.65008
BORCS5	6.25646	4.28018	5.35625	4.82871	6.12714	6.36108
BORCS6	66.391	59.2478	58.0191	60.7177	65.9965	50.3526
BORCS7	18.7973	17.9892	16.6017	15.1317	18.8595	16.096
BORCS7-ASMT	0.0503764	0	0	0	0	0
BORCS8	13.4401	16.3856	14.5787	20.2657	12.5025	15.1836
BORCS8-MEF2B	0	0	0	0	0	0
BPESC1	0	0	0	0	0	0
BPGM	112.592	79.5186	95.5364	108.706	105.91	79.4905
BPHL	9.17889	7.36921	6.9785	7.77582	7.9523	7.91456
BPI	0	0	0	0	0	0
BPIFA1	0	0	0	0	0	0
BPIFA2	0	0	0	0	0	0
BPIFA3	0	0	0	0	0	0
BPIFA4P	0	0	0	0	0	0
BPIFB1	0	0	0	0	0	0
BPIFB2	0	0	0	0	0	0
BPIFB3	0	0	0	0	0	0
BPIFB4	0	0	0	0	0	0
BPIFB6	0	0	0	0	0	0
BPIFC	0	0	0.135175	0	0	0
BPNT1	51.6946	44.3612	35.8712	35.0683	38.4053	45.2588
BPNT2	49.2492	49.2001	49.3871	38.8954	41.2892	45.7342
BPTF	61.0229	48.5633	52.0196	43.4783	54.2266	63.2316
BPY2	0	0	0	0	0	0
BPY2B	0	0	0	0	0	0
BPY2C	0	0	0	0	0	0
BRAF	10.3266	10.6694	10.1499	9.66937	10.8085	10.372
BRAP	37.4586	36.5204	34.7618	36.7271	37.7461	34.499
BRAT1	60.5913	63.0257	68.2116	75.9967	69.5228	72.9198
BRCA1	10.1051	12.1528	6.31885	4.32116	2.77663	9.91388
BRCA2	2.86573	2.95824	1.88073	1.09828	1.70341	3.16041
BRCC3	26.6249	22.1328	19.6973	21.048	20.2996	24.8491
BRD1	69.1709	58.9399	67.9767	76.9687	70.0837	71.3489
BRD2	1.12191	0.288096	0.160483	0.228434	0.263787	0.333795
BRD3	22.1412	21.1878	23.0549	19.7378	20.1619	20.7314
BRD3OS	13.2812	16.4917	16.3778	13.1506	13.3939	15.398
BRD4	43.9445	51.5883	50.1485	50.7818	51.1017	51.5285
BRD7	36.7838	33.997	29.985	26.0276	27.909	35.5677
BRD7P3	0	0	0.108755	0.0952634	0.204298	0.406657
BRD8	37.4035	38.4241	32.5183	34.9283	25.838	36.9273
BRD9	48.0744	46.3277	55.9227	56.3298	59.083	66.0882
BRDT	0	0	0	0	0	0
BRDTP1	0	0	0	0	0	0
BRF1	27.281	35.0233	27.6773	29.0664	25.7632	29.8139
BRF2	9.02855	11.6114	11.5004	11.1269	10.4091	7.62316
BRI3	89.0863	84.3449	84.9746	88.1002	77.2204	65.7465
BRI3BP	16.0939	17.072	12.7393	10.0221	8.6272	13.2527
BRICD5	9.7412	8.07778	14.2779	14.2121	11.9477	15.6524
BRINP1	0	0	0	0	0	0
BRINP2	0	0	0.0653273	0.0286116	0.0306797	0.0610681
BRINP3	0	0	0	0	0	0
BRIP1	5.73381	4.99538	3.402	1.73354	2.73449	4.38806
BRIX1	52.1429	51.6209	42.3927	47.817	43.2939	48.1993
BRK1	408.187	417.802	420.088	402.325	387.576	326.451
BRMS1	118.545	127.586	113.524	125.042	116.162	113.326
BRMS1L	9.18229	7.43393	6.29278	6.53454	8.24617	9.91486
BROX	38.5456	33.2323	28.7654	29.0832	35.4069	39.9012
BRPF1	40.8278	57.4233	56.0756	56.9735	48.9547	46.4686
BRPF3	38.5091	27.0352	35.6891	37.4404	47.8105	50.312
BRS3	0	0	0	0	0	0
BRSK1	7.32337	7.9241	8.39997	6.16766	7.503	7.35191
BRSK2	0.173772	0.0924764	0.289765	0.676848	0.362886	0.4966
BRWD1	19.0685	15.829	15.2504	17.127	17.7538	18.3014
BRWD1-AS1	0	0	0	0	0	0
BRWD1-AS2	0.545403	1.65078	0.265259	1.85882	0.872014	0.867875
BRWD3	10.4347	10.2235	10.3156	8.90888	10.0684	13.2737
BSCL2	1.37684	1.18361	1.75134	1.62432	2.08039	1.87791
BSDC1	61.6629	68.9947	65.5252	67.3116	68.1632	65.0576
BSG	361.149	408.027	411.552	424.726	339.426	379.979
BSN	1.86929	0.320897	2.49698	0.675248	2.89622	3.57177
BSN-DT	0.158561	0.0492225	0.411288	0	0	0.288355
BSND	0	0	0	0	0	0
BSPH1	0	0	0	0	0	0
BSPRY	14.6209	9.89791	10.1667	15.5595	13.8409	13.6684
BST1	0.486632	1.74806	0	0	0.635142	0.252851
BST2	744.652	749.941	495.453	588.216	427.688	515.139
BSX	0	0	0	0	0	0
BTAF1	52.153	47.4139	51.2812	47.9359	54.0471	62.8625
BTBD1	108.06	109.397	89.6631	95.7481	93.8372	82.9147
BTBD10	45.4826	47.5759	38.1959	33.7383	44.2641	41.9134
BTBD11	0.789077	5.61956	2.61867	1.10736	6.14903	3.54529
BTBD16	0	0	0	0	0	0
BTBD17	0	0	0	0	0	0
BTBD18	0.270822	0.126108	0.439052	0.153834	0.371145	0.205213
BTBD19	24.7675	16.301	23.1551	30.4985	19.3499	24.9878
BTBD2	67.9778	74.7118	78.1864	70.226	85.0554	82.3677
BTBD3	1.80187	3.47954	1.54649	1.35464	0.823115	0.240944
BTBD6	131.512	143.404	142.271	154.573	148.239	132.556
BTBD7	0.0361097	0.121064	0	0.0307668	0.0131963	0.0262673
BTBD8	2.36215	1.04654	1.02615	0.449424	1.08953	1.98105
BTBD9	19.0834	20.9465	19.6287	19.3941	17.6409	19.2637
BTBD9-AS1	0.211009	0.196512	0	0	0	0.575604
BTC	0	0	0	0	0	0
BTD	6.98491	6.14881	8.03989	10.0749	9.5344	8.49865
BTF3	690.973	600.213	607.936	597.37	727.901	657.54
BTF3L4	16.8898	17.468	20.1181	15.4259	24.9873	19.3184
BTF3P11	0.859861	0.600591	0	0	0.392796	0.195466
BTG1	105.687	137.565	136.859	137.936	136.638	99.6946
BTG2	571.24	450.132	497.225	563.635	499.737	466.503
BTG3	85.1345	83.4769	66.5163	68.9163	68.8722	68.0337
BTG3-AS1	0	0	0	0	0	0
BTG4	0.255246	0.0594277	0.24828	0.598069	0.0582999	0.232093
BTK	0	0	0	0	0	0
BTLA	0.880216	2.04936	1.54115	0.637482	0.241256	0.680315
BTN1A1	0.140195	0	0	0	0	0
BTN2A1	54.852	49.3113	46.8943	52.1727	50.3869	59.3087
BTN2A2	22.6687	17.5983	14.7461	17.0708	13.1027	16.0822
BTN2A3P	3.04743	2.42526	1.94024	2.87979	2.02488	2.92214
BTN3A1	103.656	63.5221	74.1273	59.2754	73.4457	93.3783
BTN3A2	62.6781	49.7577	47.2928	36.6744	45.9151	57.2657
BTN3A3	59.3391	33.1316	43.9768	32.0879	45.7494	49.6601
BTNL10	0	0.41066	0.171568	0.300568	0	0.080191
BTNL2	0	0	0	0	0	0
BTNL3	0.22563	0.105064	0	0	0	0
BTNL8	0	0	0	0.242795	0.104138	0
BTNL9	0	0	0	0	0	0
BTRC	17.5878	15.2778	12.1578	14.7002	14.8656	17.1289
BUB1	29.5688	22.858	15.8928	13.5824	10.7993	32.4413
BUB1B	28.4308	27.2809	18.096	14.8285	16.6885	27.0795
BUB1B-PAK6	0	0	0	0	0	0
BUB3	83.0787	58.5621	80.556	68.5943	86.376	100.877
BUD13	46.8987	60.8105	50.4718	49.7368	51.3946	52.0013
BUD23	104.229	133.081	115.339	132.036	114.497	125.444
BUD31	77.9433	101.819	77.597	74.6564	71.6889	74.4404
BVES	0.119218	0.111028	0.0927716	0.264104	0.0653525	0.0433615
BVES-AS1	0	0	0	0	0	0
BYSL	40.3604	33.4858	33.8063	40.5295	47.5561	49.2236
[truncated: 26,308 more rows]

## Sheet: 3A GFP-Sorted_and_Tumor_HTseq_ 
gene_id	Rep1_GFP	Rep2_GFP	Rep3_GFP	Rep4_GFP	Rep5_GFP	Rep6_GFP	Rep1_NoGFP	Rep2_NoGFP	Rep3_NoGFP	Rep4_NoGFP	Rep5_NoGFP	Rep6_NoGFP	Uninfected_1	Uninfected_2	Tumor_1a	Tumor_1b
A1BG	251	265	295	365	276	212	438	300	462	513	128	332	582	401	153	1010
A1BG-AS1	94	79	54	131	63	71	139	93	126	199	43	74	236	195	30	193
A1CF	17	1	0	3	0	0	0	4	1	3	3	0	0	0	12	37
A2M	0	3	0	0	0	0	1	1	2	3	1	0	0	0	2208	20366
A2M-AS1	0	1	0	0	0	3	1	3	0	0	0	0	0	0	36	1461
A2ML1	0	0	0	2	5	0	0	2	0	8	0	0	0	0	4	29
A2MP1	0	0	0	0	0	0	0	0	0	0	0	0	0	0	16	417
A3GALT2	6	20	34	10	4	1	16	9	11	3	3	20	0	0	4	54
A4GALT	0	9	5	36	12	12	67	5	18	34	1	18	2	1	673	3359
A4GNT	0	0	0	0	0	0	0	0	0	0	0	0	0	0	0	24
AA06	0	0	0	0	0	0	0	0	0	0	0	0	0	0	0	0
AAAS	1242	796	1140	1215	649	718	1396	774	1431	1191	464	609	1536	921	539	2588
AACS	945	1427	1140	2895	1262	1249	2022	1734	1680	3063	954	1081	1103	779	804	2651
AACSP1	0	0	0	0	0	0	0	0	0	0	0	0	0	0	0	6
AADAC	0	0	0	0	0	0	0	0	0	0	0	0	0	0	0	4
AADACL2	0	0	0	0	0	5	0	0	0	0	0	0	0	0	0	0
AADACL2-AS1	0	0	0	0	0	0	0	0	0	0	0	0	0	0	0	0
AADACL3	0	0	0	0	0	0	0	0	0	0	0	0	0	0	1	0
AADACL4	0	0	0	0	0	1	0	0	0	0	0	0	0	0	0	0
AADACP1	0	0	0	0	0	0	0	0	0	0	0	0	3	0	0	6
AADAT	0	0	0	0	0	0	0	0	0	0	0	0	0	0	17	139
AAGAB	1558	1921	2634	2600	1367	1383	2763	2077	2681	2268	1041	1852	2243	1348	593	2102
AAK1	7979	11066	6848	18914	7608	10087	10768	16046	9155	19441	7796	9779	10984	7286	2028	9697
AAMDC	126	230	94	117	98	100	240	200	153	117	94	165	170	114	69	435
AAMP	1076	1251	1436	1765	1001	1011	1662	1222	1881	1850	733	1031	1865	1148	747	4334
AANAT	8	23	39	51	17	9	49	20	24	48	26	26	37	26	19	480
AAR2	1003	1123	998	1916	826	966	1191	1113	1468	1761	652	957	1212	783	428	1606
AARD	520	71	246	41	172	148	1064	90	695	47	96	187	792	545	40	135
AARS1	3673	4060	4257	6981	3007	3449	5706	3313	4477	6881	2325	3742	4350	2901	2230	10716
AARS2	1402	1283	1243	1293	1002	985	1560	1136	1357	1469	614	966	1176	829	845	4270
AARSD1	0	0	0	0	0	0	0	0	0	0	0	0	1	0	0	0
AASDH	381	508	515	533	342	343	612	661	632	510	293	337	771	583	197	781
AASDHPPT	1215	1436	1193	2584	927	994	1703	1666	1857	2716	899	1057	1990	1153	466	1002
AASS	337	190	61	115	134	37	328	386	142	217	71	49	109	61	83	634
AATBC	74	121	90	181	72	155	79	136	90	239	108	117	140	116	77	1087
AATF	8	12	10	8	5	1	13	41	11	85	6	10	12	10	9	287
AATK	21	26	5	90	103	100	176	88	152	132	93	225	58	39	55	797
ABALON	91	146	115	211	174	116	172	215	139	192	119	129	146	68	50	240
ABAT	1047	575	690	1510	553	811	851	1219	910	1924	381	436	1282	840	38	570
ABCA1	13	2	0	18	7	11	0	52	2	9	2	0	0	0	2023	28129
ABCA10	58	41	74	56	45	42	116	146	109	113	68	36	129	109	17	828
ABCA11P	25	60	58	95	55	44	79	92	110	77	35	50	52	48	43	288
ABCA12	0	19	8	5	0	0	10	2	1	5	0	0	0	2	7	64
ABCA13	0	0	0	0	5	0	0	1	0	0	1	0	4	0	4190	9038
ABCA17P	35	51	31	54	33	23	25	10	39	55	6	35	44	37	19	79
ABCA2	6853	6187	5264	5542	3950	4039	5574	3787	5282	5083	2182	4295	4893	3645	949	8078
ABCA3	1841	2011	2146	2426	1817	1813	2504	2245	2262	2559	1525	2541	2069	1409	878	4153
ABCA4	0	0	5	0	0	0	0	0	0	1	0	0	0	0	5	36
ABCA5	936	801	947	1083	1178	923	1854	1808	1807	1761	964	767	2324	1659	84	559
ABCA6	0	1	0	0	22	7	13	7	5	21	7	8	4	7	265	4435
ABCA7	4952	1759	5177	4191	4423	4501	5944	3814	6392	4736	1889	2552	6727	5017	1027	9122
ABCA8	0	0	0	0	0	0	0	3	0	0	0	0	0	0	19	1277
ABCA9	0	1	0	0	0	0	0	0	3	3	2	4	2	0	234	4084
ABCA9-AS1	0	0	0	0	0	0	0	0	0	0	0	0	0	0	4	10
ABCB1	14	0	0	1	2	0	4	13	5	65	0	12	0	0	6	327
ABCB10	1087	1575	1375	2180	914	879	1889	1452	1888	2189	818	894	1744	1018	878	3585
ABCB11	0	0	0	1	0	0	0	0	0	0	0	0	0	0	0	65
ABCB4	3	21	13	8	14	16	25	27	12	12	6	16	8	4	6	117
ABCB5	0	0	0	0	0	0	0	0	0	0	0	0	1	0	0	26
ABCB6	686	470	634	1330	776	704	1327	760	1175	1331	464	815	1287	885	285	1327
ABCB7	808	955	821	1110	579	790	1462	1364	1312	1228	602	795	1327	889	293	1124
ABCB8	1103	697	1403	1692	851	737	1307	810	1213	1809	458	720	1264	928	554	2832
ABCB9	184	150	168	319	101	100	210	159	190	360	75	128	298	208	23	257
ABCC1	650	665	635	973	759	774	1293	1227	986	1263	660	893	666	464	938	3128
ABCC10	1550	972	1559	2369	1512	1424	2129	1602	2020	3003	904	1125	2110	1644	1478	8086
ABCC11	0	9	0	19	0	18	11	8	6	4	5	2	16	5	8	87
ABCC12	0	1	0	0	0	7	0	0	0	0	0	4	0	0	5	21
ABCC13	0	0	0	0	0	0	0	0	0	0	0	0	0	0	1	0
ABCC2	53	37	21	51	24	47	51	66	60	41	45	24	126	65	20	184
ABCC3	0	1	0	7	0	0	0	6	1	1	6	0	2	6	11	448
ABCC4	2151	1687	1491	5511	1483	708	4422	937	2590	5458	1552	1947	2462	1607	470	1727
ABCC5	1519	707	1293	787	1127	1539	1936	1165	1894	1122	536	809	2085	1370	502	3623
ABCC5-AS1	0	6	0	11	7	0	7	3	0	18	3	2	8	8	5	29
ABCC6	1	2	19	6	13	6	7	5	7	6	6	12	3	2	0	67
ABCC6P1	0	1	0	1	0	0	0	0	0	0	0	0	0	0	3	8
ABCC6P2	0	0	0	0	0	0	0	0	0	0	0	0	0	0	0	0
ABCC8	224	37	654	222	782	684	751	1246	1225	560	645	1124	114	73	3	94
ABCC9	4	1	0	6	36	71	16	6	41	138	42	61	0	0	75	1102
ABCD1	372	419	453	507	419	437	379	648	470	611	234	410	378	292	829	5812
ABCD2	3115	3176	3819	3596	2253	2586	4102	3791	4632	3685	2489	2483	6354	3923	791	1697
ABCD3	1228	1967	1696	1869	808	825	1553	994	1592	1508	631	919	2017	1174	349	972
ABCD4	923	669	964	754	758	712	1566	774	1627	989	429	512	1406	1002	553	3926
ABCE1	2780	2108	2179	4162	1547	2246	4333	2971	4144	4681	1779	2113	3366	2158	1128	2385
ABCF1	3	16	15	4	16	9	4	12	19	10	5	4	14	10	4	7
ABCF2	754	402	554	866	365	332	631	488	741	946	334	385	563	398	255	713
ABCF2-H2BE1	0	4	0	6	6	1	3	2	1	4	2	7	1	3	4	21
ABCF3	1414	1254	1426	1650	1139	1116	1822	1289	1856	1873	652	1159	2266	1559	784	4643
ABCG1	580	826	556	2202	658	797	956	1328	893	1720	599	613	868	552	106	3935
ABCG2	220	90	174	38	104	166	506	50	249	113	59	90	113	57	12	81
ABCG4	0	0	0	5	0	0	0	6	0	10	2	5	5	8	3	27
ABCG5	12	2	11	4	5	0	9	8	4	11	5	7	9	7	0	7
ABCG8	12	33	15	60	15	8	47	60	45	31	58	94	30	27	10	20
ABHD1	8	48	28	115	40	17	51	29	39	129	30	24	189	99	19	167
ABHD10	790	1014	723	1311	646	546	985	967	906	1265	424	564	1085	630	147	834
ABHD11	267	283	347	260	222	195	351	231	497	257	129	192	327	203	173	751
ABHD11-AS1	23	43	42	60	35	30	15	29	36	32	11	29	26	19	22	86
ABHD12	1320	1367	1192	1638	939	892	1790	1280	1625	1438	638	995	1301	885	651	5441
ABHD12B	0	1	0	0	0	0	0	0	0	0	0	0	0	0	9	48
ABHD13	1021	1600	1122	2542	1181	1444	1910	2120	2080	2539	989	1515	2265	1429	200	678
ABHD14A	252	300	189	410	154	328	338	299	476	508	196	353	483	238	69	210
ABHD14A-ACY1	0	0	0	0	0	0	0	0	0	0	0	0	0	0	0	0
ABHD14B	1792	1311	1483	2867	1826	2072	1988	2139	2849	3450	1384	1907	2331	1448	534	2145
ABHD15	1475	1777	1731	2580	1288	1302	1782	1578	1841	2413	965	1387	1840	1217	607	2811
ABHD16A	749	521	714	952	690	564	1109	631	1140	1103	351	513	875	514	447	2556
ABHD16B	0	0	0	0	0	0	0	0	0	0	0	0	0	0	0	0
ABHD17A	2865	2282	2935	2880	2514	2557	3610	2255	4651	3484	1536	3068	3268	2483	1830	8211
ABHD17B	1290	2173	1600	3769	1275	1587	2036	1930	2307	3639	1149	1223	1848	1142	223	908
ABHD17C	0	25	11	49	28	45	72	17	34	58	6	44	37	13	1120	2520
ABHD18	1005	1207	1025	1477	725	965	1575	1452	1467	1728	761	813	1667	1035	415	1334
ABHD2	6063	7554	6817	12385	6575	7983	12629	8692	9442	12937	5583	10117	6201	4094	1231	7968
ABHD3	1865	1778	2349	2449	1296	1216	3009	1485	3069	2113	887	1143	2803	1651	314	1175
ABHD4	856	912	749	1055	596	881	1042	1477	1158	1127	611	682	926	682	126	740
ABHD5	757	1021	713	1032	370	476	723	844	707	957	306	422	649	417	555	1314
ABHD6	3227	1368	2451	1205	1497	1859	8108	1624	5425	1512	1338	3350	2310	1429	19	292
ABHD8	635	663	442	544	574	529	832	643	1004	703	319	626	579	466	209	1022
ABI1	3602	4434	3723	5307	2677	3365	5980	5147	5920	5027	2674	3622	6154	3617	853	2529
ABI2	2268	3106	2316	4579	1978	2443	3582	3761	3028	4673	2052	2167	2788	1919	659	2506
ABI3	2567	2405	2248	5941	1424	1896	1743	1418	2996	5917	807	1900	2722	1790	190	2939
ABI3BP	54	118	42	158	62	57	102	148	61	158	71	100	114	111	385	3414
ABITRAM	462	325	354	467	292	360	573	513	715	527	259	343	644	403	140	311
ABL1	1358	1651	1350	2746	1482	1606	1931	2085	1964	3104	1082	1588	1858	1306	1419	9479
ABL2	1118	1576	1001	1641	969	1240	1187	2857	1221	1681	687	1073	1622	1146	954	4468
ABLIM1	491	178	250	125	555	247	658	531	865	1047	360	351	187	121	808	5236
ABLIM2	20	13	0	29	61	57	88	57	81	60	37	92	130	137	45	783
ABLIM3	0	0	0	0	3	0	0	0	0	0	0	0	0	3	116	1330
ABO	0	0	0	0	0	2	0	2	11	9	0	2	2	0	9	203
ABR	73	163	165	467	211	305	194	522	189	197	86	254	647	210	311	4287
ABRA	16	37	28	32	20	19	24	85	35	37	34	48	25	19	1	12
ABRACL	899	922	937	872	778	895	1817	1429	1704	953	736	1001	1078	697	304	973
ABRAXAS1	286	277	256	396	294	282	595	453	675	462	295	304	739	399	98	405
ABRAXAS2	832	889	1001	1459	640	708	1229	1104	1408	1534	590	796	1467	839	284	1325
ABT1	1062	1388	1164	2011	963	1136	1493	1481	1904	1946	759	1065	1632	999	479	1747
ABTB1	1185	663	1324	953	1027	864	1942	1031	2046	1247	620	920	1514	1090	500	3726
ABTB2	106	92	75	236	107	50	215	392	67	795	101	69	67	79	334	1766
ACAA1	1385	991	1393	1254	827	840	1665	799	1922	1374	544	735	1813	1146	739	3662
ACAA2	2194	2401	2476	4050	1462	1817	3089	2425	2734	3712	1073	1408	1997	1260	596	2225
ACACA	93	107	63	72	52	31	113	44	70	103	37	45	37	61	193	515
ACACB	967	760	537	519	469	318	612	1442	799	762	425	545	1348	798	392	4630
ACAD10	1173	769	934	858	581	671	1312	915	1252	1106	351	409	1040	766	576	2612
ACAD11	0	0	0	0	0	0	0	0	0	0	0	0	0	4	0	0
ACAD8	506	454	760	698	626	478	976	623	1155	880	308	448	841	550	459	2324
ACAD9	987	1046	1237	1088	681	695	1496	910	1320	1163	461	655	1169	863	893	4259
ACADL	0	0	0	0	0	0	0	0	0	0	0	0	0	0	1	0
ACADM	972	1224	1224	1304	823	859	1706	1085	1593	1396	624	978	1516	943	502	1413
ACADS	567	363	685	514	250	339	548	338	736	790	163	358	429	308	411	1656
ACADSB	1513	1343	1667	1538	972	1384	2239	1695	2507	1964	1089	1234	2390	1608	129	381
ACADVL	17401	6410	20926	8721	7645	8482	19563	6254	19923	9798	3461	5685	16493	10561	2400	14297
ACAN	39	37	32	80	52	192	147	142	76	48	70	202	32	15	15	405
ACAP1	10195	5531	11927	9930	7015	6804	14089	6569	14825	10671	3719	5485	12383	8407	4028	16637
ACAP2	4893	7175	5475	9575	4441	5580	9256	9498	8901	9714	4462	6005	10724	6796	1061	4445
ACAP3	1602	795	1507	718	796	807	1625	577	1408	884	370	620	1379	950	1108	8197
ACAT1	794	796	853	1099	674	689	1522	959	1336	1037	610	768	1192	784	329	1044
ACAT2	740	678	676	679	361	413	947	590	767	544	326	413	564	309	157	329
ACBD3	1530	1878	1422	2175	1146	1357	2552	1867	2457	2140	1135	1604	2417	1495	656	2785
ACBD3-AS1	5	9	16	32	0	3	8	9	5	37	12	12	14	12	10	40
ACBD4	934	462	1052	522	535	637	1055	565	1230	594	299	571	1424	1025	319	1488
ACBD5	1145	1330	1333	2024	1076	1175	2023	1648	2100	2051	890	1179	2140	1523	581	2301
ACBD6	649	768	801	581	672	675	977	848	1056	751	451	711	1048	637	323	1622
ACBD7	66	31	136	95	25	112	268	77	146	72	41	36	52	17	2	7
ACBD7-DCLRE1CP1	0	0	0	0	0	0	0	0	0	0	0	0	0	0	0	0
ACCS	95	7	82	24	85	69	203	60	234	80	25	46	55	59	695	5159
ACCSL	0	0	0	1	0	4	0	0	0	0	0	0	0	0	0	3
ACD	809	709	973	755	585	548	1013	555	924	798	398	609	771	523	531	2472
ACE	0	36	12	1	27	201	0	2	0	0	0	3	2	0	1205	4165
ACE2	6	0	0	0	0	0	0	0	0	0	0	5	0	0	1	8
ACER1	0	0	0	4	2	15	7	6	2	8	3	3	0	4	1	7
ACER2	164	236	196	283	196	171	270	387	249	385	145	91	285	143	114	664
ACER3	1510	1643	1024	3226	970	1054	1668	2753	1455	2710	816	1115	1343	874	292	1262
ACHE	45	14	69	20	58	32	107	31	75	64	28	150	65	53	13	222
ACIN1	9834	6729	9036	4839	5694	6600	12045	7214	11569	6069	3995	6009	11276	7535	2818	13071
ACKR1	0	0	0	0	0	0	0	0	0	0	0	0	0	0	22	732
ACKR2	0	4	0	11	0	7	0	9	1	28	1	0	0	0	5	80
ACKR3	0	3	10	6	1	3	27	14	9	15	7	7	2	2	79	1011
ACKR4	31	61	32	66	37	32	69	95	39	60	40	15	52	41	42	148
ACLY	10374	10244	11499	15825	8183	8572	15881	10973	15445	17243	7083	9011	11951	7743	3876	12609
ACMSD	0	3	0	4	0	3	7	2	0	3	0	0	6	4	5	32
ACO1	1016	1117	1145	1210	794	849	1285	1129	1333	1639	673	1033	1575	1008	1088	3370
ACO2	2436	2166	2703	3731	1794	2290	3558	2126	3528	3862	1608	2305	2834	1859	723	4665
ACOD1	0	0	0	0	5	0	0	0	0	0	0	0	0	0	66	813
ACOT1	7	12	38	15	15	8	17	10	10	27	2	19	19	17	17	113
ACOT11	15	82	56	44	15	49	67	48	35	49	9	20	25	24	63	305
ACOT12	12	3	12	9	15	5	25	3	4	3	5	4	17	3	0	6
ACOT13	922	964	614	1140	523	674	1079	1082	1009	1235	499	687	1338	902	194	846
ACOT2	238	370	323	323	398	341	469	425	565	361	274	400	500	329	262	1649
ACOT4	70	115	120	98	29	35	41	79	85	114	36	63	162	82	29	115
ACOT6	0	1	5	0	0	0	0	1	0	0	0	0	3	0	0	18
ACOT7	1665	1333	1462	2186	604	556	2017	744	1165	1719	381	742	459	288	770	2498
ACOT8	388	315	320	514	287	393	563	354	556	586	201	266	410	296	160	799
ACOT9	928	703	1142	826	862	805	1262	1005	1399	980	457	751	1368	877	785	3353
ACOX1	4644	4940	5128	10537	4700	5019	7773	8795	8521	11454	4442	7325	8344	5188	657	2489
ACOX2	0	4	0	3	6	6	0	4	0	4	7	3	9	11	28	296
ACOX3	508	652	520	714	400	397	623	469	638	814	315	400	650	414	531	3439
ACOXL	21	5	5	9	18	21	18	24	8	6	4	2	3	2	6	49
ACOXL-AS1	8	2	0	1	11	0	0	1	0	4	0	0	0	0	0	2
ACP1	1660	1575	1638	1619	902	1225	2769	1607	2369	1674	789	1029	2055	1266	619	1806
ACP2	1286	1178	1389	1793	752	964	1661	1265	1521	1636	556	1034	1270	856	549	4460
ACP3	0	0	23	1	0	2	0	0	0	0	0	0	0	0	55	303
ACP4	77	181	159	147	104	91	104	130	32	128	108	130	70	63	44	275
ACP5	3325	767	1001	4094	1720	1346	4423	3907	4012	5607	1041	2144	1518	867	209	2103
ACP6	489	177	276	592	545	584	1476	931	997	809	373	521	916	755	137	626
ACP7	0	0	0	0	0	0	0	0	0	0	0	0	0	0	0	0
ACR	0	0	0	0	0	0	0	0	3	0	0	0	0	0	1	44
ACRBP	19	13	55	8	8	47	78	33	109	35	10	12	142	107	29	224
ACRV1	51	55	28	29	5	17	27	29	20	38	9	9	22	36	29	121
ACSBG1	27	12	0	11	1	10	7	12	12	16	4	13	23	10	23	21
ACSBG2	6	30	0	25	10	17	12	26	16	23	17	24	32	31	10	104
ACSF2	472	327	461	352	461	441	706	505	707	485	238	387	677	445	96	1152
ACSF3	1110	1079	1050	1283	955	873	1377	1098	1394	1436	593	938	1306	900	743	3815
ACSL1	1762	1799	1582	2743	1402	1640	3260	1946	2496	2635	1025	1576	1716	1154	3031	13196
ACSL3	1513	1771	1447	1950	1173	1206	2042	1808	1648	1724	938	1201	2100	1191	754	2144
ACSL4	5831	6987	6915	12863	5144	5483	10209	11500	10109	16816	4327	6617	5283	3317	3030	7079
ACSL5	2694	2265	2051	3142	1581	1691	3211	3158	3355	2900	1194	1834	2941	1911	693	3175
ACSL6	91	174	44	118	73	26	38	336	242	108	72	25	22	15	1	98
ACSM1	0	2	9	3	0	0	3	2	0	6	0	0	0	1	2	22
ACSM2A	0	3	0	7	1	0	1	4	0	1	0	0	0	4	2	7
ACSM2B	5	1	0	13	0	0	3	2	1	2	0	0	0	0	3	43
ACSM3	137	26	107	78	87	93	189	119	178	94	54	128	184	131	34	115
ACSM4	0	0	0	0	0	0	0	0	0	0	0	0	0	0	2	38
ACSM5	0	0	3	2	0	0	0	1	0	0	0	0	0	0	16	145
ACSM6	0	2	0	0	0	0	0	1	0	0	0	9	0	0	1	31
ACSS1	1572	1070	1265	893	1260	1875	2439	1692	2420	1363	873	1313	1507	940	587	3714
ACSS2	1494	1486	1448	1466	947	1420	2094	1979	1896	1524	766	1192	1318	902	282	1622
ACSS3	14	6	12	0	7	0	0	0	0	0	0	3	25	8	30	438
ACTA1	4	0	0	0	4	10	9	2	1	3	2	0	1	2	1	3
ACTA2	983	1207	724	935	560	705	805	930	922	691	376	718	1261	860	314	3745
ACTA2-AS1	20	153	27	137	39	72	87	193	89	126	57	53	76	73	80	547
ACTB	374108	464254	377205	538813	240166	251375	450065	351970	441862	471317	198301	275015	300272	188871	109104	334057
ACTBL2	0	0	0	0	0	0	0	0	0	0	0	0	0	0	0	0
ACTC1	0	1	0	0	7	0	0	0	0	0	0	0	1	0	4	17
ACTE1P	0	0	0	1	0	0	0	0	0	0	0	0	0	0	0	6
ACTG1	75594	103122	94735	169546	63944	63513	116996	109661	131203	171558	56170	67080	79648	48743	36756	145498
ACTG1P17	24	15	28	8	12	16	25	20	18	21	6	2	42	40	34	112
ACTG1P20	46	174	151	249	142	157	146	173	153	246	75	128	223	196	137	412
ACTG1P25	12	48	30	98	24	12	59	31	22	55	13	20	20	27	2	18
ACTG1P4	0	16	0	10	15	10	4	22	6	7	1	12	14	9	6	89
ACTG2	0	0	0	0	2	0	4	2	0	0	0	0	0	0	0	325
ACTL10	162	123	139	162	159	69	181	156	137	255	116	148	285	143	95	500
ACTL6A	877	1134	1231	1145	538	689	1512	1017	1394	1262	476	737	1325	756	289	953
ACTL6B	0	17	0	12	0	4	3	9	1	6	0	4	0	3	4	28
ACTL7A	0	7	12	11	5	3	15	20	10	15	8	10	1	3	4	27
ACTL7B	0	1	0	1	0	3	7	0	0	4	2	0	0	4	1	1
ACTL8	0	0	0	0	0	0	0	0	0	0	0	0	0	1	0	6
ACTL9	0	0	5	25	3	0	19	4	44	19	0	6	0	0	0	15
ACTN1	4473	5458	3656	8929	3615	4371	9828	10156	7541	9544	2769	5316	630	385	1814	12869
ACTN1-AS1	7	3	6	4	0	1	2	2	1	4	0	4	0	0	4	0
ACTN2	1	0	0	0	0	0	0	0	0	0	0	1	5	16	83	195
ACTN3	30	5	17	19	4	2	2	6	0	3	5	1	2	0	2	36
ACTN4	32554	34865	34673	36962	21017	27030	43911	25205	41143	31214	16441	26431	32050	20980	10145	35173
ACTR10	1256	1285	1705	1600	874	1011	1885	1388	2297	1674	771	1188	2169	1346	288	751
ACTR1A	3022	3263	3402	5371	2665	2580	5256	3677	5061	5046	2094	3003	4366	2785	1468	6775
ACTR1B	3156	2217	3173	2965	2329	2243	4297	2773	4298	3240	1239	1759	3041	2113	1045	4448
ACTR2	15130	22452	16650	33739	13493	13877	24917	22995	25246	32186	11628	16114	23793	14772	6061	14969
ACTR3	14836	19051	15865	23182	10485	11070	23676	17571	22546	22269	9898	12637	21250	13076	4324	12447
ACTR3-AS1	7	72	29	46	46	27	62	53	72	62	30	18	49	51	53	201
ACTR3B	164	186	252	164	143	153	255	199	186	263	79	124	264	143	227	779
ACTR3BP2	0	0	0	0	0	0	0	0	0	0	0	0	0	0	0	0
ACTR3BP5	0	0	0	0	4	0	0	0	0	0	0	0	0	0	0	5
ACTR3C	284	415	251	770	383	418	512	787	432	809	272	369	747	577	1287	2029
ACTR5	362	315	307	364	159	259	446	234	457	397	189	269	464	330	249	1268
ACTR6	772	806	855	748	475	648	1275	876	1363	854	481	784	1590	945	132	424
ACTR8	1435	1731	1665	2456	994	1371	2119	1739	2172	2179	779	1224	2403	1595	521	1835
ACTRT1	0	0	0	0	0	0	0	0	0	0	0	0	0	0	0	9
ACTRT2	0	0	0	0	0	0	0	0	0	0	0	0	0	0	0	0
ACTRT3	11	13	0	4	15	7	8	6	15	14	8	14	5	1	23	48
ACVR1	1448	1656	1238	1678	932	1267	1713	2285	1798	1448	707	1217	1711	1048	1006	3365
ACVR1B	12	238	26	241	48	50	35	99	67	157	15	18	311	220	224	2752
ACVR1C	271	109	145	86	25	122	410	167	215	54	56	97	743	527	1	53
ACVR2A	369	818	417	798	730	718	876	797	1360	767	745	675	1190	707	46	541
ACVR2B	531	1201	554	827	761	583	1132	1151	678	1017	635	771	596	383	756	2675
ACVR2B-AS1	0	13	12	8	12	6	7	25	7	9	4	5	11	11	23	121
ACVRL1	0	0	0	0	0	0	0	0	0	0	0	0	0	0	1042	7030
ACY1	15	9	7	4	20	6	18	9	12	13	0	12	21	7	2	30
ACY3	4	5	0	8	9	3	4	12	2	4	9	17	10	4	12	42
ACYP1	238	166	286	77	114	78	342	106	273	91	43	69	170	130	73	471
ACYP2	164	196	238	291	164	225	270	269	375	391	157	244	354	221	107	463
ADA	842	431	711	1087	569	662	1098	958	937	874	431	318	173	111	619	2799
ADA2	7442	14119	10207	21225	9701	11140	13952	13051	18952	16706	10841	13871	22819	14582	563	7786
ADAD1	0	0	0	0	0	6	0	0	0	0	1	0	0	0	0	1
ADAD2	0	0	0	0	0	0	6	2	0	2	2	0	0	2	0	9
ADAL	360	295	403	355	259	325	569	366	506	371	153	209	359	226	102	491
ADAM10	12364	17768	12962	16397	9230	11638	19265	15970	19007	14936	8964	12263	20169	13037	1457	5198
ADAM11	23	21	36	26	17	17	26	29	30	22	16	12	33	11	16	73
ADAM12	0	1	0	6	1	0	15	4	0	1	0	0	0	0	540	4021
ADAM15	755	522	1037	1073	684	782	1091	638	1034	1007	397	579	793	551	933	6071
ADAM17	1080	1467	1436	1538	968	1095	1561	1432	1538	1432	675	927	2023	1359	1026	4220
ADAM18	0	0	0	0	0	0	0	0	0	0	0	0	1	0	0	0
ADAM19	46459	68746	50127	106287	27520	49857	52977	47757	39825	76655	20931	26105	29426	19551	400	4159
ADAM2	0	0	0	0	0	0	0	0	0	0	0	0	0	0	0	0
ADAM20	12	57	41	65	38	40	26	64	40	31	15	30	104	88	41	172
ADAM20P1	3	39	13	28	38	35	20	44	27	32	15	16	44	67	35	159
ADAM21	33	10	0	8	8	0	0	11	8	4	7	5	7	18	13	97
ADAM21P1	0	2	0	1	0	0	0	1	0	0	0	1	2	7	0	7
ADAM22	60	115	107	125	148	76	388	140	143	199	135	121	198	145	58	288
ADAM23	3	4	0	1	0	0	29	17	3	2	0	5	3	5	27	131
ADAM28	0	0	0	0	0	0	15	3	2	1	7	5	4	0	12	285
ADAM29	0	0	0	1	0	0	0	0	0	3	0	0	0	0	0	3
ADAM30	0	2	0	3	3	0	4	2	3	7	2	4	0	2	0	1
ADAM32	0	0	0	1	0	0	0	0	0	0	0	0	0	0	3	67
ADAM33	0	0	0	0	0	0	0	0	0	0	0	1	0	0	335	5003
ADAM3A	0	0	0	0	0	0	0	0	0	0	0	2	0	0	0	0
ADAM3B	0	0	0	0	0	0	0	0	0	0	0	0	0	0	1	13
ADAM5	0	0	0	0	0	0	0	0	0	0	0	0	0	0	0	0
ADAM6	0	0	0	0	0	0	0	0	0	0	0	0	0	0	0	0
ADAM7	12	0	1	0	0	0	0	0	0	0	0	0	0	2	1	0
ADAM8	12745	10030	15665	13765	9669	11943	19787	11997	15825	13318	5904	11198	5649	3923	1912	6813
ADAM9	472	1198	555	1158	379	552	868	620	625	1196	290	449	549	409	1225	4236
ADAMDEC1	0	0	0	0	0	0	4	0	0	0	0	2	0	0	4	88
ADAMTS1	2125	4507	3404	5763	2304	747	3369	443	2718	2122	1750	3253	4940	3144	555	3383
ADAMTS10	866	700	826	572	754	361	1456	467	1564	1138	332	366	991	653	77	2197
ADAMTS12	0	0	0	0	0	0	0	1	0	0	0	5	0	0	137	1274
ADAMTS13	50	32	93	25	39	29	127	66	90	54	11	29	38	38	99	722
ADAMTS14	52	21	0	4	4	0	2	64	7	0	0	0	0	1	7519	20156
ADAMTS15	0	2	0	6	0	0	3	2	0	2	0	0	2	4	47	1191
ADAMTS16	0	0	0	0	0	0	1	3	0	2	0	0	1	3	1	43
ADAMTS17	0	2	0	0	0	0	2	1	0	0	0	0	2	3	185	523
ADAMTS18	0	0	0	0	0	0	0	0	0	0	2	5	4	1	0	179
ADAMTS19	9	0	0	0	0	0	0	0	0	0	0	0	0	0	4	16
ADAMTS19-AS1	0	0	0	0	0	0	0	0	0	0	0	0	0	0	0	0
ADAMTS2	0	4	0	1	4	3	0	4	0	0	6	0	1	0	2147	15300
ADAMTS20	0	0	0	0	0	0	0	0	0	0	0	0	0	3	3	9
ADAMTS3	0	0	0	0	0	0	0	0	0	0	2	0	2	0	20	59
ADAMTS4	2	23	37	6	14	11	9	15	10	5	16	12	49	27	1399	5165
ADAMTS5	0	0	0	0	0	0	0	0	0	6	0	0	0	0	106	948
ADAMTS6	97	181	135	65	37	58	182	114	141	77	35	92	311	243	76	457
ADAMTS7	13	26	13	241	76	26	42	761	62	1101	45	49	0	0	91	1096
ADAMTS7P1	0	0	0	1	0	0	0	15	0	1	0	0	0	0	0	3
ADAMTS8	0	11	5	13	8	6	10	11	19	22	2	6	17	6	9	168
ADAMTS9	0	0	0	0	0	0	0	0	0	0	0	0	0	4	352	2353
ADAMTS9-AS1	0	0	0	0	21	5	0	0	0	0	0	0	0	0	18	98
ADAMTS9-AS2	0	0	0	0	0	0	0	0	0	0	0	0	2	0	5	152
ADAMTSL1	0	0	0	1	0	0	0	0	0	0	0	0	1	0	241	2930
ADAMTSL2	0	0	0	0	0	0	0	0	0	0	0	0	0	0	11	257
ADAMTSL3	0	0	0	0	0	5	0	0	1	0	0	0	0	0	130	1289
ADAMTSL4	1149	1117	880	867	1011	1857	816	1019	839	619	502	770	343	228	1817	10315
ADAMTSL4-AS1	266	296	226	330	183	360	232	330	237	268	156	180	212	188	231	1453
ADAMTSL5	289	225	573	473	329	358	613	381	617	599	234	327	683	521	54	265
ADAP1	1385	893	2338	2643	1729	1592	1943	1085	2687	3268	947	1966	1036	782	186	3573
ADAP2	0	12	4	10	4	31	16	23	17	10	1	27	4	3	329	5397
ADAR	19365	18077	17102	27323	13706	15211	27498	28787	23348	29703	11535	16267	23689	15747	8244	35972
ADARB1	2370	4166	2535	7743	2379	2577	3568	3051	3328	7021	1806	2265	3827	2597	190	2232
ADARB2	39	3	0	1	22	2	73	37	16	26	12	5	176	160	0	12
ADARB2-AS1	0	0	0	0	4	0	0	0	0	0	0	0	0	0	0	0
ADAT1	936	981	952	1452	693	860	1497	1195	1096	1632	685	739	1091	677	533	2856
ADAT2	1050	286	610	491	641	623	1544	1029	1644	595	297	582	1318	909	349	978
ADAT3	88	147	292	145	117	119	100	143	139	178	90	131	137	102	184	892
ADCK1	41	38	55	88	57	42	83	61	81	129	26	33	75	47	67	524
ADCK2	423	703	579	1039	549	464	777	714	834	1050	501	642	763	500	472	2909
ADCK5	852	216	871	409	431	296	800	239	899	469	127	224	707	559	437	2272
ADCY1	2429	9163	3506	3853	1207	370	1130	4178	1027	2988	1144	1214	352	248	622	5058
ADCY10	14	15	0	22	0	8	17	11	16	25	11	13	25	21	9	39
ADCY10P1	151	52	97	100	95	55	170	74	184	67	47	77	246	161	44	333
ADCY2	0	0	0	0	1	4	22	1	0	0	0	0	0	0	1	13
ADCY3	1631	1872	1590	3794	1158	1072	2317	1220	2015	3649	859	1436	1075	795	1476	10267
ADCY4	132	109	192	156	189	77	263	181	225	186	129	151	379	261	277	3184
ADCY5	15	20	19	25	38	16	35	45	22	33	15	22	73	45	22	233
ADCY6	614	451	767	430	765	77	524	558	389	1044	311	237	405	269	106	2506
ADCY6-DT	0	0	0	4	0	0	0	0	0	0	0	0	0	0	0	0
ADCY7	5060	6156	6688	8849	4483	4654	7995	5126	7527	9094	2805	4513	6751	4586	3093	22884
ADCY8	0	0	0	0	0	0	1	0	0	0	0	0	0	0	1	6
ADCY9	1365	2209	1421	2895	1219	1508	1351	1914	1304	2740	954	1376	1351	848	973	4097
ADCYAP1	0	0	0	0	20	58	10	1	48	3	7	27	0	0	0	27
ADCYAP1R1	0	0	0	0	0	0	0	0	0	3	0	0	0	0	30	582
ADD1	11302	11134	12243	15095	8828	9802	16990	11791	16888	13620	7454	11229	13220	9147	4065	18011
ADD2	10	18	32	0	119	451	0	1	0	0	0	0	0	6	5674	13576
ADD3	6497	9200	10736	6312	5420	5628	10929	7475	12776	5284	4132	5504	13423	8458	1654	4551
ADD3-AS1	0	3	0	5	3	0	2	0	0	0	2	0	2	2	0	24
ADGB	0	4	0	0	3	0	0	3	4	0	1	0	8	1	18	38
ADGRA1	0	0	0	0	0	0	0	0	0	0	0	0	0	0	0	0
ADGRA1-AS1	0	0	0	0	0	0	0	0	0	0	0	3	0	0	0	3
ADGRA2	59	116	69	108	97	86	160	130	64	82	101	56	49	27	724	9470
ADGRA3	734	109	312	326	613	467	1695	575	1378	1354	617	621	458	329	137	557
ADGRB1	87	17	78	31	72	49	109	55	144	61	25	65	186	157	56	629
ADGRB2	248	265	142	155	35	53	39	29	52	144	24	98	137	101	6	130
ADGRB3	437	430	514	346	399	675	1233	955	811	507	190	1056	411	318	13	104
ADGRD1	62	16	112	14	25	19	194	9	71	26	19	62	148	75	105	2111
ADGRD1-AS1	0	0	0	0	0	0	0	1	0	0	0	0	0	0	1	46
ADGRE1	51	146	151	31	132	70	365	89	124	59	163	327	15	5	21	231
ADGRE2	178	75	88	67	58	49	52	41	34	67	11	68	45	44	736	3420
ADGRE3	0	0	0	0	0	0	0	1	0	0	0	0	0	0	2	4
ADGRE4P	0	0	6	1	25	0	18	8	27	50	13	7	4	2	3	81
ADGRE5	6412	8770	7522	13103	6107	5619	9160	8382	9118	11205	4139	6240	8227	5448	3444	20366
ADGRF1	0	0	0	0	0	0	0	0	1	0	0	0	0	0	0	5
ADGRF2	0	0	0	0	0	3	0	0	0	0	0	0	0	0	0	17
ADGRF3	58	78	60	92	67	68	129	93	77	88	27	39	74	57	121	612
ADGRF4	0	0	0	0	0	0	0	0	0	0	0	0	0	2	0	4
ADGRF5	0	0	0	0	0	1	0	0	0	2	0	0	0	0	221	2279
ADGRF5-AS1	0	0	0	0	0	0	0	0	0	0	0	0	0	2	2	23
ADGRG1	9198	8601	8247	11294	4652	4174	4050	4115	10121	8379	2634	9712	9208	6242	147	2930
ADGRG2	129	225	285	617	79	53	929	364	308	638	91	158	157	110	15	189
ADGRG3	21	46	113	6	13	38	20	11	59	4	30	46	0	0	3	60
ADGRG4	0	0	0	0	4	0	0	1	0	0	0	0	1	0	0	3
ADGRG5	231	16	64	474	283	41	109	61	267	256	305	147	15	6	21	1005
ADGRG6	0	0	0	0	0	0	0	1	0	0	0	0	17	5	5	129
ADGRG7	0	0	0	0	0	0	0	1	0	0	0	0	0	0	0	0
ADGRL1	786	835	745	1502	782	813	1115	1036	952	2356	591	889	968	674	278	3312
ADGRL2	2083	615	2804	668	4136	639	11518	489	4126	2230	5384	5486	7086	4512	152	1386
ADGRL3	7	0	0	2	0	0	2	3	0	0	0	4	2	0	4	114
ADGRL3-AS1	0	0	0	0	0	0	0	0	0	0	0	0	0	0	0	2
ADGRL4	0	0	0	0	0	0	0	0	4	1	1	0	0	0	144	1189
ADGRV1	169	14	98	17	99	109	249	27	248	72	126	232	174	80	1	23
ADH1A	0	0	0	0	0	0	2	0	0	0	0	0	0	1	1	66
ADH1B	0	0	0	0	0	0	0	0	0	0	0	0	0	0	26	2559
ADH1C	0	0	0	0	0	0	0	0	0	0	0	0	0	0	2	115
ADH4	0	1	0	2	0	2	2	1	0	0	1	0	0	0	3	35
ADH5	1838	2048	2024	2222	1267	1447	3010	2154	2997	1971	1158	1306	2497	1516	800	2852
ADH6	0	2	0	0	0	3	0	0	0	1	0	0	0	0	2	36
ADH7	0	0	0	0	0	0	0	0	0	0	0	0	0	0	0	0
ADHFE1	543	158	467	132	190	376	515	307	748	179	108	145	914	674	108	423
ADI1	407	404	510	326	329	414	749	580	624	373	335	457	919	511	93	295
ADIG	0	3	7	5	5	0	6	5	3	3	3	2	0	1	2	0
ADIPOQ	0	0	0	0	0	0	0	0	0	0	0	0	0	0	1	55
ADIPOQ-AS1	0	0	0	0	0	0	0	0	0	1	0	0	0	0	0	6
ADIPOR1	2771	4330	2857	5078	2454	2879	4376	4199	4866	4543	2209	3351	5145	3072	706	3010
ADIPOR2	3651	4269	3628	5282	2585	2909	4900	4081	5129	5283	1965	2995	4746	2989	886	2883
ADIRF	0	2	7	0	0	0	7	1	1	0	2	0	5	5	12	119
ADK	755	773	607	710	489	423	890	1057	833	739	347	486	783	460	320	1193
ADM	11	14	0	0	0	4	0	65	2	0	0	4	17	18	229	1901
ADM2	425	357	378	861	291	626	571	373	639	724	325	479	443	300	169	537
ADM5	41	41	60	36	36	36	80	41	66	80	21	21	47	40	39	183
ADNP	4264	6702	4439	9288	4241	4530	6480	7003	6263	8810	3936	5062	7069	4748	1880	7361
ADNP-AS1	109	115	52	84	38	97	64	96	70	98	46	66	102	65	47	173
ADNP2	1699	2619	1849	3628	1601	1921	2310	2557	2420	3240	1334	1770	1768	1130	830	2875
ADO	1457	2049	1565	3385	2109	1364	2696	1803	2311	3479	1827	1671	2277	1439	289	1619
ADORA1	0	12	0	0	0	0	0	2	0	0	0	0	4	0	16	227
ADORA2A	38	46	12	93	19	45	33	66	45	75	43	15	25	14	4	71
ADORA2A-AS1	105	138	96	238	48	106	143	225	123	195	121	109	97	47	9	305
ADORA2B	60	91	140	156	73	67	220	58	241	160	96	343	424	278	9	92
ADORA3	4	8	0	20	2	6	7	9	3	11	1	0	1	0	6	56
ADPGK	1888	1980	1934	2300	1501	1821	2862	1903	2852	2696	1114	1293	2990	1749	1461	6323
ADPGK-AS1	74	155	51	90	60	100	112	124	76	109	76	123	111	73	151	422
ADPRH	686	797	706	1102	738	445	1695	1227	1329	1329	678	1019	1109	696	1048	3088
ADPRHL1	27	23	50	67	27	20	56	25	44	81	32	28	58	46	15	67
ADPRM	90	124	91	149	85	130	199	319	233	215	111	118	232	142	47	223
ADPRS	571	513	502	790	322	349	649	528	614	870	280	378	703	407	475	2428
ADRA1A	0	0	0	1	4	0	0	0	0	0	0	2	0	0	3	106
ADRA1B	0	0	0	5	0	0	0	0	0	0	0	0	0	0	0	2
ADRA1D	18	12	0	20	22	14	8	24	17	30	0	15	23	12	9	95
ADRA2A	0	1	0	0	0	1	0	0	0	0	2	0	0	0	2	335
ADRA2B	69	42	122	1	155	673	37	25	29	4	49	21	2	0	4	73
ADRA2C	0	0	0	0	0	0	0	0	0	0	0	0	0	0	10	123
ADRB1	0	0	0	0	0	0	10	0	0	1	3	0	2	4	2	35
ADRB2	12	49	5	4	7	5	5	2	58	0	0	2	25	13	665	2539
ADRB3	6	0	0	0	0	0	0	0	0	0	0	0	2	0	0	2
ADRM1	2143	1802	2483	3140	1684	1698	3191	1887	3165	2568	1123	1723	1861	1238	1426	5995
ADSL	1206	1000	1212	1638	932	1044	1993	1230	2055	1975	867	978	1414	948	671	2024
ADSS1	124	70	61	87	106	118	122	88	87	121	68	54	137	82	22	228
ADSS2	1801	2725	2002	2788	1358	1681	2792	2496	2926	3121	1212	1701	3492	2306	902	3079
ADTRP	22	1	11	0	0	1	7	3	3	2	2	0	19	8	3	12
AEBP1	79	46	71	71	209	162	283	93	253	138	177	191	72	47	2642	19744
AEBP2	2323	4223	2092	4250	2069	2609	3447	4193	3100	3615	1916	2587	2900	2038	788	1982
AEN	1512	1393	1276	3436	1356	1518	1962	2079	2308	3059	863	935	1778	1158	951	3522
AFAP1	553	1407	962	1845	812	1335	2655	1722	1055	2073	617	747	1595	1085	334	3422
AFAP1-AS1	7	61	20	103	35	36	103	98	22	124	23	40	74	42	39	423
AFAP1L1	5	11	8	33	2	9	13	11	10	36	1	7	19	12	86	1404
AFAP1L2	215	16	55	26	54	24	164	233	74	74	33	26	18	27	94	1154
AFDN	8082	9030	12207	5269	4051	5859	7757	11643	5049	3510	2801	3413	2618	2060	4431	16283
AFDN-DT	0	5	16	1	0	1	5	4	0	1	0	2	0	1	11	11
AFF1	7935	10624	6793	8860	6289	8207	10702	12208	9392	9159	5984	8447	11557	7645	2362	9460
AFF1-AS1	27	38	20	42	34	34	67	51	97	59	41	21	121	63	36	113
AFF2	1399	630	560	38	396	57	1495	199	549	47	84	195	1761	1130	16	61
AFF3	0	1	0	0	0	0	0	1	4	2	0	0	0	0	3	121
AFF4	6739	8233	6742	9725	5915	6322	9421	9595	9226	10020	5465	7217	9441	5895	1879	7865
AFG1L	116	154	94	139	60	53	124	174	140	163	81	74	173	124	84	288
AFG3L1P	737	325	656	353	489	378	824	356	682	485	280	298	830	615	509	1937
AFG3L2	1188	1422	1687	1734	978	1024	1523	1210	1678	1812	666	956	1263	806	709	3179
AFM	0	0	0	0	0	0	0	0	0	0	0	0	0	0	0	0
AFMID	311	193	371	192	152	148	494	177	380	221	78	224	297	172	354	1557
AFP	0	0	0	0	0	0	1	0	1	0	0	0	0	0	2	6
AFTPH	3308	4251	3018	3917	2119	2637	4784	4652	4566	3987	1830	2964	5016	3388	795	2521
AGA	511	563	910	941	443	651	1000	1068	1309	1168	425	689	1225	693	205	757
AGAP1	0	54	23	15	12	3	17	15	76	61	11	104	6	0	162	1938
AGAP1-IT1	0	1	0	2	0	0	0	0	0	0	0	0	0	0	25	232
AGAP10P	17	3	3	2	0	3	18	1	9	13	2	1	17	3	8	76
AGAP11	7	2	7	2	6	3	4	1	7	6	2	2	10	5	9	130
AGAP12P	170	17	115	39	72	64	320	73	181	68	69	28	200	135	73	209
AGAP13P	95	6	5	4	45	51	263	15	132	10	8	25	39	34	46	158
AGAP14P	0	4	13	4	0	4	9	10	4	5	2	3	7	5	17	86
AGAP2	5091	6067	4643	5816	3262	4381	5590	4006	5867	4905	2476	4129	4851	3232	1107	3867
AGAP2-AS1	9	18	11	19	0	18	22	5	9	21	2	8	23	14	8	18
AGAP3	1631	1291	1760	1513	1063	1260	2120	1198	1947	2045	590	1199	1442	1004	1262	8954
AGAP4	13	16	16	8	40	15	32	16	33	22	7	15	67	32	42	110
AGAP5	84	91	31	131	88	77	191	115	108	232	72	48	338	212	121	242
AGAP6	24	6	18	17	7	25	36	15	20	47	15	3	57	28	70	271
AGAP7P	34	9	6	6	22	31	63	22	44	16	16	3	46	29	26	115
AGAP9	12	1	0	0	8	12	37	5	12	0	0	3	19	18	1	12
AGBL1	0	0	0	0	0	0	4	0	0	0	0	0	1	0	2	8
AGBL1-AS1	0	0	0	0	0	0	0	0	0	0	0	0	0	0	0	4
AGBL2	50	55	107	41	23	31	77	54	91	65	24	29	67	45	97	281
AGBL3	53	72	77	68	39	48	75	93	73	62	24	50	171	93	70	282
AGBL4	0	0	0	0	0	0	0	0	0	0	0	0	3	1	0	13
AGBL4-AS1	0	0	0	0	0	0	0	0	0	0	0	0	0	0	0	0
AGBL4-IT1	0	0	0	0	0	0	0	0	0	0	0	0	0	0	0	0
AGBL5	912	1012	916	1111	723	791	1335	986	1210	1261	546	809	1255	901	288	1517
AGBL5-AS1	0	10	10	17	3	20	21	15	15	11	16	16	8	18	1	21
AGER	188	37	271	58	84	113	229	58	185	64	26	30	199	151	126	752
AGFG1	2962	3435	2804	5402	2394	2800	4879	5135	4300	5800	2572	2724	3855	2499	1645	5600
AGFG2	1914	2242	1779	3360	1337	1416	1967	1988	2003	3066	934	1551	2122	1376	549	3177
AGGF1	2291	2151	1972	2322	1348	1521	3328	2305	3233	2489	1229	1858	3301	2128	516	1988
AGK	292	225	189	281	182	207	430	341	422	340	176	175	227	152	186	816
AGL	1372	1303	1070	1706	1099	1002	2173	2121	1995	2000	948	1179	1987	1278	629	1675
AGMAT	243	140	212	356	130	210	289	262	349	452	137	194	165	123	194	498
AGMO	0	0	0	0	0	0	0	0	0	0	0	0	0	0	4	11
AGO1	3604	4867	3335	6856	3146	3600	4946	5498	4748	7360	3031	4290	4774	3048	1456	6682
AGO2	11844	16059	8750	20582	7338	9694	12579	10712	10626	23253	5149	10040	12018	8416	2104	11013
AGO3	2567	3265	2469	3929	2327	2817	4296	4148	3561	5067	2336	2805	4356	2988	1060	4142
AGO4	1833	1450	1524	2178	1406	1612	2750	2158	2748	2359	1174	1454	2829	1884	858	4154
AGPAT1	42	43	64	103	73	25	53	57	49	156	28	33	25	32	27	147
AGPAT2	1017	767	1392	1880	1012	1010	1734	1091	2020	1975	734	1338	1487	948	752	3777
AGPAT3	5395	5110	4821	10015	4410	5793	8660	7365	7114	10108	3938	6268	5659	3688	2347	13399
AGPAT4	292	704	506	846	459	672	941	568	669	703	382	524	556	375	512	2204
AGPAT4-IT1	47	53	27	90	9	38	49	56	29	61	24	32	40	28	92	449
AGPAT5	900	1399	1079	1841	680	679	1204	1292	1115	1777	503	633	792	628	439	1187
AGPS	2746	3518	2562	4688	2278	2734	4751	4402	3984	4433	2365	2746	3860	2371	943	2787
AGR2	0	2	0	5	0	0	0	0	0	5	0	0	0	0	3	4
AGR3	0	0	0	0	0	0	0	0	0	0	0	0	0	0	0	0
AGRN	1335	711	1299	1876	1408	1862	2685	1353	2009	3026	789	2346	1082	676	1520	11711
AGRP	12	27	18	35	10	33	38	30	6	32	28	9	50	40	18	74
AGT	0	0	0	0	5	4	0	0	0	0	0	0	0	0	3600	3839
AGTPBP1	1438	1175	1132	1286	962	1154	2485	1815	2331	1563	1063	1203	1985	1260	1099	3031
AGTR1	0	0	0	0	0	0	0	0	0	0	2	0	5	0	9	93
AGTR2	0	0	0	0	0	0	0	0	0	0	0	0	0	0	0	0
AGTRAP	684	1424	931	2519	616	622	1258	1169	1418	2015	505	991	1198	705	233	2095
AGXT	0	1	0	0	0	0	0	0	3	0	0	0	0	1	0	5
AGXT2	0	0	0	0	0	0	0	0	0	0	0	0	0	0	0	19
AHCTF1	2085	2597	2360	3117	1750	1985	3698	2913	3102	3355	1924	2387	3949	2523	1510	4837
AHCTF1P1	793	998	764	1242	715	777	1411	1084	1241	1183	675	970	1458	965	267	787
AHCY	1143	794	1231	1266	754	827	1336	872	1167	1323	545	784	752	469	1030	3188
AHCYL1	3322	3730	3536	4242	2468	2644	4594	3547	4803	4490	2008	3176	4039	2434	971	3808
AHCYL2	1055	1516	1843	1857	1280	1106	2863	2268	2026	1978	967	1702	2751	1602	591	2148
AHDC1	2029	3685	2261	5198	2093	2590	3103	3181	2111	5205	1581	2665	2012	1612	316	3371
AHI1	7592	6693	8729	4060	2533	3013	6625	6538	6010	3123	1795	2433	7886	5368	541	2045
AHNAK	107078	191503	130141	129982	109659	95452	189973	148775	135340	97421	96690	148997	248423	162437	121659	390666
AHNAK2	34	40	51	6	10	9	4	7	3	1	12	1	49	29	63	2405
AHR	16232	14112	15228	16615	18530	14767	35321	19204	29876	16528	20650	27550	29662	18526	1064	5686
AHRR	10	24	37	18	11	21	18	17	25	43	5	35	26	35	0	21
AHSA1	1907	1988	1984	1606	1479	1566	2858	1405	2727	1530	1047	1838	2552	1540	599	1899
AHSA2P	1929	599	1901	608	834	889	2252	819	2198	774	384	375	3066	1981	2403	12234
AHSG	0	0	0	0	0	0	0	0	0	0	0	0	0	0	0	0
AHSP	0	0	0	0	0	0	0	0	0	0	0	0	0	0	0	0
AICDA	0	0	0	0	0	0	0	0	0	0	0	0	7	0	0	0
AIDA	431	596	520	769	253	380	858	580	697	699	296	403	717	460	345	1093
AIF1	0	0	0	0	0	0	0	0	1	0	0	0	0	0	1	0
AIF1L	0	11	0	11	6	9	14	11	8	9	12	3	7	1	40	463
AIFM1	1344	900	1005	1103	754	837	1620	847	1628	1222	546	803	1184	671	448	1730
AIFM2	211	131	230	169	161	290	439	434	290	386	190	149	380	268	679	3168
AIFM3	4	6	15	7	0	0	7	5	6	6	8	0	10	2	81	656
AIG1	19	69	27	144	19	18	37	3	61	30	7	21	150	124	179	854
AIM2	592	342	392	110	109	158	505	279	288	108	95	229	626	387	746	2449
AIMP1	1083	1083	1228	977	786	780	1882	1150	2012	1107	617	852	1893	1291	388	1402
AIMP2	199	133	143	302	118	150	241	156	209	243	106	168	237	109	184	728
AIP	3027	2576	3657	2708	2250	2322	4992	2757	5157	2907	1811	2668	3941	2626	1209	3742
AIPL1	1	0	0	0	0	0	0	0	0	0	0	0	0	0	0	10
AIRE	20	12	27	42	94	67	26	52	90	59	47	93	64	57	1	11
AIRN	33	82	27	41	31	41	35	58	24	94	22	30	94	46	41	712
AJAP1	0	0	0	0	6	0	0	0	0	0	2	0	2	0	6	127
AJM1	595	713	564	529	732	680	737	792	646	628	546	1045	872	638	214	1313
AJUBA	133	110	158	313	129	109	112	131	135	459	78	163	59	44	60	509
AK1	986	242	2140	254	616	684	1660	412	2178	272	194	275	2439	1498	110	654
AK2	3784	3872	3386	4811	2327	2612	5469	3694	5101	5425	1978	2547	4283	2654	2179	8792
AK3	1987	2422	1849	2528	1295	1687	2558	2121	2696	2679	1130	1558	2721	1555	369	1247
AK4	2536	4950	2352	2795	1394	1317	3684	5885	3652	2896	1463	1658	4753	2999	1441	3206
AK5	7	54	19	46	36	31	30	76	35	48	47	18	44	9	8	41
AK6	0	2	3	0	0	0	1	3	1	0	0	0	1	16	1	3
AK7	0	2	6	0	0	0	1	0	2	2	0	2	10	6	26	46
AK8	0	0	3	2	0	3	0	7	0	0	0	0	4	1	2	67
AK9	258	347	266	180	171	176	364	301	351	240	122	203	459	307	69	321
AKAIN1	0	1	0	1	0	0	1	2	3	2	0	1	0	0	0	8
AKAP1	722	491	940	1195	951	721	1232	852	1280	1835	678	766	1340	847	629	2857
AKAP10	1574	1626	1442	2031	982	1319	2217	1813	1951	2193	947	1181	2222	1529	684	2643
AKAP11	10289	15388	11977	18780	9388	9096	17907	15102	12538	18110	7810	11104	14715	9285	1037	4499
AKAP12	43	37	87	93	24	26	117	45	48	94	54	55	71	78	578	4608
AKAP13	16604	22845	16396	26481	15715	15639	31356	20623	28494	23840	15784	23849	30505	20676	8292	41154
AKAP14	6	3	6	2	7	0	7	2	1	2	3	5	2	1	0	1
AKAP17A	388	129	289	155	165	191	310	158	280	155	89	174	217	165	138	730
AKAP3	62	45	48	34	41	33	47	44	56	67	32	27	69	51	21	25
AKAP4	0	0	0	0	0	0	0	0	0	0	0	0	0	0	0	0
AKAP5	517	888	1071	1216	509	418	730	914	562	1066	284	537	1382	846	65	444
AKAP6	15	0	0	0	0	0	1	1	1	0	0	0	0	1	42	192
AKAP7	43	70	52	58	17	14	25	169	24	74	20	12	60	31	163	699
AKAP8	1759	1356	1793	1378	1213	1577	2271	1504	2142	1743	860	1151	2120	1371	1060	4669
AKAP8L	2489	1593	2219	1173	1617	1851	2760	1635	2872	1395	875	1262	2532	1662	972	6231
AKAP9	6901	7709	7378	4592	5290	6487	10466	9178	8349	5123	4514	6928	12409	7938	1858	7796
AKIP1	543	683	616	792	350	492	733	833	802	726	291	524	691	414	261	1051
AKIRIN1	2603	2743	2947	3618	2299	2542	4415	3537	4992	3704	1962	2721	3855	2555	1423	3020
AKIRIN2	1572	1719	1473	1727	1254	1261	1868	2173	2001	1985	1003	1562	1599	1178	1113	5882
AKNA	26080	25796	23669	39147	21198	26004	32182	29225	34853	38779	15713	21190	33024	23172	4363	34926
AKNAD1	0	3	13	5	11	16	52	18	29	13	15	11	15	9	1	13
AKR1A1	1692	1159	1868	2120	1239	1177	2792	1400	2732	2135	823	1324	2060	1312	531	4357
AKR1B1	1381	1134	1429	1950	1078	1163	1703	1376	1970	1890	771	888	1456	840	569	2349
AKR1B10	0	0	0	0	0	0	0	0	0	0	0	0	0	0	0	0
AKR1B15	0	0	0	0	0	0	0	0	0	0	0	0	0	0	0	0
AKR1C1	0	2	5	1	0	0	6	0	4	1	0	0	2	0	8	203
AKR1C2	0	0	4	0	0	0	3	0	1	2	12	1	0	0	10	118
AKR1C3	16	48	23	125	399	16	398	108	284	263	359	121	75	58	9	86
AKR1C4	0	1	0	2	6	4	0	4	1	4	2	0	0	3	2	15
AKR1C6P	0	1	0	0	7	0	1	1	1	1	0	0	0	2	1	35
AKR1C8P	0	0	0	0	0	0	3	0	1	0	4	0	0	0	0	3
AKR1D1	0	0	0	0	0	0	0	0	0	0	0	0	3	0	0	4
AKR1E2	13	35	8	13	15	24	13	9	24	26	20	7	6	0	12	169
AKR7A2	601	853	826	1077	469	762	1069	816	1077	1037	491	646	727	476	424	1698
AKR7A2P1	39	89	30	75	51	61	30	60	37	65	28	63	45	65	54	166
AKR7A3	7	17	13	10	27	7	8	18	4	7	13	9	3	6	21	88
AKR7L	96	195	123	200	106	144	199	179	181	183	89	153	148	97	10	77
AKT1	5840	5996	7244	7503	3996	4072	7762	4120	7914	6834	2775	4727	6434	4279	3894	17753
AKT1S1	681	751	656	854	665	667	849	778	855	1098	458	679	894	561	391	3076
AKT2	3792	3965	3634	5323	2887	3567	4690	3785	4542	5298	2038	3003	4036	2670	2315	10099
AKT3	140	126	190	36	88	133	134	211	404	113	103	76	261	150	75	76
AKTIP	892	1215	1065	1111	660	878	1700	1282	1759	960	605	816	1629	1140	144	854
ALAD	2235	1520	2174	1414	1379	1827	2700	1783	3108	1660	1101	1681	2749	1654	469	2623
ALAS1	7203	5725	7111	9541	3753	3614	7617	4967	8017	12399	2536	3769	4464	2714	749	3410
ALAS2	0	11	10	17	0	3	3	7	6	10	15	2	16	9	7	63
ALB	0	0	10	0	0	0	0	0	0	0	0	0	2	0	107	242
ALCAM	640	228	270	112	236	232	379	737	491	430	151	140	201	153	108	1340
ALDH16A1	811	690	861	1581	720	702	968	577	1002	1507	409	797	1082	760	874	5953
ALDH18A1	1465	973	836	2063	848	1203	1668	1550	1709	2149	769	931	931	610	1360	3109
ALDH1A1	0	0	0	0	0	0	0	0	0	0	0	0	0	0	15	1186
ALDH1A2	0	2	0	1	0	0	0	0	0	0	0	0	0	0	3	50
ALDH1A3	0	0	0	0	0	0	0	0	0	0	0	0	3	0	121	735
ALDH1B1	409	326	422	704	415	382	697	386	568	742	370	487	400	208	414	1830
ALDH1L1	0	0	0	0	0	0	0	0	1	0	0	0	0	0	0	12
ALDH1L1-AS1	0	0	0	0	0	0	0	0	0	0	0	0	0	0	0	0
ALDH1L1-AS2	0	0	0	0	0	0	0	0	0	0	0	0	0	0	1	6
ALDH1L2	0	33	35	32	50	22	27	15	31	52	8	4	57	28	316	1417
ALDH2	15	29	8	23	86	30	29	34	43	17	21	31	44	30	18	1281
ALDH3A1	0	1	0	1	12	0	2	0	0	0	0	0	0	0	0	4
ALDH3A2	1556	1309	1464	1612	1050	1112	2361	1472	1809	2022	867	1195	1744	1182	452	2395
ALDH3B1	9	10	11	9	0	9	10	5	16	9	1	8	19	3	80	2303
ALDH3B2	0	0	0	0	0	5	0	0	0	4	0	0	2	1	0	1
ALDH4A1	229	139	153	297	99	100	129	107	195	276	81	123	86	56	43	376
ALDH5A1	34	48	36	86	66	67	36	82	96	293	70	79	1	4	155	574
ALDH6A1	1019	1404	923	1459	952	1285	1947	1426	1645	1488	798	1176	1539	1088	104	372
ALDH7A1	6	1	4	0	0	0	4	3	1	0	0	0	21	9	50	455
ALDH8A1	23	50	60	42	51	124	96	55	40	58	61	77	86	42	45	219
ALDH9A1	1640	1782	1561	2908	1612	1615	2738	3037	2961	3344	1453	1466	2996	1905	420	1603
ALDOA	283	389	317	309	240	261	352	398	311	408	155	313	294	188	68	303
ALDOB	6	12	0	8	6	6	5	9	5	10	1	0	14	5	2	5
ALDOC	4575	7167	4366	4028	2726	2930	5944	6299	5853	4551	2033	3099	4596	3018	56	426
ALG1	264	361	173	774	270	280	459	395	462	803	204	340	429	318	191	1152
ALG10	329	633	371	760	286	311	600	550	520	723	283	434	519	321	179	495
ALG10B	572	840	557	1068	413	578	991	935	749	1124	438	559	942	645	229	714
ALG11	313	264	254	399	248	234	411	330	383	422	125	250	348	294	73	242
ALG12	1398	1484	1309	2296	929	1238	1854	1534	1896	1971	730	1054	1679	1255	425	2017
ALG13	975	1037	1238	918	804	926	1564	1317	1578	1143	756	692	1969	1438	721	2914
ALG14	47	72	74	129	22	60	96	107	98	93	39	80	157	80	160	459
ALG14-AS1	1	15	0	14	0	11	9	13	4	3	1	4	13	8	17	57
ALG1L	0	3	0	2	0	0	2	0	0	2	0	6	0	3	3	17
ALG1L2	37	16	4	14	9	31	4	4	20	26	8	24	11	25	4	20
ALG1L9P	35	27	0	43	5	12	17	26	30	38	17	40	41	30	53	231
ALG2	1701	1963	2013	2809	1410	2172	3237	2611	3045	3169	1473	2338	2516	1664	264	1333
ALG3	395	531	543	909	394	381	549	536	603	741	439	598	589	349	345	1294
ALG5	569	714	520	805	433	537	738	599	793	820	366	516	726	444	180	466
ALG6	472	714	618	786	390	449	855	660	730	811	350	478	953	645	251	665
ALG8	437	671	427	1066	360	489	772	654	807	1074	365	489	686	410	266	941
ALG9	563	863	634	1048	538	653	1031	1017	913	1293	567	650	978	583	320	1097
ALK	27	114	24	141	61	50	62	117	63	133	77	83	111	90	15	120
ALKAL1	0	0	0	0	0	0	0	0	0	0	0	0	0	0	2	0
ALKAL2	231	35	23	42	46	58	502	200	113	49	22	51	94	60	2605	4922
ALKBH1	263	283	274	531	118	231	319	364	279	566	169	218	636	313	136	557
ALKBH2	97	99	73	133	107	108	198	83	162	133	82	88	174	104	106	285
ALKBH3	339	249	395	430	209	305	515	508	717	512	256	352	465	323	143	799
ALKBH3-AS1	12	48	11	103	14	20	34	79	29	104	32	15	72	41	16	143
ALKBH4	236	340	331	387	212	235	413	309	384	455	205	303	348	219	109	638
ALKBH5	4746	6553	5399	7952	4314	4028	6284	7485	7214	8662	3118	5333	7382	4640	2216	9845
ALKBH6	862	443	920	346	397	468	958	535	945	403	212	368	938	590	178	1001
ALKBH7	535	409	579	646	538	657	597	643	824	840	454	851	554	385	194	869
ALKBH8	383	420	416	580	321	296	640	484	684	732	281	424	817	491	152	632
ALLC	0	0	0	0	0	0	0	0	0	0	0	0	0	0	1	7
ALMS1	1176	2475	1269	2488	1135	1218	2360	2758	1817	2228	1335	1466	2828	1833	946	4193
ALMS1-IT1	29	105	45	124	39	65	80	87	28	117	56	50	61	51	37	114
ALMS1P1	18	9	0	8	0	0	8	14	1	9	1	10	8	7	25	316
ALOX12	209	119	176	281	130	137	209	177	175	294	66	90	370	281	139	1096
ALOX12-AS1	10	45	48	56	27	53	42	31	14	51	13	13	46	40	10	138
ALOX12B	43	38	31	56	57	39	44	59	114	89	31	50	130	59	2	62
ALOX12P2	19	30	42	44	34	105	22	50	50	39	9	62	58	37	42	357
ALOX15	0	2	0	0	5	0	2	1	0	1	5	0	10	6	3	5
ALOX15B	0	0	0	0	0	0	0	0	0	0	0	0	0	0	10	58
ALOX15P1	21	0	8	8	33	3	24	24	51	22	14	16	56	21	0	26
ALOX5	0	0	1	0	0	0	0	0	2	0	0	2	0	0	0	7
ALOX5AP	6024	15898	7289	12362	3505	8464	6712	5578	8543	8496	3132	6824	11630	6586	431	828
ALOXE3	0	4	0	0	5	0	0	3	2	1	2	1	0	3	1	8
ALPG	0	0	8	0	0	0	0	0	0	0	0	0	0	0	1	12
ALPI	0	0	6	0	0	0	0	0	0	0	0	0	0	0	0	6
ALPK1	22	4	0	0	26	10	4	5	0	2	0	0	4	1	1094	5085
ALPK2	3	1	12	0	0	7	59	10	2	0	12	23	9	0	20	245
ALPK3	35	77	37	55	31	79	41	70	56	60	40	46	29	22	57	1090
ALPL	4	0	0	0	0	1	0	0	0	0	0	0	0	0	904	4996
ALPP	0	0	0	2	0	4	0	2	0	1	1	0	0	0	9	19
ALS2	694	787	698	951	611	591	1101	816	1044	1010	446	584	1202	769	265	1447
ALS2CL	8	3	2	0	26	38	10	14	53	24	10	19	19	10	110	2014
ALX1	0	0	0	0	0	0	0	0	0	0	0	0	0	0	2	7
ALX3	66	119	47	117	101	61	113	68	82	141	44	91	61	57	48	446
ALX4	7	40	16	52	7	57	25	57	34	68	40	53	41	37	11	103
ALYREF	1503	1724	1360	1579	890	1051	1901	1059	1685	1128	614	896	1068	683	1044	4518
AMACR	50	38	20	59	15	26	50	48	56	97	32	44	53	49	20	116
AMBN	0	0	0	0	0	0	0	0	0	0	0	0	0	0	0	5
AMBP	0	0	0	0	0	0	0	0	0	0	0	0	0	0	2	27
AMBRA1	2728	3329	2559	8545	2296	2528	3645	3741	3137	8250	1927	2855	3577	2289	1244	6071
AMD1	3886	2670	2959	3907	3034	3547	5589	5037	5332	4497	2426	4333	3818	2576	1193	4413
AMDHD1	30	19	0	5	4	3	22	3	19	11	7	0	6	4	7	87
AMDHD2	583	383	571	425	505	479	613	397	578	512	200	302	662	509	438	4439
AMELX	0	2	0	2	0	0	0	0	0	0	0	0	9	1	17	65
AMELY	0	0	0	0	0	0	0	0	0	0	0	0	0	0	0	0
AMER1	426	476	273	849	383	552	725	642	490	741	384	566	480	340	206	1292
AMER2	0	0	0	0	0	0	0	0	0	0	0	0	1	0	1544	2054
AMER3	0	0	0	0	0	0	0	0	0	0	0	0	0	0	0	0
AMFR	3794	4227	4121	7383	3532	3847	5818	5310	5810	8205	3273	4411	4813	3078	1440	5943
AMH	52	30	40	42	1	19	12	27	14	36	5	6	14	10	22	301
AMHR2	0	0	0	3	0	0	3	0	3	2	0	2	0	1	2	15
AMIGO1	44	24	46	94	100	93	73	42	188	144	51	63	114	75	17	198
AMIGO2	474	513	885	264	551	361	762	484	892	448	382	407	1070	563	19	604
AMIGO3	514	652	528	1136	306	472	658	558	595	992	338	470	572	354	288	1760
AMMECR1	701	905	730	1455	475	638	810	1112	760	1133	367	491	859	568	219	870
AMMECR1L	1496	1440	1370	2922	1258	1313	2190	1736	1980	3104	1055	1392	1909	1352	701	2765
AMN	0	25	11	16	25	25	50	29	39	23	32	56	6	9	12	78
AMN1	75	59	57	101	45	50	61	56	103	91	53	42	196	139	12	102
AMOT	198	162	175	74	164	107	1261	208	432	180	145	291	1366	970	36	133
AMOTL1	443	154	772	1738	621	112	1335	1295	1384	977	661	251	325	227	407	2767
AMOTL2	0	0	0	0	0	0	0	0	0	0	0	0	5	2	310	3304
AMPD1	0	0	0	0	0	4	8	2	0	0	1	0	0	0	1	4
AMPD2	2026	1571	1819	1922	1236	1539	2287	1478	2080	2240	750	1364	1610	1029	612	4922
AMPD3	473	688	334	1082	636	523	1056	1883	864	1430	716	638	1118	729	495	2171
AMPH	28	26	1	79	47	16	35	44	56	99	42	8	302	148	50	383
AMT	500	208	419	358	225	251	536	260	483	439	136	168	910	628	186	1237
AMTN	0	0	0	0	0	0	0	0	0	0	0	0	0	0	0	1
AMY1A	0	0	0	0	0	0	0	0	0	0	0	0	0	0	0	0
AMY1B	0	0	0	0	0	0	0	0	0	0	0	0	0	0	0	0
AMY1C	0	0	0	0	0	0	0	0	0	0	0	0	0	0	0	0
AMY2A	0	0	0	0	0	0	0	0	0	0	0	0	0	0	2	0
AMY2B	79	18	74	23	44	20	56	31	99	30	17	26	247	151	69	399
AMZ1	502	718	529	791	676	622	608	756	526	826	432	660	672	525	155	1176
AMZ2	3002	2229	2532	2514	1692	1736	3381	2420	4154	2559	1194	1941	4050	2389	293	1747
AMZ2P1	239	162	216	124	163	153	379	172	347	125	103	194	303	205	48	300
ANAPC1	1128	1077	906	1565	797	1044	1620	1328	1170	2087	833	1036	1550	839	1181	3516
ANAPC10	395	480	535	506	236	381	529	473	650	587	261	373	507	231	94	414
ANAPC11	523	649	561	679	469	402	635	570	671	525	280	510	460	254	401	1500
ANAPC13	392	393	300	590	378	321	541	413	700	580	310	399	752	396	132	710
ANAPC15	192	217	154	152	84	142	235	132	253	190	98	109	141	103	44	176
ANAPC16	3353	3541	3489	4248	2533	2770	5061	3864	5842	4528	2206	2918	5411	3004	605	1626
ANAPC1P1	18	40	53	3	6	25	42	36	8	1	38	16	26	3	1	25
ANAPC1P2	1118	513	854	508	898	961	1558	990	1506	838	596	485	937	486	405	1930
ANAPC1P4	73	132	176	128	122	132	162	154	174	88	82	76	286	138	154	499
ANAPC1P6	0	0	0	0	0	0	0	0	0	0	0	0	0	0	0	3
ANAPC2	1368	870	1594	1403	1074	1063	1808	932	1697	1629	523	781	1436	1104	943	6320
ANAPC4	1450	850	1349	873	744	864	1867	914	1874	1072	490	615	1869	1370	522	1965
ANAPC5	3563	2439	3810	3395	2283	2131	4855	2661	4909	3475	1542	1804	3724	2506	1662	6770
ANAPC7	1451	1140	1624	1952	1062	1149	2356	1496	2223	2145	834	1055	2308	1396	1023	4043
ANG	18	69	61	55	22	60	168	57	105	31	54	78	101	76	12	50
ANGEL1	674	721	514	1294	516	757	830	929	1019	1620	614	834	944	610	376	2920
ANGEL2	1133	1384	1125	2005	949	1081	1893	1636	1836	2343	878	988	2284	1438	500	1756
ANGPT1	0	0	1	0	6	0	1	0	0	0	0	3	0	0	13	199
ANGPT2	71	237	67	338	136	134	166	282	106	311	134	116	201	166	175	1295
ANGPT4	4	15	21	38	14	14	58	39	25	40	24	2	14	12	4	94
ANGPTL1	0	0	0	0	0	5	0	3	5	6	0	0	2	6	81	463
ANGPTL2	20	49	0	53	17	2	7	22	23	24	7	6	31	25	422	5797
ANGPTL3	14	31	3	21	33	14	40	37	19	32	28	6	53	32	29	167
ANGPTL4	53	70	22	45	0	14	41	57	51	57	26	44	52	33	350	1428
ANGPTL5	0	0	0	0	0	0	0	0	0	0	2	0	0	0	0	28
ANGPTL6	33	29	19	38	44	36	45	39	22	56	15	19	65	39	18	193
ANGPTL7	38	87	38	93	62	76	49	90	33	91	39	49	72	49	97	545
ANGPTL8	0	0	0	2	0	1	4	1	7	6	3	0	5	2	7	135
ANHX	0	0	0	0	0	0	0	0	0	1	0	0	8	0	0	1
ANK1	2916	4607	4808	1203	2348	8229	3730	4107	5042	3313	1305	1858	2831	2073	1213	4329
ANK2	5	25	14	7	16	20	11	19	16	8	9	7	14	2	172	3011
ANK3	2883	3135	2585	811	1235	402	3489	503	1358	817	652	1583	934	607	110	753
ANKAR	187	353	282	242	201	224	286	373	280	351	179	181	483	348	150	444
ANKDD1A	332	392	327	302	266	315	549	228	449	289	136	232	477	376	496	2385
ANKDD1B	39	40	47	68	25	33	42	30	35	60	22	25	43	50	12	65
ANKEF1	11	27	51	164	72	90	54	46	95	41	65	93	192	92	111	218
ANKFN1	0	0	10	0	0	1	0	0	0	0	0	0	2	0	0	0
ANKFY1	3169	3367	3001	5522	2508	2602	4486	4038	3763	5552	1973	2549	4200	2759	2244	10127
ANKH	2696	5180	3777	8135	2591	3302	4121	4708	4836	7845	2205	2804	6388	4122	1092	4910
ANKHD1	273	342	252	423	282	231	429	418	371	399	151	205	464	313	124	281
ANKHD1-EIF4EBP3	14	34	8	40	7	31	16	43	7	34	26	14	23	20	6	25
ANKIB1	3951	3779	3697	3783	3019	3712	6551	5425	5564	4603	2453	3657	5294	3339	1299	4622
ANKK1	9	12	11	5	13	0	11	12	7	11	7	4	16	11	6	69
ANKLE1	230	25	140	96	116	123	173	112	222	111	107	258	143	86	166	681
ANKLE2	3801	3489	4222	3810	3020	2677	5512	2965	4662	3746	1849	2505	4169	2690	2935	12755
ANKMY1	482	630	609	864	468	465	874	721	864	998	325	408	1359	963	367	2962
ANKMY2	832	757	794	767	504	557	1084	883	1188	757	408	601	988	663	169	802
ANKRA2	797	651	721	707	652	708	1131	815	1429	727	411	480	1063	743	182	884
ANKRD1	0	3	0	1	0	0	3	3	0	0	2	1	0	1	0	4
ANKRD10	2680	2112	2075	2103	2001	2244	4416	2680	3493	2608	1166	1725	3412	2312	2239	9781
ANKRD11	7018	8172	7022	7563	6516	7909	9353	6669	7971	8337	4219	6875	8141	5916	3562	21307
ANKRD12	11353	11658	13779	9186	8882	8937	19337	15869	17936	9513	8410	12569	31512	19271	676	5178
ANKRD13A	3690	3242	3215	3612	2126	2409	4967	3972	4991	3765	1779	2625	4224	2712	1127	5607
ANKRD13B	404	342	365	318	241	374	459	210	378	255	186	213	399	329	122	663
ANKRD13C	2334	3081	2935	3646	2439	2179	3637	2688	3891	4079	1976	2820	3583	2243	676	2465
ANKRD13D	3604	2032	3426	2354	2646	2320	4905	2065	4958	2463	1170	1768	3375	2338	2103	10449
ANKRD16	98	97	134	101	88	77	173	106	174	97	84	129	197	126	86	522
ANKRD17	8404	10470	7778	13120	7075	8341	12256	12400	11238	12781	6371	8837	11459	7562	2747	11131
ANKRD18A	0	3	0	1	0	0	0	1	0	0	0	0	8	0	115	550
ANKRD18B	159	274	143	52	97	49	36	286	53	160	81	35	133	98	373	1401
ANKRD18CP	72	74	138	43	27	18	58	72	33	54	17	20	135	90	6	21
ANKRD18DP	2	0	0	0	0	0	1	0	0	0	3	0	1	0	1	37
ANKRD19P	61	139	58	132	111	113	160	123	154	156	72	125	204	110	35	216
ANKRD2	5	30	0	21	10	17	28	190	54	4	13	0	64	52	2	9
ANKRD20A1	0	0	0	1	0	0	1	1	3	0	0	0	3	1	61	100
ANKRD20A11P	0	1	0	0	0	0	1	1	0	0	0	0	0	0	1	67
ANKRD20A12P	0	4	4	2	0	3	18	0	21	6	0	2	14	0	0	44
ANKRD20A19P	6	4	0	0	0	0	0	12	0	0	0	0	3	1	0	2
ANKRD20A4-ANKRD20A20P	11	13	16	1	8	15	11	4	20	24	4	13	43	18	27	76
ANKRD20A5P	552	775	635	802	174	43	254	540	206	480	93	144	1212	922	314	1179
ANKRD20A8P	0	2	5	2	3	1	3	0	5	1	0	2	2	0	6	35
ANKRD20A9P	0	0	0	3	0	0	0	0	0	0	0	0	1	0	0	1
ANKRD22	0	2	7	11	19	1	4	5	13	10	4	18	6	6	845	4130
ANKRD23	413	260	280	558	186	310	518	373	582	590	161	205	628	428	203	1238
ANKRD24	147	93	136	57	113	97	231	137	144	84	40	45	112	64	43	515
ANKRD26	1211	1175	1238	706	556	634	1752	1491	1310	817	528	812	1473	1044	319	1292
ANKRD26P1	0	1	0	0	0	9	3	0	0	0	0	0	0	5	2	3
ANKRD26P3	0	2	0	0	0	0	0	0	0	0	0	0	0	0	2	10
ANKRD27	2241	1688	2492	3082	1858	1575	3648	2360	3382	2980	1413	1737	3441	2262	1869	7966
ANKRD28	2762	4117	3760	3041	3196	3864	5361	3515	4918	3945	2584	2547	6298	3975	3430	6354
ANKRD29	13	4	23	0	6	17	35	0	27	8	4	4	83	41	7	213
ANKRD30A	0	0	0	0	3	0	0	0	1	0	0	0	0	0	0	4
ANKRD30B	0	0	0	0	0	0	0	0	0	0	0	2	0	3	0	9
ANKRD30BL	0	0	0	0	0	0	0	1	0	0	0	0	0	0	0	0
ANKRD30BP2	0	0	0	0	5	0	2	0	0	0	1	0	0	1	1	11
ANKRD30BP3	0	0	0	0	0	0	0	0	0	0	0	0	0	0	1	11
ANKRD31	8	3	0	0	5	0	0	2	0	0	0	8	1	3	5	48
ANKRD33	0	0	0	0	0	0	0	0	0	0	0	0	0	0	11	70
ANKRD33B	1730	1316	1201	2029	1278	998	3358	2857	1529	2471	1077	1516	817	576	67	876
ANKRD34A	255	228	191	271	179	149	292	247	242	411	128	199	345	297	28	192
ANKRD34B	0	0	0	0	0	0	0	0	0	2	0	0	0	0	2	1
ANKRD34C	0	1	0	17	0	0	0	3	0	3	0	0	0	0	0	5
ANKRD34C-AS1	0	0	0	0	0	0	0	0	0	0	0	0	0	0	0	0
ANKRD35	102	206	176	107	67	69	62	118	88	39	34	75	115	79	43	146
ANKRD36	1720	2397	1823	1551	1676	2154	3390	3136	3045	1590	1537	1552	4139	3232	1641	5828
ANKRD36B	1085	1106	943	608	815	825	1483	1195	1173	699	664	588	1666	1101	702	2862
ANKRD36BP1	0	0	0	0	0	0	0	0	0	0	0	0	0	0	0	0
ANKRD36BP2	5	7	29	1	3	11	14	6	1	0	3	9	9	2	15	156
ANKRD36C	2247	2520	2240	1441	1681	1977	3533	2846	2896	1423	1620	1652	3699	2823	1593	5774
ANKRD37	0	5	0	4	4	0	2	7	4	7	5	0	0	6	4	4
ANKRD39	349	361	428	558	365	371	654	425	838	489	253	394	625	321	153	564
ANKRD40	1790	2043	1786	3294	1309	1726	2706	1960	2498	2903	1350	2048	2597	1649	810	2988
ANKRD40CL	0	0	0	5	0	1	1	1	0	4	2	4	0	3	0	0
ANKRD42	601	674	560	582	448	417	895	720	873	921	404	561	1058	599	122	864
ANKRD44	10850	14355	9899	18113	8458	9913	16898	14327	14959	17637	7063	9155	15747	10472	1092	7120
ANKRD44-AS1	18	76	16	66	37	42	59	136	43	85	48	43	61	53	27	309
ANKRD44-IT1	331	849	390	765	473	450	530	1017	400	710	445	375	618	624	105	991
ANKRD45	0	0	0	0	0	0	0	1	0	0	0	0	0	0	59	274
ANKRD46	348	447	369	797	245	305	442	457	382	804	286	288	735	442	130	357
ANKRD49	739	617	716	675	446	452	1075	687	1236	798	395	439	1630	965	128	377
ANKRD50	0	11	7	8	0	10	10	3	2	8	1	0	4	4	597	2162
ANKRD52	5110	5955	4878	9863	4285	5015	5884	5834	4685	9829	3270	4657	4391	3170	2972	12033
ANKRD53	22	10	9	44	10	0	24	24	12	44	5	6	39	41	19	122
ANKRD54	907	726	916	919	591	502	923	554	878	956	387	485	868	548	617	2199
ANKRD55	154	4	24	0	42	104	110	67	203	4	25	24	17	19	1	13
ANKRD6	48	38	99	90	43	98	46	78	78	116	45	63	106	65	42	367
ANKRD60	3	0	0	2	0	0	0	0	0	3	3	2	1	1	0	0
ANKRD61	52	66	45	116	39	26	77	98	37	149	15	30	92	73	94	405
ANKRD62	0	0	0	0	0	0	0	0	0	0	0	0	0	0	10	12
ANKRD62P1-PARP4P3	0	0	0	0	0	0	0	0	0	0	0	0	0	0	0	0
ANKRD63	26	35	36	101	25	16	31	38	7	91	26	17	13	28	1	7
ANKRD65	4	1	0	3	0	25	0	1	0	3	2	0	0	7	33	599
ANKRD66	0	0	0	0	0	0	0	0	0	0	0	0	0	0	0	0
ANKRD7	0	0	0	0	0	0	3	1	0	0	1	0	0	0	1	3
ANKRD9	412	872	751	774	326	368	567	317	361	672	198	566	434	267	472	3375
ANKS1A	676	712	661	973	571	675	1020	1002	947	1212	494	667	1108	778	457	3154
ANKS1B	5	5	18	2	0	14	22	3	9	2	0	3	15	22	53	188
ANKS3	593	366	463	435	435	385	549	446	527	459	255	327	531	376	356	2744
ANKS4B	0	1	0	0	0	0	0	0	0	2	0	0	0	0	0	8
ANKS6	16	10	39	41	94	141	75	12	121	67	31	99	49	32	51	753
ANKUB1	0	0	0	0	0	0	0	0	0	0	0	0	0	2	0	0
ANKZF1	2179	950	1676	856	1009	845	2207	1141	2363	917	487	616	2762	1865	762	3546
ANLN	1279	2403	1571	1268	563	472	1960	641	769	875	270	359	479	307	1063	3424
ANO1	0	2	0	0	14	0	0	0	0	4	0	0	2	0	57	1304
ANO10	354	587	416	389	334	499	472	781	482	650	287	332	489	329	287	1082
ANO2	0	0	0	0	6	0	0	0	0	0	0	0	3	0	33	859
ANO3	0	0	0	0	0	0	0	0	0	3	0	0	0	0	2	28
ANO3-AS1	0	0	0	0	0	0	0	0	0	0	4	0	0	0	0	2
ANO4	0	0	0	0	0	0	0	0	0	0	0	0	0	3	12	102
ANO5	0	0	0	0	0	0	8	0	2	0	0	0	1	0	5	33
ANO6	3046	4914	3564	4030	2851	3644	5692	4789	5158	3924	2610	3655	5344	3526	1054	4548
ANO7	115	116	85	148	50	85	118	164	84	185	73	101	59	57	17	238
ANO8	1532	1117	1997	886	1456	1176	2068	1008	1830	1050	745	1098	1937	1415	929	5134
ANO9	498	154	1886	610	746	644	1710	927	1964	758	321	486	2279	1527	252	2750
ANOS1	0	0	0	0	0	0	0	0	0	0	0	0	0	0	4	139
ANP32A	3411	3443	2940	4305	2465	3052	5476	4530	5483	4197	2157	3321	4117	2561	1359	3437
ANP32A-IT1	110	214	85	387	142	104	208	308	131	444	123	108	274	282	270	983
ANP32AP1	18	2	8	8	6	6	7	8	13	8	1	9	0	3	10	37
ANP32B	4690	5824	5197	3597	3696	4236	7663	6031	7418	3729	2865	4322	5790	3706	1524	4807
ANP32C	5	6	2	2	6	6	14	7	2	1	3	6	5	3	0	8
ANP32D	0	0	0	0	0	0	0	0	0	0	0	0	0	0	0	4
ANP32E	6099	9681	6735	7433	3755	4406	10063	7473	8173	7463	3658	5290	7248	4579	1814	3656
ANPEP	147	41	136	522	334	153	951	848	981	1733	254	306	284	157	1355	6931
ANTKMT	474	304	548	240	366	289	617	337	615	237	176	386	444	330	237	2278
ANTXR1	0	0	0	0	0	0	2	0	0	0	0	5	1	5	87	1239
ANTXR2	3474	4577	2876	4233	2629	3844	3218	4464	3994	3484	1860	2710	7847	4951	4882	12873
ANTXRL	0	1	0	0	0	0	0	0	0	0	0	0	0	0	0	4
ANTXRLP1	68	65	43	82	72	79	88	174	173	72	71	43	183	133	3	248
ANXA1	6510	6870	10016	6327	4512	2390	7373	6675	11285	3476	4610	3809	21508	12506	2898	7964
ANXA10	11	5	0	6	0	1	1	6	0	5	0	0	0	4	24	117
ANXA11	8763	8585	8274	9883	7168	7848	12532	10572	12247	11328	6090	7549	9884	6736	3383	15996
ANXA13	0	0	0	0	0	0	0	0	0	0	0	0	0	0	172	1229
ANXA2	6802	8728	10355	6364	4682	5919	13936	5768	13883	4503	3751	7809	12084	7173	10436	35141
ANXA2P1	30	64	111	56	44	30	93	44	81	32	22	48	64	44	0	13
ANXA2P2	77	144	132	60	93	107	183	97	198	56	35	108	167	105	669	2635
ANXA2P3	1	0	0	0	0	0	0	0	0	0	0	0	0	2	0	0
ANXA2R	339	229	222	210	204	175	468	318	427	246	143	178	512	355	210	752
ANXA3	0	0	0	1	0	0	4	2	2	3	1	0	6	4	693	1574
ANXA4	1443	1377	1523	1135	1152	1074	2349	1495	2454	1132	740	1033	2358	1321	572	2954
ANXA5	4491	7980	5581	7469	3743	4336	9268	5746	8354	5499	3589	4895	8337	4770	7323	19823
ANXA6	14751	17241	17842	23997	14043	12477	28961	18699	28215	22368	11990	15478	19495	12609	4850	17701
ANXA7	3759	2818	3740	4991	2865	3239	6093	4194	6107	5733	2486	3211	4715	2860	1909	5663
ANXA8	60	24	13	0	6	1	162	10	109	0	5	5	2	0	39	140
ANXA8L1	0	13	24	5	0	8	8	1	8	1	0	0	0	0	39	169
ANXA9	222	112	120	196	168	164	267	273	235	161	107	176	258	141	57	220
AOAH	4845	3183	4347	5728	2750	4564	8119	3135	9658	6886	3051	4509	8066	5059	181	5627
AOAH-IT1	84	49	46	106	8	59	70	62	77	104	45	56	125	126	10	365
AOC1	7	7	0	1	15	5	17	345	19	51	10	6	0	0	1	21
AOC2	23	37	29	44	37	49	53	34	58	67	22	30	63	50	33	241
AOC3	0	11	12	9	17	6	2	5	8	15	4	1	5	1	127	1772
AOC4P	0	1	0	0	0	0	0	0	0	2	0	0	0	0	1	36
AOPEP	115	203	102	145	38	57	157	241	146	169	32	68	310	239	452	2417
AOX1	0	1	0	2	12	1	4	1	0	0	0	0	2	0	195	1282
AOX3P-AOX2P	0	0	0	0	0	0	4	2	4	2	0	0	0	0	0	31
AP1AR	386	351	443	580	417	397	828	622	757	891	313	437	1069	715	252	1301
AP1B1	3569	2987	3451	5687	2202	2530	4755	3220	3898	5716	1906	2956	2757	1775	2309	11907
AP1B1P1	0	0	0	0	0	0	0	0	0	0	0	0	0	0	0	3
AP1G1	5154	6709	5365	12370	4697	6064	8241	8240	8183	12510	4698	5922	8327	5126	1738	5965
AP1G2	2389	796	2038	1337	1306	1122	2439	1020	2619	1360	538	775	2918	1941	564	3037
AP1M1	2716	3071	2970	3844	2339	1907	4002	2855	3773	3611	1467	2008	2851	1856	1406	4900
AP1M2	0	10	0	2	0	0	0	0	0	0	1	2	0	0	2	12
AP1S1	1015	1096	1167	1826	884	1003	1632	1261	1914	1555	779	1075	1435	758	354	1297
AP1S2	1107	1407	1248	1544	804	975	2107	1426	1870	1612	821	950	2208	1240	111	1230
AP1S3	240	162	221	336	107	114	286	196	245	359	117	175	156	89	131	405
AP2A1	2784	2726	2907	4108	2147	2421	3576	2851	3127	4159	1389	2122	2615	1938	1298	7646
AP2A2	292	259	204	290	185	213	378	321	349	316	107	194	301	174	300	1441
AP2B1	11040	11258	10925	15319	8821	8665	16733	13257	15148	14268	7853	10774	13338	8328	7036	19634
AP2M1	6809	5628	7092	9253	4870	5805	9282	5631	10059	8301	3738	5657	7380	4934	2191	8757
AP2S1	1262	1038	1079	1473	899	875	1373	891	1491	1442	648	900	1086	663	544	2890
AP3B1	3100	3623	2896	3456	2272	2474	4461	3774	4249	3244	1935	2651	4208	2607	1192	4482
AP3B2	0	1	0	2	0	0	0	0	0	3	3	4	3	3	27	223
AP3D1	6929	6121	7890	8832	5146	6794	9652	6978	8543	9427	3609	5623	6776	4532	4504	22153
AP3M1	4444	3700	2858	4431	1982	2476	3996	3383	3749	4189	2036	2575	4315	2678	671	1909
AP3M2	2908	3269	3933	5034	2634	3223	5536	4645	5330	4512	2074	2838	4226	2901	221	1223
AP3S1	1332	1317	1504	1720	883	1083	2428	1894	2812	1874	851	1231	2901	1613	326	838
AP3S2	5	7	0	24	0	11	17	14	9	25	11	4	25	7	9	75
AP4B1	494	327	532	592	345	312	742	377	721	672	157	231	1059	619	303	1091
AP4B1-AS1	96	134	122	144	109	130	174	132	177	203	73	89	390	314	92	107
AP4E1	1052	1575	1206	1927	891	816	1575	1489	1528	1866	742	1018	1501	978	430	1517
AP4M1	211	236	242	415	158	153	298	277	321	505	123	130	380	256	166	970
AP4S1	483	708	701	1137	627	637	770	925	796	1215	585	728	780	611	306	1037
AP5B1	1425	1529	1758	3918	1611	1794	2005	2012	2017	4163	1594	2153	1666	1207	1292	10321
AP5M1	1763	2074	1665	3035	1547	1634	2770	2667	2783	3664	1486	2005	3692	2392	590	1686
AP5S1	510	601	715	1271	503	566	779	700	833	1369	410	522	819	574	335	1470
AP5Z1	1804	1019	1586	1974	965	1163	1719	1192	1888	2297	632	886	1570	1231	1385	9050
APAF1	2236	2857	2077	3531	2184	2144	4107	3101	3258	3841	1664	2017	2953	2124	846	4360
APBA1	75	23	63	48	71	337	376	520	238	84	64	108	111	65	16	117
APBA2	6	3	26	2	3	6	5	0	6	0	0	4	19	9	12	32
APBA3	1407	948	1433	1199	912	992	1625	1053	1619	1341	596	850	1197	934	430	2097
APBB1	2289	2416	2001	3200	2175	1745	3180	2504	3411	3413	1631	1918	2461	1741	344	1476
APBB1IP	2951	2687	2496	2587	2814	3903	3801	5386	4644	3524	2527	4058	4635	3396	168	3199
APBB2	363	278	336	343	289	73	429	168	195	220	91	355	267	142	393	2537
APBB3	1049	327	1109	315	435	572	1031	399	1206	429	262	385	1000	706	411	2823
APC	2868	3099	2878	2857	1914	2243	4020	3270	3363	2842	1749	2564	4339	2698	660	4029
APC2	523	493	456	783	332	362	473	456	445	745	218	323	783	591	269	1688
APCDD1	0	0	0	0	1	2	0	2	1	0	0	0	5	2	46	395
APCDD1L	20	19	12	62	0	17	24	31	7	56	7	32	26	35	28	238
APCDD1L-DT	0	1	0	0	0	0	1	1	4	1	3	0	0	0	3	23
APCS	0	0	0	0	0	0	0	0	0	0	0	0	0	0	0	0
APEH	2915	2644	2806	3747	2562	2625	4021	3050	4598	4615	1882	2755	3401	2185	1589	7191
APELA	0	0	0	0	0	0	0	0	0	0	0	0	0	0	0	0
APEX1	2339	1933	2367	2148	1825	2108	3691	2156	4182	2820	1584	2020	4248	2522	910	3295
APEX2	866	1112	1082	2772	623	893	1213	1204	1057	2745	576	852	2020	1290	380	1523
APH1A	2143	2747	2492	5711	2101	2741	2812	3500	3534	5767	1688	2612	2827	1650	1024	6213
APH1B	296	501	530	742	601	558	790	753	903	1239	567	686	1029	577	250	984
API5	4575	4978	4569	6501	3330	3595	7062	5135	6709	6933	3093	4423	6045	4014	795	2336
APIP	587	580	729	418	365	509	840	493	702	445	300	534	702	473	148	415
APLF	556	701	590	255	337	634	918	708	900	339	344	656	1079	631	52	347
APLN	0	20	22	1	0	0	2	6	5	2	0	1	0	0	36	758
APLNR	0	0	0	0	0	0	0	0	0	0	0	0	0	1	28	753
APLP1	204	274	385	257	236	126	284	105	296	260	212	243	564	322	121	274
APLP2	7352	5356	8405	5322	4488	5866	12586	8418	10782	5633	3073	7080	8004	4766	1902	11520
APMAP	2714	3504	3240	3922	2109	2877	4309	2981	4598	3599	1632	2736	4182	2656	1235	5402
APOA1	5	1	0	3	0	0	0	2	0	1	0	0	3	3	6	5
APOA1-AS	0	5	18	8	0	6	12	13	8	5	0	3	13	19	21	126
APOA2	0	1	0	2	0	0	0	0	0	1	0	0	0	0	5	74
APOA4	0	0	0	0	0	0	0	0	0	0	0	0	0	0	0	6
APOA5	3	3	21	1	0	1	5	0	0	0	0	3	1	8	1	11
APOB	5	0	0	0	0	0	2	8	4	1	0	0	0	0	2	26
APOBEC1	0	0	0	0	0	0	0	0	0	0	0	0	0	0	0	0
APOBEC2	39	81	10	79	59	49	70	101	73	78	36	52	71	56	15	157
APOBEC3A	0	1	0	0	0	0	1	0	2	0	0	0	0	0	112	535
APOBEC3A_B	0	2	0	0	0	0	0	0	0	0	0	0	0	0	1	3
APOBEC3B	135	503	280	300	65	65	298	116	140	143	66	117	85	48	167	715
APOBEC3B-AS1	8	1	0	0	0	1	2	0	2	1	0	0	5	1	7	93
APOBEC3C	6536	6852	5827	8480	4246	5111	8753	7277	8813	9419	4059	5903	6501	4220	1644	5152
APOBEC3D	874	916	814	1591	742	642	1446	1359	1419	1639	536	991	1288	892	360	1565
APOBEC3F	1100	1606	1221	2184	999	1188	1853	2119	1696	2100	866	1463	1428	923	430	1416
APOBEC3G	1866	1969	1728	2827	1377	1389	3102	2813	3448	2394	1066	1562	2074	1328	610	2451
APOBEC3H	787	360	636	952	493	485	1194	1181	1359	875	272	307	560	262	167	603
APOBEC4	25	21	5	32	10	10	22	105	13	65	6	17	12	9	6	61
APOBR	751	2328	661	1418	681	406	617	1301	715	1266	490	939	645	410	156	1924
APOC1	0	0	0	1	0	1	0	5	0	1	2	0	4	0	39	1094
APOC1P1	0	0	0	0	0	0	0	0	0	0	0	0	0	0	2	51
APOC2	0	0	0	0	0	0	0	0	0	0	0	0	0	0	0	0
APOC3	0	0	0	1	0	0	0	0	0	0	0	0	0	1	0	0
APOC4	0	0	0	0	0	0	0	0	0	0	0	0	0	0	0	0
APOC4-APOC2	0	0	0	1	0	0	1	0	0	0	0	0	0	2	1	23
APOD	17	36	153	32	93	19	60	154	116	73	27	11	15	3	1154	4703
APOE	14	6	34	5	21	13	16	17	8	0	6	13	15	4	730	20216
APOF	9	9	14	5	0	10	20	14	6	13	2	11	19	9	4	0
APOH	0	0	0	0	0	0	0	1	0	0	0	0	0	0	0	0
APOL1	1559	1459	1565	1809	1274	1189	2592	2634	2325	1871	882	1554	1470	948	3100	13340
APOL2	2204	1425	2176	2628	1377	1438	3212	2524	2973	2523	1005	1559	2695	1784	2272	12693
APOL3	1557	1038	1858	1573	989	1111	3040	2179	2327	1475	797	1203	2238	1491	1174	13233
APOL4	1286	3964	1429	2859	407	396	1599	1261	800	1341	238	727	807	471	324	4880
APOL5	0	0	0	0	0	0	0	0	0	0	0	0	0	0	1	0
APOL6	15463	18419	15847	34740	10982	12649	22994	21022	18757	26897	10547	14555	17757	11447	4260	19476
APOLD1	458	1104	528	553	355	626	906	826	591	325	292	353	583	399	216	2072
APOM	11	8	0	15	5	2	10	9	24	5	1	1	3	0	7	26
APOO	111	151	136	119	113	73	198	101	208	134	70	75	201	109	83	152
APOOL	806	1276	787	1143	843	797	1018	1236	1014	1388	715	989	938	564	339	844
APOOP5	0	1	0	2	6	0	3	0	0	2	4	0	0	0	1	0
APP	5278	4360	5617	9885	14373	4545	28494	7600	24793	20606	15445	14113	7830	4892	2248	15210
APPBP2	1541	2266	1497	2972	1438	1788	2748	3116	2660	3206	1372	1803	2680	1810	423	1734
APPL1	1375	2506	1431	2604	1157	1365	1981	2017	2072	2518	969	1346	2549	1599	813	2018
APPL2	1444	1279	1276	1148	1026	1323	2008	1616	2055	1358	684	859	1997	1348	352	2682
APRT	1591	1169	1480	3235	1349	1341	2132	1579	2222	3519	1047	1670	1523	1096	711	3306
APTR	120	160	168	195	143	101	174	221	208	201	96	156	197	121	73	315
APTX	769	751	619	952	456	550	930	655	880	941	368	506	939	527	341	1566
AQP1	8	6	5	0	0	1	0	6	0	10	2	0	0	2	187	2727
AQP10	0	0	0	2	0	0	2	5	0	1	0	5	3	5	1	0
AQP11	90	112	54	132	58	62	94	186	97	183	73	59	126	68	91	255
AQP12A	0	0	0	0	0	0	0	0	0	0	0	0	0	0	0	8
AQP12B	0	0	0	0	0	0	0	0	0	0	0	0	0	0	1	0
AQP2	0	1	0	0	0	0	0	3	0	1	0	0	0	0	0	7
AQP3	456	662	386	1167	417	662	546	593	785	1155	446	590	690	409	1030	3997
AQP4	0	0	0	0	0	0	1	0	0	0	0	0	0	0	1	6
AQP4-AS1	4	0	0	0	0	0	0	0	0	0	0	0	0	0	0	9
AQP5	8	0	0	0	0	0	0	0	0	0	0	3	0	0	0	1
AQP6	4	15	0	10	0	0	7	6	1	8	4	2	2	3	0	36
AQP7	0	10	4	11	16	2	2	4	6	0	1	13	1	2	0	89
AQP7P1	0	1	0	0	0	0	0	8	0	0	0	0	0	0	13	128
AQP7P3	0	0	0	0	0	0	0	1	0	0	0	0	0	0	5	11
AQP8	0	4	10	0	0	1	2	0	0	2	1	0	2	0	0	19
AQP9	0	6	0	0	0	0	0	2	1	2	0	0	0	0	109	981
AQR	2910	3609	2838	4667	2405	2557	4555	4092	4316	4732	2214	2818	4649	3073	940	2966
AR	4607	5771	6544	16053	9846	7413	11210	21220	18641	25495	11796	16809	36638	23664	79	799
ARAF	2936	2822	3279	4312	2399	2283	3663	2952	3724	4545	1553	2616	3291	2315	802	3968
ARAP1	4824	4924	4778	6475	5413	4519	6880	5749	6003	7178	2604	4257	5448	3940	2686	27588
ARAP1-AS2	173	157	116	261	249	103	210	152	156	305	76	66	283	216	99	947
ARAP2	8097	11100	6795	7658	4269	4468	6585	10703	7136	6624	3704	4009	7704	4973	2867	8560
ARAP3	279	444	93	713	338	521	265	431	350	431	79	366	346	221	107	1633
ARC	4	35	15	6	9	0	6	7	3	2	2	4	4	2	26	47
ARCN1	7219	8554	7324	10659	5734	7599	12784	8301	13945	9459	5132	9025	14832	9220	1788	5926
AREG	81	83	136	14	8	13	49	2	93	2	3	150	92	57	2	45
AREL1	2224	2331	2104	3932	2019	1992	3135	2764	2935	3958	1688	2099	2701	1679	805	4141
ARF1	9969	10748	11145	18093	8497	9597	16458	11869	18287	17402	6945	10303	13979	8876	3383	14467
ARF3	4586	5749	4728	12424	4786	5049	7105	7529	6733	11980	4152	6151	5433	3475	3589	15163
ARF4	2109	3318	2200	5514	1933	2675	3449	3882	3668	4900	2001	2675	2729	1545	964	2668
ARF4-AS1	0	40	32	42	20	23	24	38	28	39	28	31	41	25	16	54
ARF5	2200	1882	2528	2932	1834	1763	2785	1942	3575	3005	1453	2235	2916	1760	753	2083
ARF6	16611	29476	20096	40851	13427	16521	25253	22233	30516	32314	12580	17149	26539	16407	3300	8123
ARFGAP1	2029	1805	2353	3228	1589	1869	2683	1585	2522	3302	834	1348	2728	1752	1747	12973
ARFGAP2	2793	2240	2495	3516	2113	2307	3445	2589	3541	3991	1391	1944	2861	1851	1300	7443
ARFGAP3	2855	2955	3308	4325	2401	3010	4793	2969	5382	4609	2067	2996	5118	3100	463	1854
ARFGEF1	6154	7004	6517	8578	5048	5747	9718	8779	8910	9530	4781	6400	10630	7127	2054	7730
ARFGEF2	3777	3962	3539	5922	2988	3871	5770	5087	4939	7307	2455	3751	5198	3387	1437	7243
ARFGEF3	12	20	19	10	0	3	11	1	1	1	0	3	0	0	4	60
ARFIP1	1060	1447	1167	1977	885	1090	1869	1476	1774	1950	879	1176	1713	1014	475	1718
ARFIP2	1011	916	1120	1108	933	1022	1478	992	1696	1168	576	616	1461	1046	370	1906
ARFRP1	795	1005	1164	1178	829	728	1094	766	1095	1284	454	644	1061	838	1107	6396
ARG1	14	83	30	47	63	47	39	76	37	35	48	26	51	43	8	48
ARG2	167	357	137	326	58	239	290	2838	332	564	43	61	602	327	12	54
ARGFX	0	0	0	3	0	7	0	0	0	0	0	0	5	0	0	9
ARGFXP2	37	45	16	78	36	14	28	46	30	69	22	13	76	50	52	203
ARGLU1	5386	1881	3850	1211	2444	2686	5706	1971	6025	1473	885	1465	4784	3156	1728	8129
ARHGAP1	2499	3340	2087	4758	2168	2509	2599	3357	2641	4581	1940	2488	1949	1304	1223	7822
ARHGAP10	848	433	334	1029	550	695	1489	1355	945	1187	532	453	108	71	728	3780
ARHGAP11A	92	98	48	75	17	44	70	53	41	45	22	13	42	19	129	56
ARHGAP11A-SCG5	0	0	0	0	0	0	0	0	0	0	0	0	0	0	0	0
ARHGAP11B	10	37	14	8	1	4	33	31	8	8	14	3	5	6	116	108
ARHGAP12	363	261	214	52	196	136	295	331	245	78	120	92	299	212	183	1798
ARHGAP15	3370	4453	3638	4095	2006	2411	5652	4654	6223	4055	2450	2627	5959	3825	547	2277
ARHGAP17	1691	1939	1966	1895	1504	1713	2821	2176	2532	2002	1266	2003	2458	1591	771	6415
ARHGAP18	1751	1662	2077	1333	1049	1020	2450	846	2801	1040	1158	1214	3949	2452	326	1981
ARHGAP19	1188	1606	1083	1474	806	843	1638	1227	1370	1466	598	682	1189	793	552	2094
ARHGAP19-SLIT1	0	0	0	0	0	0	1	1	0	0	0	0	0	2	2	14
ARHGAP20	0	0	0	0	0	0	0	4	0	3	0	2	0	0	124	898
ARHGAP21	1509	1629	1628	1188	754	1032	2293	1321	1534	1009	516	1103	4453	2989	1738	7594
ARHGAP22	7	22	42	24	22	6	8	14	9	16	11	22	11	20	115	1589
ARHGAP22-IT1	0	1	0	0	0	0	0	1	0	3	0	0	0	1	13	91
ARHGAP23	0	1	0	0	0	10	0	0	3	4	0	2	0	0	140	489
ARHGAP24	0	0	0	0	0	0	0	0	0	0	0	1	1	0	59	721
ARHGAP25	4851	4011	4638	5335	3019	3431	8005	4757	7823	4573	2663	3768	6681	4327	540	4876
ARHGAP26	1012	1473	1219	1174	756	528	1815	1451	920	1032	567	505	1510	990	1065	7777
ARHGAP26-AS1	11	11	6	12	2	7	13	9	3	10	3	0	5	7	38	214
ARHGAP26-IT1	13	15	6	13	4	22	14	20	11	8	5	6	9	13	17	45
ARHGAP27	106	91	202	49	58	72	164	50	124	84	48	150	83	58	55	276
ARHGAP27P1	547	232	857	404	385	422	733	390	839	519	137	254	581	541	626	3734
ARHGAP27P1-BPTFP1-KPNA2P3	473	256	537	351	273	491	577	505	675	462	221	296	784	527	191	1977
ARHGAP27P2	0	6	0	2	8	7	15	13	8	13	5	5	22	6	2	42
ARHGAP28	0	1	0	0	10	0	0	0	4	0	0	0	2	0	15	296
ARHGAP29	0	2	0	0	0	0	0	0	0	0	0	5	5	3	324	2684
ARHGAP30	14288	14760	14982	22675	11567	12353	19703	16199	20550	21133	8156	12530	16841	11117	3959	18748
ARHGAP31	1548	1715	1965	3917	1558	1812	3692	2678	2403	3280	1607	2265	1422	1087	573	4906
ARHGAP31-AS1	14	15	3	36	4	16	28	33	12	22	8	13	13	18	14	156
ARHGAP32	3	31	0	26	15	6	6	3	1	1	0	5	8	0	644	2310
ARHGAP33	1595	706	1624	463	726	862	1530	392	1217	583	195	348	1243	949	666	3548
ARHGAP35	8465	11213	8301	13916	6219	6271	8230	8444	8960	12133	5134	8462	13804	9288	1275	7860
ARHGAP36	0	0	0	0	0	0	3	0	0	0	0	0	0	2	1	0
ARHGAP39	17	54	46	26	30	47	34	57	41	29	26	48	23	19	22	276
ARHGAP4	9367	4397	10036	7598	6278	6198	10534	5154	12076	7474	2603	3792	9546	7069	4451	24213
ARHGAP40	0	0	0	0	0	0	0	0	4	1	2	0	3	0	1	9
ARHGAP42	0	1	0	4	5	0	1	0	0	0	1	0	0	0	92	847
ARHGAP42-AS1	0	0	0	0	0	0	0	0	0	0	0	0	0	0	3	26
ARHGAP44	30	27	16	49	5	18	21	33	40	49	15	14	53	54	71	691
ARHGAP45	14158	9978	15177	20597	12048	10605	18962	11112	20319	22317	6885	10366	18575	13038	5301	28117
ARHGAP5	1179	2029	917	1769	1021	1395	1909	3001	1689	2217	1111	898	469	278	1486	4134
ARHGAP5-AS1	0	3	0	2	10	6	3	4	1	9	3	11	0	0	22	68
ARHGAP6	92	140	12	40	11	4	3	3	16	11	0	23	136	124	476	2224
ARHGAP8	0	1	0	0	0	0	0	0	0	0	1	0	1	0	1	0
ARHGAP9	4344	1871	4026	3177	2808	3038	5259	3830	6191	3493	1596	2566	5408	3704	574	6559
ARHGDIA	16673	16032	18093	28815	15038	15211	22403	16757	22317	27048	11453	18175	17411	11544	6249	29786
ARHGDIB	27005	30861	24940	30389	15124	21825	38379	29734	43892	26220	14976	20573	36769	21564	2115	7285
ARHGDIG	12	5	0	13	0	0	6	13	2	1	7	1	0	3	4	18
ARHGEF1	12309	6376	13437	9247	8668	9467	14711	7688	17172	10416	3721	5561	12496	8983	4415	31534
ARHGEF10	0	0	1	0	0	3	1	0	0	0	0	2	0	0	29	82
ARHGEF10L	0	0	5	0	0	0	0	1	0	0	0	0	0	0	277	6266
ARHGEF11	8	37	27	16	56	19	131	66	90	32	23	49	23	20	984	9441
ARHGEF12	3995	6835	2224	4824	1682	947	2377	2276	1280	4804	224	1854	569	342	2621	10456
ARHGEF15	0	0	3	0	0	0	0	1	0	0	0	0	0	0	145	2887
ARHGEF16	0	0	0	0	1	0	5	1	2	0	1	0	8	0	3	51
ARHGEF17	0	10	6	3	18	6	0	8	1	7	9	1	0	1	2458	15104
ARHGEF18	2559	2859	2725	3941	2130	1800	3804	2790	2908	3862	1444	2061	2581	1852	1029	7440
ARHGEF19	296	161	260	211	202	198	408	150	434	273	112	195	354	203	216	1223
ARHGEF2	4929	5974	5252	7757	4040	4897	7161	6913	6713	7625	3308	4597	5576	3642	2270	14563
ARHGEF25	76	62	241	45	108	103	157	74	272	118	53	101	194	133	198	1157
ARHGEF26	0	0	0	1	0	1	4	1	0	0	0	0	0	1	1	42
ARHGEF26-AS1	0	0	0	0	0	0	0	0	0	0	0	0	0	0	0	0
ARHGEF28	0	0	0	0	0	0	3	0	1	0	0	0	3	0	39	652
ARHGEF3	2392	2140	2176	6408	2799	2082	3788	5603	4697	5385	2675	2522	4581	2938	832	5185
ARHGEF3-AS1	0	0	0	0	0	0	0	0	0	0	0	0	0	0	19	83
ARHGEF33	110	182	110	399	92	154	204	313	216	381	235	163	272	239	9	62
ARHGEF34P	14	24	21	8	16	6	43	12	28	19	3	1	7	2	129	588
ARHGEF35	0	1	0	3	7	1	2	3	8	4	2	0	0	2	10	71
ARHGEF35-AS1	0	0	0	0	0	0	0	0	0	0	0	0	0	0	0	28
ARHGEF37	45	10	8	10	2	9	0	11	9	13	6	0	41	24	7	104
ARHGEF38	0	9	0	18	11	0	5	12	6	12	3	3	44	17	2	32
ARHGEF38-IT1	0	0	0	0	0	0	0	0	0	0	0	0	0	0	0	2
ARHGEF39	258	303	245	320	129	78	303	149	189	189	71	60	175	163	153	593
ARHGEF4	14	39	36	72	10	18	22	27	36	47	22	38	28	22	16	202
ARHGEF40	417	551	834	607	449	357	716	193	632	513	260	769	692	451	350	4828
ARHGEF5	0	4	0	7	0	8	14	5	11	11	9	1	6	4	58	163
ARHGEF6	17140	13227	13437	15384	10857	14720	25087	17919	23390	18186	8810	10528	13707	8314	2532	5552
ARHGEF7	2960	3937	2636	4483	2423	3268	4512	4838	4346	4337	2386	2953	4006	2546	1535	6953
ARHGEF7-AS1	0	0	0	0	0	0	0	0	0	0	0	0	0	0	0	8
ARHGEF7-AS2	0	0	0	0	0	0	0	0	0	0	0	0	0	0	0	0
ARHGEF9	1192	1601	1100	1256	754	917	1644	1349	1372	1178	664	893	1268	928	186	1097
ARHGEF9-IT1	0	19	0	10	0	2	4	8	3	4	8	3	0	3	2	45
ARID1A	10459	15249	10467	21122	9584	12917	13626	16053	12001	19729	8918	12091	12284	8777	4425	17037
ARID1B	6236	6831	5419	6893	4304	5436	6937	7041	6433	6265	3591	5199	6355	4328	2259	9951
ARID2	4430	6542	3983	10569	3842	4574	7065	6454	6132	9855	3874	4895	8604	5477	1578	4715
ARID3A	1241	1349	1056	1078	950	984	1422	1273	1296	1298	539	891	837	585	605	4034
ARID3B	1531	1920	1222	2326	930	1365	1835	1615	1713	1871	708	1013	1534	1142	1676	5916
ARID3C	13	5	3	2	0	1	18	1	13	8	2	3	8	1	6	21
ARID4A	3432	4030	3329	2871	2397	2976	4920	4244	4757	3008	2180	3735	5920	3822	410	2308
ARID4B	4838	5641	5822	4891	4301	4574	7593	6509	7694	4886	3710	5373	8117	5260	1594	6023
ARID5A	7363	4584	6975	3282	3591	4372	9569	3887	7318	3636	2242	4213	5603	3729	357	4102
ARID5B	5850	9264	7221	12372	6793	11464	12353	9417	12200	8029	6956	12445	11448	7233	1707	7303
ARIH1	4609	5929	4121	7268	3988	4706	6805	6827	5960	7498	3864	4919	7054	4515	1916	7005
ARIH2	2878	2973	2961	3638	2176	2821	3735	2604	4085	3672	1497	1832	3500	2198	1449	6215
ARIH2OS	96	162	97	48	71	138	124	140	144	77	55	137	79	53	59	149
ARL1	1575	2056	1723	3252	1415	1725	2616	2408	2886	3114	1210	1875	3021	1716	268	872
ARL10	1299	1369	1095	2434	1260	1227	1819	1647	1454	2799	1008	1304	2211	1493	554	1964
ARL11	25	14	21	29	22	20	48	102	32	34	16	5	22	10	18	334
ARL13A	7	14	25	45	0	36	27	38	15	50	11	12	19	28	16	35
ARL13B	441	622	438	575	208	269	519	597	471	563	222	306	775	587	161	502
ARL14	0	0	5	0	0	0	0	0	0	1	0	0	0	0	0	0
ARL14EP	1078	953	1057	1290	951	1066	1600	1277	1708	1429	797	1227	1878	1148	221	611
ARL14EPL	0	0	0	0	0	0	0	1	0	0	0	0	0	0	1	5
ARL15	240	307	252	352	195	156	258	353	326	355	155	182	435	301	92	345
ARL16	720	207	1037	235	386	314	908	210	1166	254	90	116	912	571	262	1008
ARL17A	2	11	15	8	5	13	19	76	12	12	13	10	28	6	57	339
ARL17B	3	4	2	9	1	13	3	2	1	21	5	8	6	6	7	22
ARL2	471	237	418	523	284	316	451	345	566	529	237	390	573	341	100	368
ARL2-SNX15	13	5	0	4	5	12	6	4	5	1	0	7	3	0	1	28
ARL2BP	1564	2303	2151	4570	1728	1543	2977	2581	3595	4039	1708	2050	3137	1895	598	1840
ARL3	802	1010	685	678	482	535	903	620	926	717	428	683	885	625	241	669
ARL4A	1274	1443	1385	3862	1290	1479	3962	3029	3222	3134	1327	2287	1798	1156	282	916
ARL4C	11263	10376	17375	22478	19998	20174	43826	26327	55739	20892	19537	35483	38262	24376	1787	7253
ARL4D	32	56	82	25	35	44	56	68	56	31	30	45	61	14	29	146
ARL5A	1901	2961	1658	3310	1195	1416	2490	2696	2568	3163	1164	1552	2521	1578	595	1635
ARL5B	1075	1522	1650	2297	1057	2047	2354	1706	2205	2255	772	907	2814	1694	459	2041
ARL5C	0	2	0	0	0	0	0	0	1	0	0	0	1	0	1	13
ARL6	223	275	305	339	162	170	344	302	308	251	99	192	433	282	50	86
ARL6IP1	5926	10818	6718	14624	4501	5522	10307	8692	9575	12999	4103	5611	8336	4791	1591	5296
ARL6IP4	2110	1542	2276	1167	1263	1347	2941	1275	3105	1173	655	1442	2554	1773	924	4777
ARL6IP5	16915	17023	20366	24863	12488	15819	27402	18083	30715	21412	12652	19701	26860	15682	1846	4417
ARL6IP6	1404	1978	1450	3017	1145	1372	2482	2068	2230	3135	1169	1326	2436	1511	689	2522
ARL8A	1537	1652	1626	2137	1341	1411	2151	1732	2427	1883	1057	1750	2289	1552	624	3445
ARL8B	2229	3239	3222	5572	2045	2241	3487	3056	3712	4585	1706	2555	4658	3065	970	3923
ARL9	0	7	0	4	11	2	7	11	6	9	4	7	9	7	4	24
ARLNC1	0	3	0	1	0	2	1	0	4	0	0	0	6	1	0	2
ARMC1	1506	1661	1537	1999	971	1140	2410	1607	2362	1871	825	1326	2183	1326	351	967
ARMC10	150	253	251	249	158	152	306	283	326	252	140	151	292	239	252	1191
ARMC12	6	2	0	0	8	0	4	2	7	0	3	0	2	3	25	151
ARMC2	82	42	73	63	61	68	119	131	187	92	50	74	170	120	24	260
ARMC2-AS1	13	2	3	10	10	4	5	9	11	2	1	6	11	7	2	13
ARMC3	0	0	0	0	0	0	0	0	0	0	0	0	3	0	5	5
ARMC4	0	0	0	0	0	0	0	0	0	0	0	4	0	0	1	26
ARMC4P1	0	0	0	1	0	0	0	0	0	0	0	0	3	2	2	15
ARMC5	979	1279	1030	1439	980	718	1368	941	1199	1537	659	1004	755	478	649	4103
ARMC6	525	379	542	897	386	313	723	447	797	988	316	331	596	329	561	2402
ARMC7	573	651	492	1121	488	563	771	708	802	1036	406	634	952	590	170	1075
ARMC8	1372	1637	1429	2203	1035	1213	1887	1978	2020	2229	990	1326	2347	1435	841	2650
ARMC9	46	43	8	22	28	15	36	38	68	71	24	40	23	12	129	1287
ARMCX1	30	1	9	3	3	0	24	18	30	0	6	16	53	21	60	431
ARMCX2	37	8	41	6	57	21	199	26	241	51	14	202	57	28	106	799
ARMCX3	1701	2153	1759	2302	1405	1752	2655	2167	2858	2444	1114	1795	3755	2364	446	2156
ARMCX4	356	275	629	216	622	272	1147	410	635	409	429	813	798	596	129	1065
ARMCX5	178	140	165	243	126	222	329	272	391	287	103	143	383	213	46	172
ARMCX5-GPRASP2	45	33	14	36	26	26	38	63	28	54	7	35	72	51	29	134
ARMCX6	382	297	325	258	242	286	459	284	493	366	192	325	611	372	155	553
ARMH1	200	22	178	262	365	306	364	51	269	90	280	35	185	132	38	630
ARMH2	0	13	4	6	0	21	22	23	8	4	8	6	12	3	1	15
ARMH3	1460	1646	1330	2015	1148	1284	2131	1735	1847	2153	1026	1385	1946	1189	575	2976
ARMH4	0	2	23	0	0	2	1	0	3	1	0	0	0	0	342	1169
ARMS2	0	0	0	0	0	0	0	0	0	0	0	0	0	0	0	1
ARMT1	756	923	843	1818	671	698	1397	1228	1451	1815	513	641	1298	855	215	561
ARNT	3989	4887	4878	7590	4579	4460	7093	5752	8143	8135	4601	5247	8293	5406	650	3041
ARNT2	19	0	0	0	0	0	6	0	0	0	0	0	0	2	30	260
ARNTL	1464	1259	1357	898	1048	1733	2178	1387	2005	1152	736	1244	1409	860	885	2899
ARNTL2	4188	5588	4746	5950	2299	3854	6006	5652	3944	4593	1878	3123	3159	1942	1686	4195
ARNTL2-AS1	48	45	9	44	29	36	16	69	30	62	13	20	34	35	42	82
ARPC1A	1016	1227	1110	1241	912	896	1635	1343	1607	1366	609	918	1356	843	499	1987
ARPC1B	7748	5689	7649	8496	5081	5035	12286	5939	11656	8440	3512	5562	6375	4335	2589	11072
ARPC2	16827	16349	16439	18136	9409	10993	23196	14721	24754	15663	7972	11980	18840	11237	2873	10708
ARPC3	2944	3230	3418	3312	2412	2611	5011	3466	6168	3018	1856	2759	5021	2949	1050	2666
ARPC4	4773	5317	4483	11308	3547	3941	5876	5673	6243	10398	2854	4132	4663	2646	2280	5940
ARPC4-TTLL3	0	0	0	0	0	0	0	0	0	0	0	0	0	0	0	0
ARPC5	3231	5427	3881	7211	2944	2891	5684	5858	5704	6942	2353	2822	4986	3092	1208	3255
ARPC5L	1181	1427	1397	1582	880	1050	1731	1035	1696	1340	510	894	1337	778	493	1688
ARPIN	0	7	0	2	7	4	0	2	0	8	3	0	3	1	60	1359
ARPIN-AP3S2	0	0	0	0	0	0	0	0	0	0	0	0	0	0	0	0
ARPP19	9179	14214	9465	17151	6915	8043	13723	14447	12942	14733	7395	9750	15155	8998	2413	4959
ARPP21	0	1	0	0	0	0	0	0	0	0	0	1	0	3	3	16
ARR3	38	20	54	23	14	37	45	23	23	45	10	9	68	35	24	335
ARRB1	3459	4914	3451	13986	3816	5993	6043	5090	5490	9603	3925	5541	3222	2080	116	4108
ARRB2	4581	6044	5060	3715	3302	3365	6016	3832	6092	3211	1668	3069	4483	3051	2075	9191
ARRDC1	1450	803	1577	1492	746	1045	1581	862	1811	1700	510	840	1647	1113	512	3701
ARRDC1-AS1	504	232	221	396	347	204	461	238	468	516	139	218	574	399	254	1189
ARRDC2	1299	1282	1805	1635	1199	1225	2321	1449	2216	1739	689	1113	2282	1337	428	3674
ARRDC3	4056	4538	3912	7875	4753	4331	7533	7921	8891	6777	5186	7588	11173	6577	615	3188
ARRDC3-AS1	140	146	145	341	119	144	145	185	187	287	81	205	206	136	155	956
ARRDC4	169	144	82	292	105	22	8	141	97	196	54	22	39	12	139	1145
ARRDC5	17	16	38	34	44	54	17	57	90	62	24	34	37	23	106	736
ARSA	3067	1739	3349	4674	2478	2792	4000	2165	4805	4449	1272	2499	4083	2879	1743	8107
ARSB	2053	2726	2099	3702	1323	1604	3348	2577	2693	3354	1154	1596	1486	953	987	3558
ARSD	85	109	531	213	292	222	510	660	686	757	289	205	424	314	1497	1000
ARSD-AS1	0	0	0	0	0	0	0	0	0	0	0	0	0	0	0	0
ARSF	0	0	0	0	0	0	0	0	0	0	0	0	3	0	0	0
ARSG	546	867	714	806	646	739	955	697	1057	1108	484	685	906	639	162	1348
ARSH	0	0	0	0	0	0	0	0	0	0	0	0	0	0	1	0
ARSI	0	1	0	0	0	4	0	1	0	0	2	0	0	0	21	170
ARSJ	0	0	8	0	0	0	0	0	0	0	0	0	0	0	54	546
ARSK	257	201	127	212	171	150	310	207	277	228	91	167	476	310	106	178
ARSL	5	0	0	0	0	0	0	0	0	0	0	0	0	0	0	17
ART1	15	18	0	13	5	6	14	10	8	11	21	7	9	11	0	10
ART3	0	10	9	8	0	0	8	8	4	1	8	10	8	0	6	42
ART4	3	4	0	12	10	0	8	5	11	2	5	0	6	5	4	71
ART5	0	1	0	0	0	0	0	0	0	0	0	1	0	0	0	10
ARTN	10	16	16	15	0	2	17	14	16	13	15	40	8	10	16	137
ARV1	371	297	303	417	206	255	514	358	572	452	180	338	461	277	119	327
ARVCF	66	69	62	80	57	69	45	52	54	112	29	62	48	35	114	868
ARX	4	2	0	20	9	6	23	19	26	30	2	25	4	3	1	18
AS-PTPRE	61	113	107	97	92	62	104	103	92	108	69	77	101	65	164	1557
AS3MT	0	3	0	0	0	0	5	3	4	0	0	0	9	4	4	56
ASAH1	1275	935	1592	1506	896	1277	1984	1613	2479	2099	747	1258	2612	1723	330	2664
ASAH2	11	18	9	15	6	8	35	5	31	25	6	10	20	24	36	102
ASAH2B	40	33	10	47	25	11	53	71	64	83	25	11	49	30	81	197
ASAP1	753	829	428	951	600	868	856	1372	803	1010	532	869	870	631	996	5266
ASAP1-IT1	26	14	12	27	11	6	23	32	9	15	8	10	22	23	56	286
ASAP1-IT2	16	28	7	24	0	24	14	45	8	29	24	31	29	19	41	252
ASAP2	0	13	0	5	8	0	10	2	0	5	0	2	1	6	271	2478
ASAP3	7	10	3	10	16	0	28	12	33	9	17	7	31	8	212	2845
ASB1	1206	1430	1352	2512	1128	1026	1949	1401	1628	2591	887	1253	1644	1288	521	3158
ASB10	0	0	0	0	0	0	0	0	0	0	0	0	8	0	0	0
ASB11	0	3	6	2	0	2	0	0	0	0	9	5	1	4	3	4
ASB12	0	2	10	0	0	0	1	1	0	0	0	1	2	4	2	7
ASB13	33	25	28	32	65	31	32	68	76	78	27	39	4	11	103	731
ASB14	67	127	28	56	38	58	56	108	62	65	50	30	121	54	37	166
ASB15	8	15	8	5	0	17	8	26	0	1	17	29	0	0	0	0
ASB15-AS1	0	0	0	0	0	0	4	0	0	0	0	0	4	0	0	0
ASB16	97	150	85	271	113	158	233	131	199	216	75	151	312	225	136	905
ASB16-AS1	465	414	479	425	216	429	698	469	655	465	245	347	525	437	116	472
ASB17	0	0	0	0	0	0	0	0	0	0	0	0	0	0	0	0
ASB18	0	0	0	0	0	0	0	0	0	0	0	0	0	0	0	5
ASB2	1	1	5	2	6	8	2	25	68	22	1	4	5	5	4	17
ASB3	71	184	77	162	63	91	136	198	133	178	72	111	128	74	23	106
ASB4	0	0	0	0	0	0	0	0	4	2	0	3	0	0	1	1
ASB5	0	0	0	0	0	0	0	0	0	0	0	0	0	0	0	0
ASB6	1052	989	1165	1494	1041	999	1477	1143	1617	1650	568	755	1356	884	502	2328
ASB7	1040	1223	1070	1748	777	885	1544	1547	1559	1866	699	1039	1593	987	463	1553
ASB8	1012	1131	1008	1843	796	1203	1521	1278	1521	1879	695	778	1745	1098	294	1082
ASB9	0	16	20	155	69	7	45	130	102	60	65	51	271	150	18	157
ASB9P1	18	12	0	11	0	6	3	4	0	13	4	1	5	10	29	90
ASCC1	739	1100	601	1281	479	705	950	1122	938	1277	498	644	987	613	347	1245
ASCC2	2409	1991	2350	2430	1560	1930	3117	1973	3175	2505	1113	1653	2740	1729	838	4576
ASCC3	8101	9711	6697	11300	5236	6520	11052	9469	9320	10945	4793	5711	10061	6518	2200	6656
ASCL1	1	25	34	482	11	27	54	99	16	38	23	29	2	12	2	2
ASCL2	0	5	0	2	0	4	0	0	0	0	0	3	0	0	134	1759
ASCL3	0	3	0	2	0	0	1	2	0	4	0	9	0	2	8	17
ASCL4	0	0	0	0	0	0	0	0	0	0	0	0	0	0	0	0
ASCL5	0	1	0	7	6	0	2	11	11	6	1	0	14	5	3	15
ASDURF	0	0	0	0	0	0	0	0	0	0	0	0	0	0	0	0
ASF1A	907	1209	902	2176	873	971	1557	1473	1476	2146	897	1118	2081	1245	183	422
ASF1B	1051	1919	978	1145	458	370	1139	503	491	846	210	280	235	152	412	1994
ASGR1	0	1	0	4	9	1	21	18	17	2	10	3	20	10	18	308
ASGR2	0	0	0	0	0	0	0	0	0	0	0	0	0	0	23	280
ASH1L	6816	8458	6222	10085	5507	6492	8839	10265	7998	11255	5395	6506	11988	7410	3077	12790
ASH1L-AS1	134	111	33	76	130	53	107	144	110	94	68	66	79	56	88	355
ASH2L	1425	1747	1382	1919	995	1053	2116	1611	2118	1851	876	1280	1783	1143	493	2151
ASIC1	714	341	320	116	252	110	150	127	212	237	178	788	54	26	82	249
ASIC2	1	0	0	2	2	0	0	1	0	0	1	0	7	0	1	23
ASIC3	105	82	198	94	35	95	198	77	102	132	55	78	221	192	51	252
ASIC4	15	29	13	41	56	24	21	34	16	27	22	25	40	21	2	20
ASIC5	0	0	0	0	0	0	0	1	0	0	0	0	0	0	0	0
ASIP	0	7	0	5	0	6	0	2	4	7	4	1	9	5	1	26
ASL	839	772	952	966	648	648	1247	637	1180	939	421	579	748	552	380	1909
ASMT	0	0	0	0	0	0	0	0	0	0	0	0	0	0	0	0
ASMTL	11	71	5	9	5	7	171	68	139	11	8	6	11	96	39	348
ASMTL-AS1	2	5	6	6	3	6	10	8	12	3	3	2	14	6	54	54
ASNS	95	47	114	103	61	35	85	41	84	96	54	77	124	90	30	222
ASNSD1	778	914	760	1424	613	643	1348	1257	1324	1433	589	840	1392	803	250	706
ASNSP1	0	0	0	0	0	0	0	0	0	0	0	0	0	0	0	0
ASPA	0	0	4	0	0	0	0	0	0	0	5	0	0	0	10	428
ASPDH	110	98	90	85	71	140	70	122	103	88	45	83	55	47	51	257
ASPG	0	0	0	0	0	6	0	0	0	0	0	0	0	0	0	29
ASPH	953	911	581	547	416	310	1345	812	1078	831	454	424	934	584	1170	5183
ASPHD1	0	24	20	33	29	15	33	34	13	28	23	19	25	10	10	57
ASPHD2	281	346	315	564	277	324	371	487	416	587	213	319	308	221	80	489
ASPM	5794	8722	5935	4496	2004	1922	8391	2739	3405	3090	1237	1526	1972	1428	2411	8693
ASPN	26	148	44	67	15	33	39	64	16	52	14	17	19	3	90	439
ASPRV1	15	41	38	32	40	36	68	61	79	62	44	55	96	81	13	137
ASPSCR1	652	405	655	712	564	435	798	538	936	916	305	456	824	530	344	2636
ASRGL1	15	97	4	43	13	7	35	40	34	24	1	4	2	2	67	306
ASS1	0	1	0	16	0	0	7	7	2	0	0	0	3	0	77	581
ASTE1	245	450	350	708	239	316	504	489	494	726	261	301	830	428	135	593
ASTL	90	51	145	16	140	570	141	74	82	6	79	50	1	1	4	198
ASTN1	0	0	0	0	0	0	0	0	0	0	0	0	0	0	0	0
ASTN2	256	348	176	465	193	163	372	366	254	338	156	133	294	222	64	342
ASTN2-AS1	43	46	20	49	24	30	48	76	15	50	14	18	10	40	9	75
ASXL1	6219	5488	5154	5734	4283	4525	7488	6164	6471	6593	3322	3935	6148	3885	7635	36151
ASXL2	17834	15981	17922	35219	23588	31354	38451	65417	41434	44133	26288	41118	41765	27258	1562	6615
ASXL3	0	0	0	0	3	0	0	0	2	0	0	0	0	0	10	53
ASZ1	0	0	0	0	0	0	0	0	0	0	2	6	0	2	23	127
ATAD1	1738	2290	1754	3508	1576	1691	2965	2528	2851	3356	1397	1728	3938	2476	844	2250
ATAD2	5818	8801	6531	5320	2784	2625	7552	4246	5183	4650	2262	2882	5436	3351	1732	5253
ATAD2B	2026	2265	1777	2709	1726	1883	2816	2749	2480	2947	1586	1827	3271	2250	724	3811
ATAD3A	868	603	791	607	474	351	803	311	714	671	208	420	359	414	1647	5711
ATAD3B	935	674	960	1247	530	695	1185	549	835	974	326	432	699	449	1626	5862
ATAD3C	0	9	0	2	0	143	10	25	5	1	12	3	6	1	24	191
ATAD5	1316	1942	1489	1018	465	542	1746	791	857	974	387	538	772	599	900	3113
ATAT1	2	1	8	2	8	0	24	3	3	0	3	6	3	2	1	3
ATCAY	97	2	0	1	0	55	0	6	7	5	5	0	257	153	11	10
ATE1	1137	1363	1466	2375	1121	1328	1946	1817	1867	2560	911	1191	1725	1138	620	1952
ATE1-AS1	3	16	0	26	5	9	22	18	10	11	3	29	23	4	2	10
ATF1	936	1300	828	1597	714	779	1410	1445	1634	1572	676	944	1944	1115	226	601
ATF2	2662	3181	2603	4979	2248	2581	4704	4824	4316	5209	2272	2999	4708	2946	1000	2644
ATF3	398	580	540	244	238	171	683	343	322	144	176	194	156	101	3651	10686
ATF4	11667	7288	14214	7830	7117	7773	17115	6671	19481	7843	4975	7849	10855	7027	2755	14580
ATF5	476	604	628	936	529	839	955	785	774	1177	457	829	510	285	457	2852
ATF6	3288	3759	2953	4452	2250	2986	5454	4800	4480	4560	2270	3014	4601	2951	859	3160
ATF6B	10	15	6	12	7	9	12	63	10	11	5	5	9	12	43	351
ATF7	860	1254	769	2008	782	957	1363	1747	1221	2199	970	1163	1800	1069	434	1195
ATF7-NPFF	0	1	0	6	0	0	2	3	0	0	0	0	0	0	1	0
ATF7IP	7491	9070	7363	11908	6874	6889	12075	13515	11307	11898	7866	9949	13527	8447	1494	7738
ATF7IP2	301	982	426	689	294	699	434	727	877	776	274	287	927	655	316	738
ATG10	220	233	195	276	187	178	349	260	315	214	154	181	280	143	98	370
ATG101	490	670	537	1183	465	491	707	527	835	1028	373	585	585	417	361	1825
ATG12	1546	1472	1258	1877	1093	1110	2161	1755	2381	1900	859	1033	3006	1659	307	1216
ATG13	2937	2821	2902	4791	2268	2634	3844	4205	4078	4745	2127	2992	3392	2251	1090	4697
ATG14	651	768	544	1613	590	828	1001	914	1069	2043	435	740	1306	772	244	1351
ATG16L1	1133	915	950	1655	792	970	1680	1521	1868	1657	634	878	2086	1387	820	4013
ATG16L2	1959	925	2435	789	1041	1323	2334	846	2412	925	454	648	2129	1452	1514	12099
ATG2A	1455	1443	1564	2445	1411	1568	1978	2167	1965	3213	1166	1802	1611	1102	785	6796
ATG2B	2516	2861	2596	3742	2260	2769	3728	3349	3388	3994	1915	2484	4289	2698	1174	4167
ATG3	1203	1044	1031	838	670	891	1829	1103	1776	866	546	892	2005	1227	267	1031
ATG4A	610	554	728	594	412	529	1057	607	1043	665	357	513	908	596	137	467
ATG4B	2448	1360	2752	1895	1657	1749	3038	1497	3011	2323	797	1371	2443	1551	991	5831
ATG4C	372	570	497	445	275	351	658	563	703	501	326	389	868	569	97	409
ATG4D	433	512	449	633	491	407	565	460	680	564	326	419	539	426	281	1856
ATG5	1120	1223	1406	1695	873	924	1504	1424	1649	1554	748	983	1661	1051	436	1465
ATG7	667	959	634	1025	490	549	743	849	713	1018	391	477	726	572	657	4453
ATG9A	2183	2640	2080	3472	1433	1753	2421	2383	2336	3330	1224	1905	2105	1427	683	3918
ATG9B	0	37	16	54	28	33	67	106	77	58	39	60	29	14	11	62
ATIC	1050	962	1176	2234	841	991	1751	1208	1513	2339	902	994	1288	828	1170	3269
ATL1	116	253	482	89	71	37	106	205	130	358	10	79	236	136	437	825
ATL2	975	1325	1415	1886	930	906	2258	1724	2108	2291	935	951	1525	903	564	1878
ATL3	5715	9754	6065	11163	5410	5025	8227	8950	7659	11320	5253	6449	10640	6475	2059	4585
ATM	6838	10005	8159	11554	8460	8521	12065	13157	14900	14827	7194	7906	24214	16293	1721	9133
ATMIN	2321	2733	2457	4550	1859	2405	3636	3835	4195	4352	1817	2355	3841	2206	552	1843
ATN1	7072	8745	6848	7924	5259	8339	8695	8310	6907	7054	4268	8815	5377	4175	1674	10495
ATOH1	0	3	0	0	0	0	0	0	0	0	0	0	0	0	0	0
ATOH7	0	0	0	0	0	0	0	0	0	0	0	0	0	0	2	11
ATOH8	27	55	23	44	37	20	110	35	38	40	33	38	5	2	10	526
ATOX1	171	368	383	415	281	440	483	461	503	465	184	327	405	190	223	1452
ATP10A	917	1198	959	1247	642	1302	976	952	1849	1569	551	1462	275	201	443	3483
ATP10B	286	277	291	524	320	534	410	376	288	425	277	375	213	231	1	37
ATP10D	1458	2570	837	3310	674	291	1332	1175	943	3111	295	335	2724	1903	437	2322
ATP11A	2563	3437	2254	3293	2226	3246	4153	3735	3636	4100	2143	3190	3560	2312	1749	10346
ATP11A-AS1	51	125	74	157	36	58	61	131	60	154	63	41	117	74	142	829
ATP11AUN	0	2	7	6	0	0	1	5	4	3	0	0	8	2	1	0
ATP11B	8591	11198	8581	17620	7046	9141	16052	13928	15027	16402	7397	10507	14541	9623	1162	3793
ATP11C	976	883	949	878	857	820	1873	1484	1566	1239	764	1104	1387	960	478	2483
ATP12A	1049	23	91	132	30	30	188	178	40	59	58	31	0	5	1	3
ATP13A1	1911	1612	1802	2738	1379	1681	2216	1862	2039	2825	1019	1402	1958	1438	1979	9932
ATP13A2	2250	1904	2119	3718	2039	1822	2649	2541	2435	4027	1470	2158	2083	1392	1162	10362
ATP13A3	4980	6127	4276	8195	3426	4216	7212	6285	5895	8461	2428	3782	6687	4325	2658	8529
ATP13A4	125	109	122	42	83	65	147	65	137	59	32	50	171	131	42	160
ATP13A4-AS1	0	12	10	9	0	0	0	10	3	23	3	0	19	7	2	5
ATP13A5	0	0	0	0	0	0	0	0	0	0	0	0	0	0	6	25
ATP13A5-AS1	0	0	0	0	0	0	0	0	0	0	0	0	0	0	4	8
ATP1A1	5757	4363	5251	9131	4528	4636	9467	5900	8509	8540	3866	5660	6389	3911	1821	7706
ATP1A1-AS1	76	103	67	182	79	53	112	112	103	200	33	35	178	151	36	266
ATP1A2	0	0	0	2	0	0	0	0	0	0	0	0	0	0	1	60
ATP1A3	128	188	175	372	339	243	214	452	351	538	505	561	529	374	36	404
ATP1A4	333	177	389	397	277	210	686	227	479	392	146	252	311	227	1	8
ATP1B1	1263	1230	1161	1284	843	780	1606	2240	1048	1054	649	1168	521	340	39	1144
ATP1B2	0	7	13	15	0	4	22	22	11	6	13	10	12	25	9	96
ATP1B3	2256	2670	2115	2416	1449	1229	3137	1911	2854	2103	974	1474	2665	1777	976	3087
ATP1B4	0	1	0	4	0	0	1	0	0	0	0	0	1	0	0	3
ATP23	0	5	2	1	1	1	1	4	4	1	3	0	5	2	1	59
ATP2A1	75	86	100	59	52	69	138	81	66	72	38	48	31	29	95	474
ATP2A1-AS1	67	36	53	10	0	15	60	17	28	23	11	24	26	10	11	26
ATP2A2	7667	9390	8030	13225	5559	6578	11671	8995	10080	13192	4698	6871	7418	4654	7573	24958
ATP2A3	12653	12858	12802	22827	10293	11828	16294	12112	15669	23079	6761	10387	10760	7381	363	8594
ATP2B1	2262	2753	2372	3165	1164	1048	3878	2042	2394	2012	1310	2338	4374	2767	508	3037
ATP2B1-AS1	111	102	54	29	51	44	139	84	82	33	25	25	62	40	33	247
ATP2B2	21	22	1	18	20	25	26	39	11	5	29	6	12	12	7	66
ATP2B2-IT2	0	0	0	0	0	0	0	0	0	0	0	0	0	0	0	0
ATP2B3	17	9	7	9	0	16	16	5	6	8	12	17	5	2	3	19
ATP2B4	20365	39382	19678	34346	15204	20588	26837	29882	22252	27241	12541	20263	27842	18616	8636	25906
ATP2C1	3749	3119	3971	4197	2949	2988	7087	4025	6426	4409	2519	3296	4984	3136	1390	5504
ATP2C2	40	36	58	85	76	43	747	103	97	110	79	41	77	59	10	66
ATP2C2-AS1	40	42	45	80	17	36	115	86	61	85	56	40	126	89	10	176
ATP4A	16	15	0	6	10	6	5	5	3	9	0	5	11	6	2	52
ATP4B	0	20	4	21	7	0	23	10	6	18	6	20	2	2	1	9
ATP5F1A	5952	5983	6882	10504	5066	5412	9788	7440	10125	11391	4272	5649	7975	4638	3288	12391
ATP5F1B	10601	9125	10377	17152	7472	8188	15572	9703	15481	16626	6469	8522	11334	7049	4455	15658
ATP5F1C	3102	3168	3376	3788	1952	2507	4566	2996	4777	3409	1872	2666	3291	1978	885	2420
ATP5F1D	1745	1392	1690	2105	1315	1403	1856	1590	2071	2242	946	1876	1680	1086	875	4306
ATP5F1E	30	82	64	115	33	52	81	68	66	137	41	74	235	154	14	143
ATP5IF1	843	1066	787	653	564	770	1411	1059	1546	438	426	751	1615	1023	232	1032
ATP5MC1	537	477	348	785	235	272	521	373	542	643	278	412	518	220	236	926
ATP5MC2	2336	3438	2922	5795	2513	3568	3877	5456	4562	5746	2337	3222	3595	1989	1399	7177
ATP5MC3	1806	2070	1821	3343	1428	1858	2778	2479	2644	3162	1214	1839	1893	1129	829	2181
ATP5MD	703	737	747	1029	547	601	1081	840	1038	755	512	712	987	522	327	908
ATP5ME	666	493	696	385	578	573	1003	584	1030	300	358	723	815	462	232	731
ATP5MF	1447	1311	1163	1296	788	1092	1788	1211	2047	1021	714	1004	1478	752	189	244
ATP5MF-PTCD1	0	0	0	0	0	0	0	0	0	0	0	0	0	0	0	0
ATP5MG	2069	2612	1974	2996	1811	2558	3061	2957	3429	2500	1598	2159	3296	1751	489	1720
ATP5MGL	24	24	7	5	11	12	8	20	12	23	10	24	18	10	16	87
ATP5MPL	616	742	515	705	482	708	934	700	1039	736	351	622	790	484	207	544
ATP5PB	3958	3495	3796	5536	2650	2895	5731	4315	6160	5313	2352	3119	5038	2784	780	2083
ATP5PD	1621	1736	1627	1984	1005	1285	2175	1736	2446	1765	997	1577	2062	1152	498	2093
ATP5PF	530	749	420	453	349	456	723	592	745	388	303	469	707	369	147	350
ATP5PO	1486	1625	1252	1984	888	1163	1841	1613	1942	1976	932	1046	1769	939	629	1675
ATP6AP1	2732	3061	3582	5136	2558	2624	4715	3442	5408	5392	2107	3352	4463	2911	717	4263
ATP6AP1L	108	90	106	57	48	43	171	78	115	90	66	46	93	96	95	421
ATP6AP2	2960	4146	3284	5584	2296	2917	4967	4202	5575	5341	2272	3376	5639	3259	722	2125
ATP6V0A1	634	727	779	1312	1193	884	1557	1686	1351	1958	1086	1319	2144	1355	368	4408
ATP6V0A2	1166	1745	1330	3739	1253	1332	1908	1996	1892	2810	1027	1549	1658	1020	645	2573
ATP6V0A4	4	0	0	0	0	0	0	1	0	0	0	0	0	0	7	8
ATP6V0B	745	1161	914	2079	799	954	1218	1375	1438	2250	663	1116	1401	797	625	3945
ATP6V0C	3199	5312	3466	5348	3032	4019	4209	5538	4723	4948	2776	4699	4975	3282	892	4068
ATP6V0CP3	0	3	0	1	5	3	4	1	5	4	1	7	0	0	2	6
ATP6V0D1	1735	1891	1701	3041	1212	1429	2015	1887	2241	2975	1008	1423	1785	1161	757	3678
ATP6V0D2	5	0	0	0	0	0	0	0	0	0	0	0	0	0	1	2
ATP6V0E1	2370	3036	2020	4015	1689	2461	3265	3300	3490	3895	1838	2421	3693	1984	1004	3671
ATP6V0E2	2387	2737	2619	6102	1913	2465	3139	2860	3355	4964	1645	2626	2207	1565	423	1594
ATP6V0E2-AS1	149	116	120	351	62	80	241	154	204	271	71	99	237	150	38	184
ATP6V1A	2214	3064	2464	5628	1957	2406	3466	4325	3375	5269	1633	2277	3238	2022	662	3474
ATP6V1B1	9	4	21	10	0	2	4	17	7	11	4	15	0	6	67	363
ATP6V1B1-AS1	0	1	0	5	0	0	1	4	5	0	3	0	1	0	152	420
ATP6V1B2	2809	3499	2846	5184	1879	2121	3553	3311	3659	5063	1454	2162	3424	2052	2004	9808
ATP6V1C1	1129	1166	1338	1832	850	994	1869	1522	1879	1880	706	1122	2268	1485	564	2804
ATP6V1C2	36	55	66	170	64	41	104	70	60	134	42	44	73	66	54	164
ATP6V1D	999	1421	1246	1417	758	889	1645	1306	1843	1266	743	1126	2042	1082	206	905
ATP6V1E1	2233	1999	3110	2843	1686	1742	4140	2723	4508	3050	1495	2074	3700	2087	642	2126
ATP6V1E2	166	87	151	87	108	112	201	148	222	133	67	91	234	160	53	236
ATP6V1F	1382	1554	1547	2377	992	1569	2062	1967	2344	2118	1194	1832	2046	1195	328	2072
ATP6V1FNB	8	44	68	77	45	33	53	52	42	61	35	58	38	21	11	131
ATP6V1G1	1804	2536	2246	3479	2147	2418	3466	3411	4384	3556	1920	2994	4589	2559	380	2046
ATP6V1G2	0	1	0	0	0	0	2	1	0	0	0	0	1	0	1	8
ATP6V1G2-DDX39B	0	0	0	0	0	0	0	0	0	0	0	0	0	0	0	5
ATP6V1G3	0	0	0	0	0	0	0	0	0	0	0	0	0	0	0	0
ATP6V1H	945	1064	1104	1407	914	761	1569	1081	1604	1576	684	954	1500	869	408	2130
ATP7A	6117	4265	4565	10906	5304	5286	8262	9783	9397	13531	5996	7013	13789	8770	221	978
ATP7B	98	56	57	56	70	56	92	56	102	96	35	59	78	57	84	472
ATP8A1	1747	3226	2194	3398	1367	2067	2698	2601	2388	3196	1002	1324	1923	1302	937	4321
ATP8A2	0	5	0	2	13	8	3	4	8	5	0	0	0	0	1	36
ATP8B1	139	353	262	463	192	255	282	374	250	564	226	215	602	578	406	2358
ATP8B2	6914	6779	6754	16376	7673	7676	11227	12965	12374	16521	5717	7768	12778	8754	1186	6268
ATP8B3	352	367	390	295	281	311	603	299	478	271	143	214	460	395	570	2199
ATP8B4	8317	11294	9610	11710	6775	6161	12166	10909	10875	12578	5681	7780	9954	6882	1035	1991
ATP8B5P	5	9	14	16	20	12	8	13	30	16	4	9	14	17	3	2
ATP9A	148	85	40	198	270	462	20	139	77	466	85	109	46	24	1797	5766
ATP9B	1108	1154	913	1279	836	830	1307	1291	1280	1597	617	960	1539	1116	630	4371
ATPAF1	2775	2511	2445	3032	1807	1936	4397	3357	4024	3539	1655	2160	3532	2153	554	1441
ATPAF2	367	377	476	475	263	314	473	391	540	544	209	234	586	384	141	800
ATPSCKMT	524	637	480	732	361	401	686	503	615	660	307	380	624	454	213	683
[truncated: 26,802 more rows]

[truncated: 1 more sheets: 3B Sorted RNAseq TPM]
